# Supplementary material for: Comparative transcriptome analysis of the cold resistance of the sterile rice line 33S
Source: PLoS One. 2022 Jan 14;17(1):e0261822. doi: 10.1371/journal.pone.0261822 (PMC8759683; doi:10.1371/journal.pone.0261822)
Supplement: S2 Table — (XLS) [file pone.0261822.s002.xls]

## Sheet: 33S-Cold vs 33S-CK.DEG_up
Gene_id	readcount_ST_Str1	readcount_SC_Str2	log2FoldChange	pval	padj	Blast swiss prot
Novel00038	700.463	111.723	2.6484	2.0257e-06	0.00033919	-//-
Novel00331	53.1835	1.08123	5.6202	6.5712e-08	1.9583e-05	sp|Q9M4U5|HDT2_MAIZE Histone deacetylase HDT2 OS=Zea mays GN=HDT2 PE=1 SV=1//1.03512e-23
Novel00468	120.965	15.156	2.9966	0.00012516	0.0085129	sp|O76460|RAD54_DROME DNA repair and recombination protein RAD54-like OS=Drosophila melanogaster GN=okr PE=1 SV=1//5.11349e-37
Novel00488	107.083	19.5117	2.4563	0.00022849	0.013129	sp|P44176|TRPH_HAEIN Protein TrpH OS=Haemophilus influenzae (strain ATCC 51907 / DSM 11121 / KW20 / Rd) GN=trpH PE=3 SV=1//6.02477e-27
Novel00509	28.0772	2.79686	3.3275	0.00090316	0.034707	sp|Q9STT5|AB7A_ARATH ABC transporter A family member 7 OS=Arabidopsis thaliana GN=ABCA7 PE=1 SV=2//2.14359e-135
Novel00643	35.0914	3.29194	3.4141	0.00037076	0.018628	-//-
Novel00709	42.184	3.27205	3.6884	7.0081e-05	0.0055876	-//-
Novel00907	23.5462	1.42317	4.0483	0.00072322	0.030353	-//-
Novel00962	373.361	80.2574	2.2179	6.7643e-05	0.0054395	-//-
Novel01023	24.7108	1.4473	4.0937	0.00051615	0.023808	-//-
Novel01034	164.197	37.9173	2.1145	0.00081177	0.032768	-//-
Novel01057	478.924	136.202	1.8141	0.001055	0.038499	sp|Q7XA40|RGA3_SOLBU Putative disease resistance protein RGA3 OS=Solanum bulbocastanum GN=RGA3 PE=2 SV=2//9.05679e-68
Novel01060	499.331	79.3619	2.6535	0.00013398	0.0089117	-//-
Novel01122	27.0018	0.743532	5.1825	4.3277e-05	0.003902	-//-
Novel01145	56.237	7.9389	2.8245	0.00036309	0.018334	-//-
Novel01149	29.7238	0.675387	5.4598	1.9114e-05	0.0020386	-//-
Novel01194	468.206	129.666	1.8523	0.00085221	0.033774	sp|Q7XA40|RGA3_SOLBU Putative disease resistance protein RGA3 OS=Solanum bulbocastanum GN=RGA3 PE=2 SV=2//8.31067e-68
Novel01197	495.652	63.7381	2.9591	4.0086e-07	9.021e-05	-//-
Novel01256	2251.36	5.14932	8.7722	6.6881e-09	3.0343e-06	sp|Q0DJ45|PRO7_ORYSJ Prolamin PPROL 14E OS=Oryza sativa subsp. japonica GN=PROLM7 PE=2 SV=1//1.34185e-23
Novel01379	893.388	25.7223	5.1182	6.2097e-16	9.9345e-13	sp|Q8BTU7|RCCD1_MOUSE RCC1 domain-containing protein 1 OS=Mus musculus GN=Rccd1 PE=2 SV=2//1.23093e-06
Novel01428	87.1622	12.5135	2.8002	8.9129e-05	0.0066403	-//-
Novel01570	84.4659	12.4893	2.7577	0.00012275	0.0084612	-//-
Novel01743	31.664	2.57254	3.6216	0.00034943	0.017842	sp|P69326|UBIQ_WHEAT Ubiquitin OS=Triticum aestivum PE=3 SV=2//1.55568e-22
Novel01866	163.196	30.2438	2.4319	0.00070465	0.029859	sp|Q94B38|GPT2_ARATH Glucose-6-phosphate/phosphate translocator 2, chloroplastic OS=Arabidopsis thaliana GN=GPT2 PE=2 SV=2//3.04463e-162
Novel01906	43.6513	5.24159	3.0579	0.00037041	0.018628	-//-
Novel01937	114.779	14.0615	3.029	0.0012159	0.042484	sp|Q38834|R13L4_ARATH Disease resistance RPP13-like protein 4 OS=Arabidopsis thaliana GN=RPP13L4 PE=2 SV=2//2.75074e-51
Novel02159	22.3669	0	Inf	0.00081075	0.032768	-//-
Novel02200	256.574	46.2744	2.4711	3.0144e-05	0.0028905	-//-
Novel02218	144.787	19.7106	2.8769	8.0725e-06	0.0010016	-//-
Novel02315	34.9234	1.41892	4.6213	2.2694e-05	0.0023149	-//-
Novel02479	615.871	13.4428	5.5177	1.0205e-16	1.8247e-13	-//-
Novel02540	56.1693	8.77046	2.6791	0.00054342	0.024691	sp|Q93WI9|HD3A_ORYSJ Protein HEADING DATE 3A OS=Oryza sativa subsp. japonica GN=HD3A PE=1 SV=1//1.01462e-84
Novel02672	49.8632	8.05106	2.6307	0.001133	0.040519	-//-
Novel02835	51.2696	1.08547	5.5617	0.00096647	0.036224	-//-
Novel02844	271.17	38.6267	2.8115	2.0386e-06	0.00033919	sp|Q3E7L7|BH139_ARATH Transcription factor bHLH139 OS=Arabidopsis thaliana GN=BHLH139 PE=4 SV=1//4.13017e-29
Novel02914	19.796	1.1735	4.0763	0.0012705	0.04379	sp|Q940T9|COL4_ARATH Zinc finger protein CONSTANS-LIKE 4 OS=Arabidopsis thaliana GN=COL4 PE=2 SV=2//2.47001e-08
Os01g0101800	275.57	58.2456	2.2422	0.00013033	0.0087294	-//-
Os01g0110100	359.515	59.7882	2.5881	7.9413e-06	0.00099338	sp|Q657S5|PHO11_ORYSJ Phosphate transporter PHO1-1 OS=Oryza sativa subsp. japonica GN=PHO1-1 PE=2 SV=2//1.99371e-09
Os01g0133100	521.693	96.908	2.4285	1.4628e-05	0.0016408	-//-
Os01g0152000	88.5105	11.688	2.9208	2.9727e-05	0.0028777	sp|C0LGP4|Y3475_ARATH Probable LRR receptor-like serine/threonine-protein kinase At3g47570 OS=Arabidopsis thaliana GN=At3g47570 PE=1 SV=1//0
Os01g0169400	72.4262	15.1572	2.2565	0.0013135	0.044612	sp|Q9FML4|LOB_ARATH Protein LATERAL ORGAN BOUNDARIES OS=Arabidopsis thaliana GN=LOB PE=2 SV=1//1.52479e-59
Os01g0192550	106.61	7.59999	3.8102	4.3245e-05	0.003902	-//-
Os01g0207900	99.9085	6.63214	3.9131	3.7716e-06	0.00054594	sp|Q6J163|5NG4_PINTA Auxin-induced protein 5NG4 OS=Pinus taeda PE=2 SV=1//2.7854e-23
Os01g0215500	49.9471	5.5708	3.1644	0.0013646	0.045884	sp|Q9ZQI3|GDL40_ARATH GDSL esterase/lipase At2g27360 OS=Arabidopsis thaliana GN=At2g27360 PE=2 SV=1//6.75811e-73
Os01g0221600	128.434	25.5166	2.3315	0.00053438	0.024427	-//-
Os01g0228400	473.581	80.4074	2.5582	5.94e-06	0.00078846	sp|Q8GZ63|PP397_ARATH Pentatricopeptide repeat-containing protein At5g25630 OS=Arabidopsis thaliana GN=At5g25630 PE=2 SV=2//2.74043e-157
Os01g0246400	103.294	3.15868	5.0313	6.9177e-06	0.00088478	sp|P14895|ELI5_HORVU High molecular mass early light-inducible protein HV58, chloroplastic OS=Hordeum vulgare PE=2 SV=1//1.55213e-37
Os01g0260800	2347.03	685.996	1.7746	0.00086937	0.034187	-//-
Os01g0281100	186.962	3.29194	5.8277	5.8495e-14	6.5855e-11	-//-
Os01g0297200	125.426	23.1407	2.4383	0.00039555	0.019487	sp|Q54DY9|BCS1B_DICDI Probable mitochondrial chaperone BCS1-B OS=Dictyostelium discoideum GN=bcsl1b PE=3 SV=1//6.46578e-27
Os01g0297700	3227.82	938.952	1.7814	0.00040466	0.019654	sp|Q6J163|5NG4_PINTA Auxin-induced protein 5NG4 OS=Pinus taeda PE=2 SV=1//1.5922e-60
Os01g0346900	15.925	0.337694	5.5594	0.0011084	0.039967	sp|Q9FMV5|NFYC4_ARATH Nuclear transcription factor Y subunit C-4 OS=Arabidopsis thaliana GN=NFYC4 PE=2 SV=1//6.32308e-21
Os01g0356800	322.759	12.6745	4.6705	0.00010292	0.0075019	sp|O81283|TC159_ARATH Translocase of chloroplast 159, chloroplastic OS=Arabidopsis thaliana GN=TOC159 PE=1 SV=1//6.71645e-122
Os01g0357200	1000.64	157.982	2.6631	1.9938e-06	0.00033858	-//-
Os01g0369200	77.3977	15.7222	2.2995	0.00068365	0.02931	sp|Q94AH6|CUL1_ARATH Cullin-1 OS=Arabidopsis thaliana GN=CUL1 PE=1 SV=1//0
Os01g0393100	18.651	0.337694	5.7874	0.00035553	0.018042	sp|Q9FLJ2|NC100_ARATH NAC domain-containing protein 100 OS=Arabidopsis thaliana GN=NAC100 PE=2 SV=1//1.83383e-69
Os01g0601000	41.8161	5.18606	3.0113	0.0010026	0.037166	-//-
Os01g0633100	926.254	201.3	2.2021	5.2487e-05	0.0045069	sp|P55241|GLGL1_MAIZE Glucose-1-phosphate adenylyltransferase large subunit 1, chloroplastic/amyloplastic OS=Zea mays GN=SH2 PE=1 SV=1//0
Os01g0695300	775.426	222.734	1.7997	0.00073314	0.030499	sp|P49353|FPPS_MAIZE Farnesyl pyrophosphate synthase OS=Zea mays GN=FPS PE=2 SV=1//3.30967e-169
Os01g0695700	195.438	34.6994	2.4937	6.0142e-05	0.0050362	sp|O80725|AB4B_ARATH ABC transporter B family member 4 OS=Arabidopsis thaliana GN=ABCB4 PE=1 SV=1//4.08152e-126
Os01g0705400	206.897	38.6983	2.4186	7.2807e-05	0.0056995	-//-
Os01g0715500	336.897	95.6457	1.8165	0.0010151	0.037538	sp|Q0JJV1|VDAC4_ORYSJ Mitochondrial outer membrane protein porin 4 OS=Oryza sativa subsp. japonica GN=VDAC4 PE=3 SV=3//0
Os01g0738500	146.039	31.9757	2.1913	0.00044406	0.021058	sp|Q9LNG5|PPP7L_ARATH Serine/threonine-protein phosphatase 7 long form homolog OS=Arabidopsis thaliana GN=At1g48120 PE=2 SV=1//8.00546e-81
Os01g0762500	24356.7	40.0141	9.2496	4.7473e-12	3.7001e-09	sp|P07728|GLUA1_ORYSJ Glutelin type-A 1 OS=Oryza sativa subsp. japonica GN=GLUA1 PE=1 SV=2//0
Os01g0767600	1040.1	238.307	2.1258	0.00087668	0.034194	-//-
Os01g0775100	1219.32	147.318	3.0491	6.1971e-08	1.915e-05	sp|A2AQ19|RTF1_MOUSE RNA polymerase-associated protein RTF1 homolog OS=Mus musculus GN=Rtf1 PE=2 SV=1//1.93358e-07
Os01g0806400	19.4497	1.08123	4.169	0.0015276	0.049555	-//-
Os01g0812000	1599.64	316.8	2.3361	2.2877e-05	0.0023258	sp|Q0JIC2|GAM1_ORYSJ Transcription factor GAMYB OS=Oryza sativa subsp. japonica GN=GAM1 PE=2 SV=1//0
Os01g0830000	485.365	132.226	1.8761	0.00060649	0.0269	sp|Q9ZS97|AB8I_ARATH UPF0051 protein ABCI8, chloroplastic OS=Arabidopsis thaliana GN=ABCI8 PE=2 SV=1//0
Os01g0843700	85.2501	16.8752	2.3368	0.0007113	0.029996	-//-
Os01g0844050	76.0991	6.58388	3.5309	0.0014483	0.04776	sp|Q5N9W4|LAC5_ORYSJ Putative laccase-5 OS=Oryza sativa subsp. japonica GN=LAC5 PE=3 SV=1//0
Os01g0846800	312.074	29.0715	3.4242	1.8312e-08	6.9577e-06	sp|Q9UII4|HERC5_HUMAN E3 ISG15--protein ligase HERC5 OS=Homo sapiens GN=HERC5 PE=1 SV=2//5.04323e-06
Os01g0856000	305.303	60.212	2.3421	6.2253e-05	0.0051702	sp|O89033|CDC6_MOUSE Cell division control protein 6 homolog OS=Mus musculus GN=Cdc6 PE=2 SV=2//7.3113e-51
Os01g0856900	397.198	64.18	2.6297	0.00016135	0.010175	sp|P36914|AMYG_ASPOR Glucoamylase OS=Aspergillus oryzae (strain ATCC 42149 / RIB 40) GN=glaA PE=2 SV=2//2.55452e-09
Os01g0878400	765.619	206.783	1.8885	0.00029714	0.01579	-//-
Os01g0898500	229.415	31.5499	2.8623	4.155e-05	0.0038042	sp|Q2MY58|PATA3_SOLTU Patatin group A-3 OS=Solanum tuberosum PE=2 SV=1//5.4817e-92
Os01g0919800	215.668	43.9599	2.2946	0.00011283	0.008013	sp|Q5JLM1|PIN6_ORYSJ Probable auxin efflux carrier component 6 OS=Oryza sativa subsp. japonica GN=PIN6 PE=2 SV=1//0
Os01g0954900	225.939	58.2452	1.9557	0.00086842	0.034187	sp|Q9LHE3|ASPG2_ARATH Protein ASPARTIC PROTEASE IN GUARD CELL 2 OS=Arabidopsis thaliana GN=ASPG2 PE=2 SV=1//3.00467e-35
Os01g0974200	27377.4	8607.02	1.6694	0.0011934	0.041841	-//-
Os02g0103100	147.873	15.5245	3.2517	9.8615e-07	0.00019215	sp|Q6J163|5NG4_PINTA Auxin-induced protein 5NG4 OS=Pinus taeda PE=2 SV=1//3.17795e-24
Os02g0103500	241.884	24.4523	3.3063	1.3416e-07	3.427e-05	sp|Q6J163|5NG4_PINTA Auxin-induced protein 5NG4 OS=Pinus taeda PE=2 SV=1//9.2931e-38
Os02g0114200	25431.8	1740.86	3.8688	4.0012e-12	3.2872e-09	sp|P37891|CBP3_ORYSJ Serine carboxypeptidase 3 OS=Oryza sativa subsp. japonica GN=CBP3 PE=2 SV=1//0
Os02g0117500	697.321	158.246	2.1397	9.233e-05	0.0068137	sp|Q9C8E7|GLR33_ARATH Glutamate receptor 3.3 OS=Arabidopsis thaliana GN=GLR3.3 PE=2 SV=1//0
Os02g0160600	914.428	127.775	2.8393	4.001e-07	9.021e-05	sp|P23586|STP1_ARATH Sugar transport protein 1 OS=Arabidopsis thaliana GN=STP1 PE=1 SV=2//0
Os02g0175000	151.721	37.652	2.0106	0.0014742	0.048263	sp|Q6H501|HKT6_ORYSJ Probable cation transporter HKT6 OS=Oryza sativa subsp. japonica GN=HKT6 PE=2 SV=1//0
Os02g0202400	330.005	4.01559	6.3607	6.4343e-08	1.9365e-05	sp|P29518|BT1_MAIZE Adenine nucleotide transporter BT1, chloroplastic/amyloplastic/mitochondrial OS=Zea mays GN=BT1 PE=1 SV=1//4.37171e-11
Os02g0211000	78.5012	7.14892	3.4569	8.8164e-05	0.0065846	sp|Q8LPK0|AB8A_ARATH ABC transporter A family member 8 OS=Arabidopsis thaliana GN=ABCA8 PE=2 SV=3//0
Os02g0214500	16.3241	0	Inf	0.00022596	0.013058	sp|Q7F2L3|NAC48_ORYSJ NAC domain-containing protein 48 OS=Oryza sativa subsp. japonica GN=NAC48 PE=2 SV=1//9.44064e-32
Os02g0242600	1043.22	2.347	8.796	1.7931e-05	0.0019328	sp|Q6ERU3|GLUB5_ORYSJ Glutelin type-B 5 OS=Oryza sativa subsp. japonica GN=GLUB5 PE=2 SV=1//0
Os02g0248800	343.753	1.51119	7.8295	0.00065783	0.028444	sp|Q02897|GLUB2_ORYSJ Glutelin type-B 2 OS=Oryza sativa subsp. japonica GN=GLUB2 PE=2 SV=2//0
Os02g0249000	2864.74	5.00757	9.1601	2.9802e-09	1.5354e-06	sp|Q02897|GLUB2_ORYSJ Glutelin type-B 2 OS=Oryza sativa subsp. japonica GN=GLUB2 PE=2 SV=2//0
Os02g0249600	578.218	0.405839	10.476	1.0616e-27	3.2268e-24	sp|Q02897|GLUB2_ORYSJ Glutelin type-B 2 OS=Oryza sativa subsp. japonica GN=GLUB2 PE=2 SV=2//0
Os02g0249800	11865.3	6.02186	10.944	3.7685e-05	0.0034924	sp|P14323|GLUB1_ORYSJ Glutelin type-B 1 OS=Oryza sativa subsp. japonica GN=GluB1-A PE=2 SV=3//0
Os02g0249900	2364.9	1.75661	10.395	4.8624e-06	0.00066577	sp|P14323|GLUB1_ORYSJ Glutelin type-B 1 OS=Oryza sativa subsp. japonica GN=GluB1-A PE=2 SV=3//0
Os02g0268100	6794.27	10.2407	9.3739	1.2055e-07	3.1971e-05	sp|Q6ERU3|GLUB5_ORYSJ Glutelin type-B 5 OS=Oryza sativa subsp. japonica GN=GLUB5 PE=2 SV=1//0
Os02g0268300	2543.4	2.27886	10.124	1.3256e-08	5.5197e-06	-//-
Os02g0323000	39.4794	5.84034	2.757	0.0014621	0.048046	sp|Q9FWX7|AB11B_ARATH ABC transporter B family member 11 OS=Arabidopsis thaliana GN=ABCB11 PE=2 SV=1//5.47431e-45
Os02g0453600	4263.8	18.7071	7.8324	4.9939e-06	0.00068072	sp|P07728|GLUA1_ORYSJ Glutelin type-A 1 OS=Oryza sativa subsp. japonica GN=GLUA1 PE=1 SV=2//3.62664e-155
Os02g0494400	60.9415	7.82855	2.9606	9.2352e-05	0.0068137	sp|Q9HCD6|TANC2_HUMAN Protein TANC2 OS=Homo sapiens GN=TANC2 PE=1 SV=3//5.09314e-20
Os02g0528200	1367.16	86.5843	3.9809	1.1972e-06	0.00022189	sp|Q08047|GLGB_MAIZE 1,4-alpha-glucan-branching enzyme 2, chloroplastic/amyloplastic OS=Zea mays GN=SBE1 PE=1 SV=1//0
Os02g0557800	1147.25	310.715	1.8845	0.00060681	0.0269	sp|Q9ZWS9|ARR3_ARATH Two-component response regulator ARR3 OS=Arabidopsis thaliana GN=ARR3 PE=2 SV=1//6.58908e-23
Os02g0606600	53.764	2.95424	4.1858	3.2153e-05	0.0030357	sp|Q0DZP5|CML17_ORYSJ Probable calcium-binding protein CML17 OS=Oryza sativa subsp. japonica GN=CML17 PE=2 SV=1//1.21146e-77
Os02g0618000	47.1063	4.33218	3.4428	5.8915e-05	0.0049608	-//-
Os02g0629800	3680	960.301	1.9381	0.00018998	0.011573	sp|P20346|DF322_SOLTU Defensin-like protein P322 OS=Solanum tuberosum PE=2 SV=1//1.62502e-20
Os02g0642200	77.0756	12.7408	2.5968	0.00025267	0.014197	sp|Q9M2D8|Y3126_ARATH Uncharacterized protein At3g61260 OS=Arabidopsis thaliana GN=At3g61260 PE=1 SV=1//2.16944e-20
Os02g0649300	511.386	6.55975	6.2846	4.5253e-06	0.00062597	sp|Q6H6S3|HOX24_ORYSJ Homeobox-leucine zipper protein HOX24 OS=Oryza sativa subsp. japonica GN=HOX24 PE=2 SV=1//1.59975e-152
Os02g0668000	511.044	70.6879	2.8539	0.0015412	0.049944	sp|F4IME2|MSL8_ARATH Mechanosensitive ion channel protein 8 OS=Arabidopsis thaliana GN=MSL8 PE=2 SV=2//0
Os02g0685200	46.6698	7.46248	2.6448	0.00082277	0.033038	sp|Q6R0H1|LHY_ARATH Protein LHY OS=Arabidopsis thaliana GN=LHY PE=1 SV=2//3.82845e-28
Os02g0709000	43.3034	2.48451	4.1234	1.931e-05	0.0020524	sp|Q91560|REXO4_XENLA RNA exonuclease 4 OS=Xenopus laevis GN=rexo4 PE=2 SV=2//1.95986e-18
Os02g0731300	1264.69	245.771	2.3634	1.4301e-05	0.001616	sp|Q6Z6W2|MAD57_ORYSJ MADS-box transcription factor 57 OS=Oryza sativa subsp. japonica GN=MADS57 PE=2 SV=2//4.19076e-48
Os02g0740400	7920.82	1870.34	2.0823	0.00089741	0.034617	sp|Q9FVV1|GDL28_ARATH GDSL esterase/lipase At1g71250 OS=Arabidopsis thaliana GN=At1g71250 PE=2 SV=1//7.61131e-45
Os02g0744700	1118.63	331.53	1.7545	0.00099494	0.036927	sp|Q6Z2T8|SSY22_ORYSJ Soluble starch synthase 2-2, chloroplastic/amyloplastic OS=Oryza sativa subsp. japonica GN=SSII-2 PE=2 SV=2//0
Os02g0744800	929.403	259.337	1.8415	0.00060161	0.026775	sp|Q6Z2T8|SSY22_ORYSJ Soluble starch synthase 2-2, chloroplastic/amyloplastic OS=Oryza sativa subsp. japonica GN=SSII-2 PE=2 SV=2//0
Os02g0765300	23112.7	1217.42	4.2468	0.0013579	0.045712	sp|P17654|AMY1_ORYSJ Alpha-amylase OS=Oryza sativa subsp. japonica GN=AMY1.1 PE=2 SV=2//9.88848e-60
Os02g0765800	54.989	3.27205	4.0709	4.2382e-06	0.00059367	sp|P97852|DHB4_RAT Peroxisomal multifunctional enzyme type 2 OS=Rattus norvegicus GN=Hsd17b4 PE=1 SV=3//4.00482e-13
Os02g0766900	4839.67	160.078	4.9181	2.7144e-13	2.6616e-10	sp|Q6Z310|MAN9_ORYSJ Putative mannan endo-1,4-beta-mannosidase 9 OS=Oryza sativa subsp. japonica GN=MAN9 PE=2 SV=2//0
Os02g0795100	109.623	19.9863	2.4555	0.00012223	0.0084612	-//-
Os02g0795200	108.359	21.4733	2.3352	0.00023816	0.013633	-//-
Os02g0797400	1201.18	301.566	1.9939	0.00070117	0.02977	sp|P33992|MCM5_HUMAN DNA replication licensing factor MCM5 OS=Homo sapiens GN=MCM5 PE=1 SV=5//0
Os02g0804000	130.621	20.4639	2.6742	0.00022594	0.013058	sp|Q66PF2|URT1_FRAAN Putative UDP-rhamnose:rhamnosyltransferase 1 OS=Fragaria ananassa GN=GT4 PE=2 SV=1//1.23914e-72
Os02g0804900	181.405	38.2557	2.2455	0.00024618	0.013972	sp|Q9SJ20|RIR1_ARATH Ribonucleoside-diphosphate reductase large subunit OS=Arabidopsis thaliana GN=RNR1 PE=1 SV=1//4.27352e-07
Os02g0809700	151.426	16.1546	3.2286	0.00059504	0.026599	sp|Q6K991|PHO12_ORYSJ Phosphate transporter PHO1-2 OS=Oryza sativa subsp. japonica GN=PHO1-2 PE=2 SV=1//7.63957e-52
Os02g0809800	3360.41	465.032	2.8532	1.7907e-07	4.4253e-05	sp|Q6K991|PHO12_ORYSJ Phosphate transporter PHO1-2 OS=Oryza sativa subsp. japonica GN=PHO1-2 PE=2 SV=1//0
Os02g0816600	663.41	171.354	1.9529	0.00025807	0.014446	sp|Q94BU1|Y1181_ARATH Uncharacterized aarF domain-containing protein kinase At1g71810, chloroplastic OS=Arabidopsis thaliana GN=At1g71810 PE=1 SV=1//1.31597e-26
Os02g0829100	506.255	136.156	1.8946	0.00061872	0.027217	sp|Q9ZQ19|RFA2A_ARATH Replication protein A 32 kDa subunit A OS=Arabidopsis thaliana GN=RPA2A PE=1 SV=2//4.06544e-50
Os03g0107300	638.664	140.667	2.1828	7.9413e-05	0.0060448	sp|Q54GU0|ARSB_DICDI Putative transporter arsB OS=Dictyostelium discoideum GN=arsB PE=2 SV=1//2.45228e-17
Os03g0112950	16.6515	0	Inf	0.00019528	0.011825	sp|Q42600|C84A1_ARATH Cytochrome P450 84A1 OS=Arabidopsis thaliana GN=CYP84A1 PE=2 SV=1//1.60236e-157
Os03g0127500	78.1652	10.4717	2.9	7.6418e-05	0.0058956	sp|Q6S4P4|RF2B_ORYSJ Transcription factor RF2b OS=Oryza sativa subsp. japonica GN=RF2b PE=1 SV=1//1.39757e-43
Os03g0130300	1587.6	97.2151	4.0295	3.0782e-12	2.6733e-09	sp|P20346|DF322_SOLTU Defensin-like protein P322 OS=Solanum tuberosum PE=2 SV=1//2.47087e-20
Os03g0131200	3001.74	99.7697	4.9111	2.4045e-06	0.00039085	sp|Q43206|CATA1_WHEAT Catalase-1 OS=Triticum aestivum GN=CAT1 PE=2 SV=1//0
Os03g0132900	284.682	55.7041	2.3535	0.00042159	0.020181	sp|Q10S66|CHI11_ORYSJ Chitinase 11 OS=Oryza sativa subsp. japonica GN=Cht11 PE=2 SV=1//4.01883e-170
Os03g0149300	953.192	237.936	2.0022	0.00018678	0.011424	sp|Q6J163|5NG4_PINTA Auxin-induced protein 5NG4 OS=Pinus taeda PE=2 SV=1//2.58383e-14
Os03g0150500	159.276	10.9444	3.8633	4.1826e-08	1.4285e-05	sp|Q8H074|PT112_ORYSJ Probable inorganic phosphate transporter 1-12 OS=Oryza sativa subsp. japonica GN=PHT1-12 PE=2 SV=1//0
Os03g0159000	86.6171	15.9857	2.4379	0.00043241	0.020602	sp|Q9LLL8|XSP1_ARATH Xylem serine proteinase 1 OS=Arabidopsis thaliana GN=XSP1 PE=2 SV=1//3.41223e-20
Os03g0161900	647.641	63.4626	3.3512	6.4188e-09	2.9563e-06	sp|Q8H7Y6|HFA2D_ORYSJ Heat stress transcription factor A-2d OS=Oryza sativa subsp. japonica GN=HSFA2D PE=2 SV=2//0
Os03g0176600	163.204	24.2738	2.7492	1.347e-05	0.0015336	-//-
Os03g0191900	610.715	104.568	2.5461	6.4102e-05	0.0052521	sp|Q8H1E4|RAP24_ARATH Ethylene-responsive transcription factor RAP2-4 OS=Arabidopsis thaliana GN=RAP2-4 PE=1 SV=1//4.19035e-38
Os03g0198200	151.829	30.8228	2.3004	0.00014453	0.0094503	-//-
Os03g0205800	431.166	109.312	1.9798	0.00040238	0.019654	-//-
Os03g0213800	323.694	89.6272	1.8526	0.0010338	0.037952	sp|Q55E45|MCFE_DICDI Mitochondrial substrate carrier family protein E OS=Dictyostelium discoideum GN=mcfE PE=3 SV=1//9.51878e-38
Os03g0214100	1296.16	357.474	1.8583	0.00073365	0.030499	sp|P27694|RFA1_HUMAN Replication protein A 70 kDa DNA-binding subunit OS=Homo sapiens GN=RPA1 PE=1 SV=2//2.93712e-92
Os03g0216700	2693.38	306.69	3.1346	7.2272e-09	3.1839e-06	sp|Q9SYD6|MATE1_ARATH MATE efflux family protein 1 OS=Arabidopsis thaliana GN=MATE PE=2 SV=2//7.7913e-170
Os03g0228200	25.1072	0.767663	5.0315	0.00047003	0.022014	sp|Q8GUH2|Y1015_ARATH Uncharacterized protein At1g01500 OS=Arabidopsis thaliana GN=At1g01500 PE=2 SV=1//8.84398e-19
Os03g0248600	2641.39	761.351	1.7947	0.00065595	0.028403	sp|Q42971|ENO_ORYSJ Enolase OS=Oryza sativa subsp. japonica GN=ENO1 PE=1 SV=2//0
Os03g0250801	203.716	28.2136	2.8521	6.0334e-06	0.00079392	-//-
Os03g0286500	1722.56	435.629	1.9834	0.00021124	0.012492	sp|Q5ZJX4|RBM38_CHICK RNA-binding protein 38 OS=Gallus gallus GN=RBM38 PE=2 SV=1//5.41573e-25
Os03g0293000	476.051	118.783	2.0028	0.00027757	0.015175	sp|Q869Z0|Y5025_DICDI Putative protein disulfide-isomerase DDB_G0275025 OS=Dictyostelium discoideum GN=DDB_G0275025 PE=1 SV=1//9.20603e-08
Os03g0308800	659.435	83.7127	2.9777	2.0883e-07	5.038e-05	sp|Q9FNS4|MBB1_CHLRE PsbB mRNA maturation factor Mbb1, chloroplastic OS=Chlamydomonas reinhardtii GN=MBB1 PE=2 SV=1//6.55014e-76
Os03g0314750	354.869	89.3763	1.9893	0.00039163	0.019325	sp|Q93W77|NIFU1_ARATH NifU-like protein 1, chloroplastic OS=Arabidopsis thaliana GN=NIFU1 PE=1 SV=1//1.18687e-73
Os03g0387900	6777.43	1106.17	2.6152	7.1003e-07	0.00014389	-//-
Os03g0421000	166.714	25.3423	2.7178	1.545e-05	0.0017139	-//-
Os03g0427300	5768.36	8.25974	9.4478	4.1438e-06	0.00058314	sp|Q09151|GLUA3_ORYSJ Glutelin type-A 3 OS=Oryza sativa subsp. japonica GN=GLUA3 PE=2 SV=2//0
Os03g0601500	154.59	1.73673	6.4759	1.1063e-07	3.0297e-05	-//-
Os03g0650900	357.873	83.9961	2.0911	0.00012924	0.0087192	sp|Q7XZZ3|BAHL1_ORYSJ Probable E3 ubiquitin-protein ligase BAH1-like 1 OS=Oryza sativa subsp. japonica GN=Os03g0650900 PE=2 SV=1//0
Os03g0684400	862.044	242.044	1.8325	0.00069582	0.029642	sp|Q9AUK4|MRS2A_ORYSJ Magnesium transporter MRS2-A, chloroplastic OS=Oryza sativa subsp. japonica GN=MRS2-A PE=2 SV=1//0
Os03g0766100	8176.06	73.0239	6.8069	1.2535e-25	2.9309e-22	sp|Q0DN94|PROA_ORYSJ 10 kDa prolamin OS=Oryza sativa subsp. japonica GN=Os03g0766000 PE=2 SV=1//8.02533e-41
Os03g0782500	968.688	194.25	2.3181	2.6066e-05	0.0025893	-//-
Os03g0805600	443.367	47.8663	3.2114	5.3651e-08	1.7349e-05	sp|Q8W496|PTC52_ARATH Protochlorophyllide-dependent translocon component 52, chloroplastic OS=Arabidopsis thaliana GN=PTC52 PE=2 SV=1//2.07839e-55
Os03g0823800	1520.19	283.545	2.4226	7.7919e-06	0.00097872	sp|Q27GI3|NAT6_ARATH Nucleobase-ascorbate transporter 6 OS=Arabidopsis thaliana GN=NAT6 PE=2 SV=2//0
Os03g0837900	343.78	72.565	2.2441	0.00011167	0.0079649	-//-
Os04g0185100	475.022	101.332	2.2289	6.799e-05	0.0054525	sp|Q9SJW9|CDT1A_ARATH CDT1-like protein a, chloroplastic OS=Arabidopsis thaliana GN=CDT1A PE=1 SV=1//4.13751e-35
Os04g0295400	370.022	99.0743	1.901	0.00089006	0.034378	sp|Q5U9T2|LECH_HORVU Horcolin OS=Hordeum vulgare PE=3 SV=1//5.21752e-26
Os04g0308100	46.7042	6.95419	2.7476	0.00084874	0.033681	sp|Q39191|WAK1_ARATH Wall-associated receptor kinase 1 OS=Arabidopsis thaliana GN=WAK1 PE=1 SV=2//6.64639e-66
Os04g0314100	14.2517	0	Inf	0.00056893	0.02562	sp|Q9LMF1|U85A3_ARATH UDP-glycosyltransferase 85A3 OS=Arabidopsis thaliana GN=UGT85A3 PE=2 SV=2//4.33079e-168
Os04g0324000	68.927	2.54841	4.7574	0.0001602	0.010166	sp|Q9LMF1|U85A3_ARATH UDP-glycosyltransferase 85A3 OS=Arabidopsis thaliana GN=UGT85A3 PE=2 SV=2//6.60358e-165
Os04g0324100	70.4045	2.54841	4.788	0.00020773	0.012335	sp|Q9LMF1|U85A3_ARATH UDP-glycosyltransferase 85A3 OS=Arabidopsis thaliana GN=UGT85A3 PE=2 SV=2//2.767e-175
Os04g0369000	176.98	34.0919	2.3761	7.7808e-05	0.0059705	sp|Q9SHC8|VAP12_ARATH Vesicle-associated protein 1-2 OS=Arabidopsis thaliana GN=PVA12 PE=1 SV=1//1.03901e-18
Os04g0403400	182.46	45.4415	2.0055	0.00077539	0.031692	sp|Q9NUW8|TYDP1_HUMAN Tyrosyl-DNA phosphodiesterase 1 OS=Homo sapiens GN=TDP1 PE=1 SV=2//1.43574e-07
Os04g0404400	993.547	103.559	3.2621	5.2293e-09	2.5231e-06	sp|P22242|DRPE_CRAPL Desiccation-related protein PCC13-62 OS=Craterostigma plantagineum PE=2 SV=1//7.07472e-107
Os04g0422300	121.624	29.4719	2.045	0.00095385	0.035987	sp|Q6J163|5NG4_PINTA Auxin-induced protein 5NG4 OS=Pinus taeda PE=2 SV=1//3.16033e-45
Os04g0442200	320.333	84.1536	1.9285	0.00078509	0.031947	-//-
Os04g0442900	57.7053	6.29444	3.1966	6.6835e-05	0.0054274	-//-
Os04g0445000	1035.23	172.852	2.5823	3.4041e-06	0.00050723	-//-
Os04g0445050	151.178	32.1874	2.2317	0.00026863	0.01482	sp|Q7XUW4|KOR2_ORYSJ Potassium channel KOR2 OS=Oryza sativa subsp. japonica GN=Os04g0445000 PE=2 SV=2//4.66763e-31
Os04g0462400	137.802	16.4199	3.0691	3.5695e-06	0.00052647	sp|Q9C6M2|LHTL6_ARATH Lysine histidine transporter-like 6 OS=Arabidopsis thaliana GN=At1g25530 PE=2 SV=1//2.17016e-124
Os04g0479900	111.702	27.2039	2.0378	0.0013032	0.044497	-//-
Os04g0486800	140.665	32.8959	2.0963	0.0011904	0.041783	sp|Q0WVW7|RQL5_ARATH ATP-dependent DNA helicase Q-like 5 OS=Arabidopsis thaliana GN=RECQL5 PE=2 SV=2//0
Os04g0512400	1184.87	243.799	2.281	2.8074e-05	0.0027439	sp|Q8RXD4|BRCA1_ARATH Protein BREAST CANCER SUSCEPTIBILITY 1 homolog OS=Arabidopsis thaliana GN=BRCA1 PE=2 SV=1//1.48963e-08
Os04g0521100	863.432	40.391	4.418	1.0739e-05	0.0012801	sp|Q7XUA6|PIP23_ORYSJ Probable aquaporin PIP2-3 OS=Oryza sativa subsp. japonica GN=PIP2-3 PE=2 SV=1//0
Os04g0565900	195.491	26.5563	2.88	5.5467e-06	0.00074274	sp|Q9FYJ6|BH111_ARATH Transcription factor bHLH111 OS=Arabidopsis thaliana GN=BHLH111 PE=2 SV=1//2.33648e-33
Os04g0568700	609.748	48.7853	3.6437	0.00045025	0.021252	sp|Q7XRX3|HFB2A_ORYSJ Heat stress transcription factor B-2a OS=Oryza sativa subsp. japonica GN=HSFB2A PE=2 SV=2//5.61263e-90
Os04g0569100	91.2447	20.7196	2.1387	0.0011888	0.041776	sp|Q7Y0V9|ROC4_ORYSJ Homeobox-leucine zipper protein ROC4 OS=Oryza sativa subsp. japonica GN=ROC4 PE=2 SV=2//0
Os04g0624600	1861.53	462.395	2.0093	0.00015956	0.010166	sp|Q43846|SSY3_SOLTU Soluble starch synthase 3, chloroplastic/amyloplastic OS=Solanum tuberosum GN=SS3 PE=1 SV=1//0
Os04g0625200	166.2	33.1299	2.3267	0.00090053	0.034694	sp|Q42670|PLSC_COCNU 1-acyl-sn-glycerol-3-phosphate acyltransferase OS=Cocos nucifera PE=1 SV=1//8.86873e-79
Os04g0635000	196.572	51.5054	1.9323	0.00094028	0.035594	-//-
Os04g0673300	635.356	185.924	1.7729	0.00096224	0.036186	sp|Q9ZWS6|ARR6_ARATH Two-component response regulator ARR6 OS=Arabidopsis thaliana GN=ARR6 PE=1 SV=2//2.21312e-43
Os05g0106200	236.322	66.4813	1.8297	0.0010192	0.037597	sp|Q6J163|5NG4_PINTA Auxin-induced protein 5NG4 OS=Pinus taeda PE=2 SV=1//7.36148e-35
Os05g0119600	107.463	24.6168	2.1261	0.0012342	0.042766	sp|Q66I84|DCC1_DANRE Sister chromatid cohesion protein DCC1 OS=Danio rerio GN=dscc1 PE=2 SV=1//1.45324e-28
Os05g0124000	243.01	48.2212	2.3333	0.00035293	0.01794	-//-
Os05g0151000	52.3136	8.70231	2.5877	0.0010725	0.038949	sp|P18616|RPB1_ARATH DNA-directed RNA polymerase II subunit RPB1 OS=Arabidopsis thaliana GN=RPB205 PE=1 SV=3//0
Os05g0160800	380.995	55.0603	2.7907	0.00087814	0.034194	-//-
Os05g0186100	311.041	36.373	3.0962	2.6675e-07	6.2856e-05	sp|Q9LU15|AHP4_ARATH Histidine-containing phosphotransfer protein 4 OS=Arabidopsis thaliana GN=AHP4 PE=1 SV=2//8.04331e-43
Os05g0188900	27.1135	2.12268	3.6751	0.00078796	0.032021	sp|P27061|PPA1_SOLLC Acid phosphatase 1 OS=Solanum lycopersicum GN=APS1 PE=2 SV=1//2.07735e-26
Os05g0214300	653.92	86.3779	2.9204	2.0141e-07	4.9069e-05	sp|Q0DJY3|SWT3A_ORYSJ Bidirectional sugar transporter SWEET3a OS=Oryza sativa subsp. japonica GN=SWEET3A PE=3 SV=2//5.41841e-115
Os05g0328333	472.973	0	Inf	6.9686e-09	3.1151e-06	sp|Q0DJ45|PRO7_ORYSJ Prolamin PPROL 14E OS=Oryza sativa subsp. japonica GN=PROLM7 PE=2 SV=1//1.25734e-23
Os05g0329100	286.121	3.88233	6.2036	6.7938e-06	0.00087615	sp|Q0DJ45|PRO7_ORYSJ Prolamin PPROL 14E OS=Oryza sativa subsp. japonica GN=PROLM7 PE=2 SV=1//8.0381e-39
Os05g0329400	742.294	0.767663	9.9173	4.9136e-05	0.0042796	sp|Q0DJ45|PRO7_ORYSJ Prolamin PPROL 14E OS=Oryza sativa subsp. japonica GN=PROLM7 PE=2 SV=1//3.73017e-29
Os05g0330600	1885.69	4.89116	8.5907	7.2608e-08	2.102e-05	sp|Q0DJ45|PRO7_ORYSJ Prolamin PPROL 14E OS=Oryza sativa subsp. japonica GN=PROLM7 PE=2 SV=1//6.95727e-45
Os05g0331550	121.582	0	Inf	1.4455e-09	8.1369e-07	sp|Q0DJ45|PRO7_ORYSJ Prolamin PPROL 14E OS=Oryza sativa subsp. japonica GN=PROLM7 PE=2 SV=1//1.29726e-44
Os05g0331800	174.478	0.405839	8.7479	1.029e-06	0.00019797	sp|Q0DJ45|PRO7_ORYSJ Prolamin PPROL 14E OS=Oryza sativa subsp. japonica GN=PROLM7 PE=2 SV=1//1.81644e-20
Os05g0332000	48.6193	0.811677	5.9045	1.7345e-07	4.3573e-05	sp|Q0DJ45|PRO7_ORYSJ Prolamin PPROL 14E OS=Oryza sativa subsp. japonica GN=PROLM7 PE=2 SV=1//5.60751e-43
Os05g0336200	86.3634	19.0371	2.1816	0.00082437	0.033058	sp|Q8VZR7|PTR30_ARATH Probable peptide/nitrate transporter At2g40460 OS=Arabidopsis thaliana GN=At2g40460 PE=2 SV=2//1.86541e-28
Os05g0358200	716.251	169.81	2.0765	0.0013097	0.044612	sp|P20664|PRI1_MOUSE DNA primase small subunit OS=Mus musculus GN=Prim1 PE=1 SV=1//9.56884e-65
Os05g0409500	116.084	14.0585	3.0456	6.2546e-05	0.0051804	sp|Q6J163|5NG4_PINTA Auxin-induced protein 5NG4 OS=Pinus taeda PE=2 SV=1//4.69112e-74
Os05g0432200	640.862	31.8809	4.3292	1.5579e-06	0.00027533	sp|P46687|GASA3_ARATH Gibberellin-regulated protein 3 OS=Arabidopsis thaliana GN=GASA3 PE=2 SV=1//1.5917e-22
Os05g0438500	195.62	53.7701	1.8632	0.0012353	0.042766	sp|O48556|IPYR_MAIZE Soluble inorganic pyrophosphatase OS=Zea mays GN=IPP PE=2 SV=1//9.4332e-137
Os05g0488600	211.519	56.8284	1.8961	0.0011879	0.041776	sp|Q9SAK5|APL_ARATH Myb family transcription factor APL OS=Arabidopsis thaliana GN=APL PE=2 SV=2//6.77435e-51
Os05g0499100	4534.3	12.2741	8.5291	8.4092e-15	1.1619e-11	sp|P29835|GL19_ORYSJ 19 kDa globulin OS=Oryza sativa subsp. japonica GN=Os05g0499100 PE=1 SV=2//2.5525e-79
Os05g0500100	236.897	38.0127	2.6397	0.0001989	0.011972	-//-
Os05g0512200	400.24	65.7763	2.6052	5.8931e-06	0.00078566	-//-
Os05g0515900	79.3318	12.1336	2.7089	0.00011491	0.0081229	-//-
Os05g0534400	72.4631	15.2778	2.2458	0.0012746	0.043877	sp|Q75KU4|CNBL4_ORYSJ Calcineurin B-like protein 4 OS=Oryza sativa subsp. japonica GN=CBL4 PE=1 SV=1//2.62205e-152
Os05g0542001	20.8351	1.1735	4.1501	0.00090179	0.034699	-//-
Os05g0548900	685.239	97.7874	2.8089	1.2446e-06	0.00022791	sp|Q9FR44|PEAM1_ARATH Phosphoethanolamine N-methyltransferase 1 OS=Arabidopsis thaliana GN=NMT1 PE=2 SV=1//1.11142e-115
Os05g0562800	16.7975	0.405839	5.3712	0.00074961	0.030944	-//-
Os05g0574000	190.263	50.6365	1.9097	0.0012207	0.042504	sp|Q6F358|PLA6_ORYSJ Phospholipase A1-II 6 OS=Oryza sativa subsp. japonica GN=Os05g0574000 PE=2 SV=1//0
Os05g0580000	1692.02	460.015	1.879	0.00040592	0.019654	sp|P12299|GLGL2_WHEAT Glucose-1-phosphate adenylyltransferase large subunit, chloroplastic/amyloplastic OS=Triticum aestivum GN=AGP-L PE=2 SV=2//0
Os05g0586600	342.142	2.23484	7.2583	9.6615e-11	6.3844e-08	sp|Q9ZNX9|SIGE_ARATH RNA polymerase sigma factor sigE, chloroplastic/mitochondrial OS=Arabidopsis thaliana GN=SIGE PE=1 SV=1//3.60201e-146
Os06g0127900	359.953	98.5625	1.8687	0.00075647	0.031116	sp|P49730|RIR2_TOBAC Ribonucleoside-diphosphate reductase small chain OS=Nicotiana tabacum PE=2 SV=1//0
Os06g0133000	4459.13	29.3579	7.2469	6.1408e-26	1.6969e-22	sp|Q0DEV5|SSG1_ORYSJ Granule-bound starch synthase 1, chloroplastic/amyloplastic OS=Oryza sativa subsp. japonica GN=WAXY PE=1 SV=1//0
Os06g0133100	3932.07	18.1494	7.7592	7.116e-26	1.8025e-22	sp|Q0DEV5|SSG1_ORYSJ Granule-bound starch synthase 1, chloroplastic/amyloplastic OS=Oryza sativa subsp. japonica GN=WAXY PE=1 SV=1//1.33093e-50
Os06g0141400	37.1382	1.1735	4.984	0.00015234	0.0098318	sp|Q02921|NO93_SOYBN Early nodulin-93 OS=Glycine max PE=2 SV=1//2.26927e-07
Os06g0176200	193.348	27.2847	2.825	0.00033746	0.017344	sp|Q94A05|B3GTA_ARATH Probable beta-1,3-galactosyltransferase 10 OS=Arabidopsis thaliana GN=B3GALT10 PE=2 SV=1//6.65692e-166
Os06g0228500	114.545	14.3268	2.9991	1.2232e-05	0.0014245	sp|P47082|AVT1_YEAST Vacuolar amino acid transporter 1 OS=Saccharomyces cerevisiae (strain ATCC 204508 / S288c) GN=AVT1 PE=1 SV=1//5.94179e-24
Os06g0229800	61.3252	4.41718	3.7953	5.1766e-06	0.00070247	sp|Q0DDE3|SSY23_ORYSJ Soluble starch synthase 2-3, chloroplastic/amyloplastic OS=Oryza sativa subsp. japonica GN=SSII-3 PE=1 SV=1//0
Os06g0229900	52.976	4.48532	3.5621	2.6003e-05	0.0025893	sp|Q0DDE3|SSY23_ORYSJ Soluble starch synthase 2-3, chloroplastic/amyloplastic OS=Oryza sativa subsp. japonica GN=SSII-3 PE=1 SV=1//0
Os06g0268600	81.0183	12.7649	2.6661	0.00013761	0.0091263	sp|Q7XA40|RGA3_SOLBU Putative disease resistance protein RGA3 OS=Solanum bulbocastanum GN=RGA3 PE=2 SV=2//4.30315e-87
Os06g0318600	249.008	62.3782	1.9971	0.00050545	0.02335	sp|P42784|CTPA_SYNP2 Carboxyl-terminal-processing protease OS=Synechococcus sp. (strain ATCC 27264 / PCC 7002 / PR-6) GN=ctpA PE=3 SV=2//2.59339e-90
Os06g0320200	397.512	77.8362	2.3525	4.3127e-05	0.003902	sp|Q5Z9Z0|BGL24_ORYSJ Beta-glucosidase 24 OS=Oryza sativa subsp. japonica GN=BGLU24 PE=2 SV=1//5.26738e-20
Os06g0493600	183.566	35.5765	2.3673	0.00012937	0.0087192	sp|Q651J5|PHO13_ORYSJ Phosphate transporter PHO1-3 OS=Oryza sativa subsp. japonica GN=PHO1-3 PE=2 SV=1//0
Os06g0507001	107.308	1.96105	5.774	8.4485e-09	3.617e-06	sp|P20698|PRO28_ORYSJ Prolamin PPROL 17D OS=Oryza sativa subsp. japonica GN=Os12g0269200 PE=2 SV=2//7.19066e-12
Os06g0507200	9062.31	10.2774	9.7843	2.4773e-38	7.5302e-34	sp|P20698|PRO28_ORYSJ Prolamin PPROL 17D OS=Oryza sativa subsp. japonica GN=Os12g0269200 PE=2 SV=2//5.43568e-17
Os06g0527800	45.5838	0.767663	5.8919	0.00091326	0.034964	sp|Q9FGM1|PYL8_ARATH Abscisic acid receptor PYL8 OS=Arabidopsis thaliana GN=PYL8 PE=1 SV=1//2.89361e-76
Os06g0612150	142.257	35.5347	2.0012	0.0011119	0.040047	sp|Q86H36|RPA1_DICDI DNA-directed RNA polymerase I subunit rpa1 OS=Dictyostelium discoideum GN=polr1a PE=3 SV=1//1.43358e-07
Os06g0646900	136.092	29.0666	2.2271	0.00031368	0.016468	sp|B7FA90|HPT1_ORYSJ Probable homogentisate phytyltransferase 1, chloroplastic OS=Oryza sativa subsp. japonica GN=HPT1 PE=2 SV=1//1.18396e-100
Os06g0695700	27.322	2.32287	3.5561	0.00071215	0.029996	-//-
Os06g0704700	214.417	48.5483	2.1429	0.00037397	0.018727	sp|O80934|Y2766_ARATH Uncharacterized protein At2g37660, chloroplastic OS=Arabidopsis thaliana GN=At2g37660 PE=1 SV=2//2.70052e-06
Os06g0728700	1305.36	47.2445	4.7882	2.7618e-15	4.1975e-12	sp|P92973|CCA1_ARATH Protein CCA1 OS=Arabidopsis thaliana GN=CCA1 PE=1 SV=1//1.06465e-28
Os07g0136100	62.8873	12.9453	2.2803	0.0014541	0.047837	-//-
Os07g0137600	66.1215	10.3727	2.6723	0.00026781	0.014801	-//-
Os07g0178700	126.326	0.337694	8.5472	0.0013043	0.044497	sp|P14896|ELI6_HORVU Low molecular mass early light-inducible protein HV60, chloroplastic OS=Hordeum vulgare PE=2 SV=1//1.15981e-31
Os07g0178800	44.8054	0	Inf	0.00022213	0.012935	sp|P14896|ELI6_HORVU Low molecular mass early light-inducible protein HV60, chloroplastic OS=Hordeum vulgare PE=2 SV=1//8.81106e-46
Os07g0182000	154.75	20.0303	2.9497	3.1611e-05	0.0030027	sp|Q9M1G6|BZP25_ARATH Basic leucine zipper 25 OS=Arabidopsis thaliana GN=BZIP25 PE=1 SV=1//1.09205e-18
Os07g0206400	26787	39.071	9.4212	6.4029e-11	4.4234e-08	sp|P17048|PRO25_ORYSJ 13 kDa prolamin C OS=Oryza sativa subsp. japonica GN=PROLM25 PE=2 SV=2//5.72121e-51
Os07g0206500	25882.7	38.5891	9.3896	4.6095e-15	6.6721e-12	sp|P17048|PRO25_ORYSJ 13 kDa prolamin C OS=Oryza sativa subsp. japonica GN=PROLM25 PE=2 SV=2//1.4006e-37
Os07g0212300	195.608	44.579	2.1335	0.0013022	0.044497	sp|Q9LHK1|NUD16_ARATH Nudix hydrolase 16, mitochondrial OS=Arabidopsis thaliana GN=NUDT16 PE=2 SV=1//3.52557e-67
Os07g0213600	850.848	4.64271	7.5178	2.6051e-17	5.2791e-14	sp|P81368|IAA5_SORBI Alpha-amylase inhibitor 5 OS=Sorghum bicolor PE=1 SV=1//3.59971e-09
Os07g0213800	7751.28	11.0294	9.4569	7.8225e-37	7.926e-33	sp|Q01882|RAG2_ORYSJ Seed allergenic protein RAG2 OS=Oryza sativa subsp. japonica GN=RAG2 PE=1 SV=2//5.90549e-67
Os07g0214100	3156.58	5.43754	9.1812	4.6043e-34	2.3326e-30	sp|Q01883|RAG1_ORYSJ Seed allergenic protein RAG1 OS=Oryza sativa subsp. japonica GN=RAG1 PE=1 SV=2//5.45304e-98
Os07g0214300	12413.7	19.4309	9.3194	6.3256e-37	7.926e-33	sp|Q01882|RAG2_ORYSJ Seed allergenic protein RAG2 OS=Oryza sativa subsp. japonica GN=RAG2 PE=1 SV=2//6.16346e-105
Os07g0214600	5196.09	7.37567	9.4604	2.4712e-34	1.5023e-30	sp|Q01881|RA05_ORYSJ Seed allergenic protein RA5 OS=Oryza sativa subsp. japonica GN=RA5 PE=1 SV=2//1.80093e-70
Os07g0215500	3055.86	8.25671	8.5318	4.9303e-31	1.8733e-27	-//-
Os07g0216600	1616	4.82726	8.387	2.7318e-29	9.2265e-26	sp|P01088|ITRF_MAIZE Trypsin/factor XIIA inhibitor OS=Zea mays PE=1 SV=2//1.04166e-13
Os07g0216700	3025.82	3.67365	9.6859	3.073e-35	2.3353e-31	sp|P01088|ITRF_MAIZE Trypsin/factor XIIA inhibitor OS=Zea mays PE=1 SV=2//4.42603e-11
Os07g0222000	50.4851	0	Inf	3.6518e-08	1.2907e-05	sp|P01087|IAAT_ELECO Alpha-amylase/trypsin inhibitor OS=Eleusine coracana PE=1 SV=2//5.02755e-36
Os07g0222100	120.637	1.73673	6.1182	1.3296e-09	7.6255e-07	sp|P16969|IAA_HORVU Alpha-amylase/trypsin inhibitor OS=Hordeum vulgare PE=2 SV=1//4.5154e-09
Os07g0412100	2468.47	148.14	4.0586	2.4687e-12	2.2283e-09	sp|Q8LL05|SSG1B_HORVU Granule-bound starch synthase 1b, chloroplastic/amyloplastic (Fragment) OS=Hordeum vulgare PE=1 SV=1//0
Os07g0429700	80.0377	5.98088	3.7423	2.1938e-05	0.0022529	-//-
Os07g0431160	198.211	17.1551	3.5303	3.9359e-08	1.3595e-05	-//-
Os07g0432100	200.11	8.98036	4.4779	1.1018e-10	7.1257e-08	-//-
Os07g0432201	376.35	19.926	4.2394	2.5537e-11	1.8482e-08	-//-
Os07g0525100	305.689	45.9552	2.7338	3.7497e-06	0.00054594	sp|Q6J163|5NG4_PINTA Auxin-induced protein 5NG4 OS=Pinus taeda PE=2 SV=1//7.09588e-09
Os07g0561300	421.912	76.0285	2.4723	8.0454e-06	0.0010016	sp|O65416|SKI27_ARATH F-box protein SKIP27 OS=Arabidopsis thaliana GN=SKIP27 PE=1 SV=2//2.29011e-11
Os07g0592000	736.932	117.736	2.646	0.00010563	0.0075833	sp|Q8LFM2|GASAA_ARATH Gibberellin-regulated protein 10 OS=Arabidopsis thaliana GN=GASA10 PE=2 SV=1//3.98636e-09
Os07g0634400	2499.63	508.887	2.2963	1.8005e-05	0.0019339	-//-
Os07g0656900	2399.31	765.042	1.649	0.0010871	0.039386	sp|P52711|CBP23_HORVU Serine carboxypeptidase II-3 OS=Hordeum vulgare GN=CXP;2-3 PE=2 SV=1//0
Os08g0101100	1312.5	323.988	2.0183	0.00019623	0.011835	sp|Q8LDF9|HMGB7_ARATH High mobility group B protein 7 OS=Arabidopsis thaliana GN=HMGB7 PE=1 SV=1//4.94677e-35
Os08g0108200	355.994	91.7156	1.9566	0.00053157	0.024408	sp|Q6ZD63|FAS2_ORYSJ Chromatin assembly factor 1 subunit FAS2 homolog OS=Oryza sativa subsp. japonica GN=FAS2 PE=2 SV=1//0
Os08g0108700	83.6759	11.8538	2.8195	0.00032572	0.016867	sp|D3ZY60|PKHA8_RAT Pleckstrin homology domain-containing family A member 8 OS=Rattus norvegicus GN=Plekha8 PE=3 SV=1//1.00504e-13
Os08g0114100	398.38	94.3129	2.0786	0.00034317	0.017591	-//-
Os08g0157600	7996.55	276.892	4.852	2.4291e-16	4.102e-13	sp|P92973|CCA1_ARATH Protein CCA1 OS=Arabidopsis thaliana GN=CCA1 PE=1 SV=1//4.31679e-31
Os08g0163400	586.916	61.8324	3.2467	1.818e-08	6.9577e-06	sp|O24629|SIGA_ARATH RNA polymerase sigma factor sigA OS=Arabidopsis thaliana GN=SIGA PE=1 SV=1//4.12567e-136
Os08g0282500	230.978	60.4326	1.9344	0.00086909	0.034187	-//-
Os08g0409100	680.008	187.479	1.8588	0.00060707	0.0269	sp|Q6ZAL2|TPP6_ORYSJ Probable trehalose-phosphate phosphatase 6 OS=Oryza sativa subsp. japonica GN=TPP6 PE=2 SV=1//6.65101e-08
Os08g0460800	204.956	51.0484	2.0054	0.00054849	0.02481	sp|Q9FZ70|FDL1_ARATH F-box/FBD/LRR-repeat protein At1g13570 OS=Arabidopsis thaliana GN=At1g13570 PE=2 SV=1//1.72685e-23
Os08g0461100	161.729	31.8684	2.3434	0.00012143	0.0084612	sp|Q9FZ70|FDL1_ARATH F-box/FBD/LRR-repeat protein At1g13570 OS=Arabidopsis thaliana GN=At1g13570 PE=2 SV=1//1.10754e-13
Os08g0466200	82.5634	4.12472	4.3231	4.6391e-06	0.00063808	sp|Q6YSA9|HAK4_ORYSJ Probable potassium transporter 4 OS=Oryza sativa subsp. japonica GN=HAK4 PE=2 SV=1//0
Os08g0473600	27419.6	63.3213	8.7583	6.8024e-06	0.00087615	sp|P27934|AMY3E_ORYSJ Alpha-amylase isozyme 3E OS=Oryza sativa subsp. japonica GN=AMY1.4 PE=2 SV=1//0
Os08g0501000	25.6201	1.03721	4.6265	0.00017838	0.010998	sp|Q9LSV3|WAKLS_ARATH Putative wall-associated receptor kinase-like 16 OS=Arabidopsis thaliana GN=WAKL16 PE=3 SV=1//1.89124e-41
Os08g0517350	87.2247	9.06414	3.2665	8.8964e-06	0.0010948	-//-
Os08g0563400	31.7209	3.29618	3.2666	0.00088337	0.034292	sp|Q9M2J7|LBD29_ARATH LOB domain-containing protein 29 OS=Arabidopsis thaliana GN=LBD29 PE=2 SV=1//9.86274e-51
Os09g0241550	46.8435	5.45864	3.1012	0.0002613	0.014601	-//-
Os09g0275400	53.4136	1.01308	5.7204	0.00072694	0.030395	-//-
Os09g0298100	80.82	15.0921	2.4209	0.00040347	0.019654	sp|Q41140|PFPA_RICCO Pyrophosphate--fructose 6-phosphate 1-phosphotransferase subunit alpha OS=Ricinus communis GN=PFP-ALPHA PE=3 SV=1//9.10487e-06
Os09g0321900	177.089	48.4939	1.8686	0.00098733	0.036824	sp|Q9SDY5|RCE1_ARATH NEDD8-conjugating enzyme Ubc12 OS=Arabidopsis thaliana GN=RCE1 PE=1 SV=1//9.17386e-92
Os09g0323000	376.322	112.981	1.7359	0.0014502	0.04776	sp|O65781|GALE2_CYATE UDP-glucose 4-epimerase GEPI48 OS=Cyamopsis tetragonoloba PE=2 SV=1//0
Os09g0364800	340.932	92.3255	1.8847	0.0006357	0.027644	sp|Q9SZN7|HIP26_ARATH Heavy metal-associated isoprenylated plant protein 26 OS=Arabidopsis thaliana GN=HIPP26 PE=1 SV=1//1.35711e-25
Os09g0396900	69.2089	13.0358	2.4085	0.00074789	0.030944	sp|Q6ERE5|VIT12_ORYSJ Vacuolar iron transporter 1.2 OS=Oryza sativa subsp. japonica GN=VIT1.2 PE=3 SV=2//2.45478e-11
Os09g0424300	4979.38	1253.06	1.9905	0.00014571	0.009484	sp|O24575|DCAM_MAIZE S-adenosylmethionine decarboxylase proenzyme OS=Zea mays GN=SAMDC PE=2 SV=1//0
Os09g0457500	15305.1	480.024	4.9948	0.00011975	0.0084067	sp|P27937|AMY3B_ORYSJ Alpha-amylase isozyme 3B OS=Oryza sativa subsp. japonica GN=AMY1.6 PE=2 SV=1//0
Os09g0457700	19055.7	952.363	4.3226	4.2305e-14	5.1438e-11	sp|P27939|AMY3C_ORYSJ Alpha-amylase isozyme 3C OS=Oryza sativa subsp. japonica GN=AMY1.7 PE=2 SV=2//0
Os09g0457800	28216.9	1590.6	4.1489	1.5432e-09	8.529e-07	-//-
Os09g0457833	9029.55	598.36	3.9156	0.00047678	0.022194	sp|P27939|AMY3C_ORYSJ Alpha-amylase isozyme 3C OS=Oryza sativa subsp. japonica GN=AMY1.7 PE=2 SV=2//2.08084e-53
Os09g0465500	150.54	32.6614	2.2045	0.00033779	0.017344	-//-
Os09g0491756	1507.15	400.992	1.9102	0.00053793	0.024535	sp|Q9ZQW8|U2AFA_ORYSJ Splicing factor U2af small subunit A OS=Oryza sativa subsp. japonica GN=U2AF35A PE=2 SV=1//1.05807e-06
Os09g0505400	142.474	19.6636	2.8571	1.0243e-05	0.0012307	sp|Q6ZIB5|PIN4_ORYSJ Probable auxin efflux carrier component 4 OS=Oryza sativa subsp. japonica GN=PIN4 PE=2 SV=1//1.19246e-99
Os09g0511200	112.084	21.1834	2.4036	0.00022799	0.013125	-//-
Os09g0527500	246.7	59.8099	2.0443	0.00040322	0.019654	sp|Q01617|CPO_DROME Protein couch potato OS=Drosophila melanogaster GN=cpo PE=2 SV=3//1.0491e-07
Os09g0527900	1445.88	358.262	2.0129	0.00015861	0.010166	sp|Q9SYM2|STHY_ARATH Probable salt tolerance-like protein At1g78600 OS=Arabidopsis thaliana GN=At1g78600 PE=1 SV=2//4.88972e-21
Os09g0532700	961.033	189.293	2.344	2.0488e-05	0.0021549	sp|P0A573|Y2734_MYCBO Uncharacterized protein Mb2734 OS=Mycobacterium bovis (strain ATCC BAA-935 / AF2122/97) GN=Mb2734 PE=3 SV=1//5.9093e-08
Os09g0539400	131.058	26.49	2.3067	0.0002963	0.015773	sp|Q0VBD2|MCM10_MOUSE Protein MCM10 homolog OS=Mus musculus GN=Mcm10 PE=2 SV=1//2.62888e-22
Os10g0116800	25.1939	1.51119	4.0593	0.001449	0.04776	sp|Q8H129|PPA3_ARATH Purple acid phosphatase 3 OS=Arabidopsis thaliana GN=PAP3 PE=2 SV=1//1.21567e-121
Os10g0128200	23.5319	0.361824	6.0232	4.8925e-05	0.0042735	sp|Q9LXR4|FBL56_ARATH Putative F-box/LRR-repeat protein At3g58880 OS=Arabidopsis thaliana GN=At3g58880 PE=4 SV=1//1.88176e-16
Os10g0386300	157.267	18.2803	3.1048	1.6445e-06	0.00028564	-//-
Os10g0390900	1545.95	128.741	3.5859	0.00053836	0.024535	sp|P42837|FIG4_YEAST Polyphosphoinositide phosphatase OS=Saccharomyces cerevisiae (strain ATCC 204508 / S288c) GN=FIG4 PE=1 SV=1//2.27063e-08
Os10g0400200	19986.8	119.952	7.3804	3.238e-08	1.1579e-05	sp|P07730|GLUA2_ORYSJ Glutelin type-A 2 OS=Oryza sativa subsp. japonica GN=GLUA2 PE=1 SV=1//0
Os10g0462300	115.907	28.764	2.0106	0.0011033	0.039829	-//-
Os10g0464300	1028.12	2.66057	8.5941	5.9708e-09	2.7922e-06	-//-
Os10g0468500	341.12	96.032	1.8287	0.0007241	0.030353	sp|Q9LP24|Y1571_ARATH Probable leucine-rich repeat receptor-like protein kinase At1g35710 OS=Arabidopsis thaliana GN=At1g35710 PE=2 SV=1//1.43684e-14
Os10g0483500	179.838	34.3692	2.3875	9.4906e-05	0.0069514	sp|Q8LNV6|CKX3_ORYSJ Cytokinin dehydrogenase 3 OS=Oryza sativa subsp. japonica GN=CKX3 PE=2 SV=1//0
Os10g0501900	178.639	6.2263	4.8425	2.01e-11	1.4902e-08	-//-
Os10g0509700	46.7912	4.74348	3.3022	0.00012762	0.0086399	-//-
Os10g0510000	3051.71	874.368	1.8033	0.00057974	0.02603	sp|A3C6D7|ACT2_ORYSJ Actin-2 OS=Oryza sativa subsp. japonica GN=ACT2 PE=2 SV=1//0
Os10g0531900	145.906	16.7746	3.1207	0.00062286	0.027233	sp|Q69IL4|RF2A_ORYSJ Transcription factor RF2a OS=Oryza sativa subsp. japonica GN=RF2a PE=1 SV=1//2.02522e-34
Os10g0560400	96.3766	4.22002	4.5134	2.357e-06	0.0003852	sp|Q9FHH8|COL5_ARATH Zinc finger protein CONSTANS-LIKE 5 OS=Arabidopsis thaliana GN=COL5 PE=2 SV=2//1.07183e-07
Os10g0569600	440.008	68.5366	2.6826	0.00012999	0.0087294	-//-
Os11g0132100	173.239	4.78325	5.1786	3.689e-12	3.1149e-09	-//-
Os11g0143300	488.656	113.109	2.1111	0.00018114	0.011124	sp|O80366|ARR9_ARATH Two-component response regulator ARR9 OS=Arabidopsis thaliana GN=ARR9 PE=1 SV=1//9.7713e-69
Os11g0149300	111.96	22.8296	2.294	0.00035746	0.018109	-//-
Os11g0216000	435.101	129.226	1.7515	0.0014178	0.04705	sp|Q42806|KPYC_SOYBN Pyruvate kinase, cytosolic isozyme OS=Glycine max PE=2 SV=1//5.43375e-120
Os11g0438700	1646.22	341.92	2.2674	2.1257e-05	0.0022129	sp|Q9ASX2|TRNH1_ARATH Tropinone reductase homolog At1g07440 OS=Arabidopsis thaliana GN=At1g07440 PE=1 SV=1//7.85444e-83
Os11g0484300	1471.86	460.127	1.6775	0.0014214	0.047116	sp|P55861|MCM2_XENLA DNA replication licensing factor mcm2 OS=Xenopus laevis GN=mcm2 PE=1 SV=2//0
Os11g0487600	122.188	21.044	2.5376	0.00011892	0.0083679	sp|O65012|C78A4_PINRA Cytochrome P450 78A4 OS=Pinus radiata GN=CYP78A4 PE=2 SV=1//1.64192e-107
Os11g0512000	16.4199	0	Inf	0.00020777	0.012335	sp|Q52QH4|NAC68_ORYSJ NAC domain-containing protein 68 OS=Oryza sativa subsp. japonica GN=NAC68 PE=2 SV=1//2.65881e-29
Os11g0514100	28.0388	1.10536	4.6648	7.9545e-05	0.0060448	-//-
Os11g0517200	33.5682	2.27886	3.8807	0.00093624	0.035485	-//-
Os11g0535500	400.298	2.02919	7.624	4.3379e-06	0.00060486	-//-
Os11g0535525	3043.91	8.92966	8.4131	2.6473e-31	1.1496e-27	sp|Q0DN94|PROA_ORYSJ 10 kDa prolamin OS=Oryza sativa subsp. japonica GN=Os03g0766000 PE=2 SV=1//1.09084e-24
Os11g0600600	259.117	68.7679	1.9138	0.00081282	0.032768	sp|Q93Z27|CML45_ARATH Probable calcium-binding protein CML45 OS=Arabidopsis thaliana GN=CML45 PE=1 SV=1//5.0669e-23
Os11g0648400	335.277	90.6192	1.8875	0.0010231	0.037652	-//-
Os11g0663566	41.5656	4.87128	3.093	0.00036603	0.018451	sp|P10978|POLX_TOBAC Retrovirus-related Pol polyprotein from transposon TNT 1-94 OS=Nicotiana tabacum PE=2 SV=1//2.99208e-58
Os11g0691240	611.11	131.646	2.2148	5.4131e-05	0.0046219	sp|Q9S9M1|WAKLE_ARATH Wall-associated receptor kinase-like 5 OS=Arabidopsis thaliana GN=WAKL5 PE=2 SV=2//3.40605e-50
Os11g0691500	42.1394	5.30125	2.9908	0.00052047	0.023971	sp|Q39191|WAK1_ARATH Wall-associated receptor kinase 1 OS=Arabidopsis thaliana GN=WAK1 PE=1 SV=2//1.87466e-99
Os12g0131900	269.149	9.87763	4.7681	1.6357e-06	0.00028564	sp|Q8RJP2|RHIE_DICD3 Rhamnogalacturonate lyase OS=Dickeya dadantii (strain 3937) GN=rhiE PE=1 SV=1//7.73876e-28
Os12g0139400	454.706	113.262	2.0053	0.00037263	0.018691	sp|O80366|ARR9_ARATH Two-component response regulator ARR9 OS=Arabidopsis thaliana GN=ARR9 PE=1 SV=1//6.96684e-70
Os12g0143800	54.2552	10.4451	2.3769	0.0013843	0.046279	sp|P37384|DMC1_LILLO Meiotic recombination protein DMC1 homolog OS=Lilium longiflorum GN=LIM15 PE=2 SV=1//0
Os12g0151000	30.0829	0	Inf	7.5057e-07	0.0001493	sp|Q9LXI7|PPA20_ARATH Probable purple acid phosphatase 20 OS=Arabidopsis thaliana GN=PAP20 PE=2 SV=1//1.33044e-160
Os12g0187800	22.0671	0.699518	4.9794	0.00042673	0.020395	-//-
Os12g0194900	753.548	235.184	1.6799	0.0012674	0.04379	sp|Q42400|AAP1_ARATH Amino acid permease 1 OS=Arabidopsis thaliana GN=AAP1 PE=1 SV=1//8.60622e-151
Os12g0239950	136.741	32.9701	2.0522	0.001092	0.039515	sp|Q9LFH0|AB37G_ARATH ABC transporter G family member 37 OS=Arabidopsis thaliana GN=ABCG37 PE=2 SV=1//8.84795e-09
Os12g0269101	513.084	1.39904	8.5186	2.0871e-08	7.7369e-06	sp|P20698|PRO28_ORYSJ Prolamin PPROL 17D OS=Oryza sativa subsp. japonica GN=Os12g0269200 PE=2 SV=2//2.37666e-33
Os12g0269200	9287.91	17.7472	9.0316	3.5015e-14	4.4349e-11	sp|P20698|PRO28_ORYSJ Prolamin PPROL 17D OS=Oryza sativa subsp. japonica GN=Os12g0269200 PE=2 SV=2//2.42093e-54
Os12g0269600	5857.36	11.8622	8.9477	4.5306e-17	8.6073e-14	sp|P20698|PRO28_ORYSJ Prolamin PPROL 17D OS=Oryza sativa subsp. japonica GN=Os12g0269200 PE=2 SV=2//5.26952e-11
Os12g0270300	688.613	168.346	2.0323	0.00020656	0.012311	sp|Q39214|RPM1_ARATH Disease resistance protein RPM1 OS=Arabidopsis thaliana GN=RPM1 PE=1 SV=1//3.63037e-62
Os12g0516200	2424.53	741.288	1.7096	0.00085831	0.033883	-//-
Os12g0551900	250.597	62.9804	1.9924	0.00067574	0.029094	-//-
Os12g0578200	37.0782	2.21071	4.068	5.1697e-05	0.0044696	sp|P42738|CHMU_ARATH Chorismate mutase, chloroplastic OS=Arabidopsis thaliana GN=CM1 PE=2 SV=3//1.69524e-98
