# Supplementary material for: Comparative transcriptome analysis of the cold resistance of the sterile rice line 33S
Source: PLoS One. 2022 Jan 14;17(1):e0261822. doi: 10.1371/journal.pone.0261822 (PMC8759683; doi:10.1371/journal.pone.0261822)
Supplement: S3 Table — (XLS) [file pone.0261822.s003.xls]

## Sheet: 33S-Cold vs 33S-CK.DEG_down
Gene_id	readcount_ST_Str1	readcount_SC_Str2	log2FoldChange	pval	padj	Blast swiss prot
Novel00191	13.8152	145.011	-3.3918	3.713e-07	8.4859e-05	-//-
Novel00254	214.999	978.574	-2.1864	5.235e-05	0.0045069	sp|O82804|ELF3_ARATH Protein EARLY FLOWERING 3 OS=Arabidopsis thaliana GN=ELF3 PE=1 SV=1//2.66692e-21
Novel00265	7.8759	72.0344	-3.1932	1.764e-05	0.001919	-//-
Novel00339	70.9523	260.756	-1.8778	0.00084731	0.033681	sp|O94903|PROSC_HUMAN Proline synthase co-transcribed bacterial homolog protein OS=Homo sapiens GN=PROSC PE=1 SV=1//2.00397e-26
Novel00610	19.1997	513.097	-4.7401	7.3537e-14	7.708e-11	-//-
Novel00695	17.3672	182.595	-3.3942	1.1804e-07	3.1753e-05	-//-
Novel00706	12.3459	80.9985	-2.7139	0.00012264	0.0084612	-//-
Novel00722	120.011	486.927	-2.0205	0.00020324	0.012161	-//-
Novel00743	41.293	231.692	-2.4882	2.7779e-05	0.0027299	-//-
Novel00780	12.204	84.7416	-2.7957	7.8391e-05	0.0059871	-//-
Novel00783	9.35753	55.5434	-2.5694	0.0010526	0.038499	-//-
Novel00793	7.24574	65.3552	-3.1731	0.00029055	0.015576	sp|Q8RU31|MAD21_ORYSJ MADS-box transcription factor 21 OS=Oryza sativa subsp. japonica GN=MADS21 PE=2 SV=1//7.34476e-18
Novel00843	11.4089	81.4737	-2.8362	6.732e-05	0.005428	-//-
Novel00879	68.6288	330.601	-2.2682	0.00010505	0.0075833	-//-
Novel00885	6.82414	77.4281	-3.5041	2.7759e-06	0.0004305	-//-
Novel00898	16.5925	132.799	-3.0006	2.936e-05	0.0028513	-//-
Novel00916	13.1702	82.8457	-2.6531	0.00015175	0.0098144	-//-
Novel00919	11.8326	63.0282	-2.4132	0.00099428	0.036927	-//-
Novel00964	2.75065	44.0972	-4.0028	0.00087512	0.034194	-//-
Novel01016	24.2512	180.658	-2.8971	3.876e-06	0.00055838	-//-
Novel01033	73.0404	321.876	-2.1397	0.00015896	0.010166	-//-
Novel01151	11.0231	92.7491	-3.0728	0.0011764	0.041484	sp|P03010|TRAC9_MAIZE Putative AC9 transposase OS=Zea mays PE=4 SV=1//9.20874e-15
Novel01164	80.3425	354.841	-2.1429	0.00013781	0.0091263	-//-
Novel01222	16.3297	91.6625	-2.4888	0.00026539	0.014721	-//-
Novel01272	4.85423	55.2185	-3.5078	0.00059929	0.026711	-//-
Novel01274	11.5426	222.383	-4.268	7.6175e-05	0.0058918	-//-
Novel01288	6.91171	48.3106	-2.8052	0.00054529	0.024702	-//-
Novel01345	17.4189	145.31	-3.0604	3.2813e-06	0.00049377	-//-
Novel01461	24.6083	106.987	-2.1202	0.00099422	0.036927	-//-
Novel01489	30.6234	128.939	-2.074	0.00087068	0.034194	-//-
Novel01601	2.10358	26.9186	-3.6777	0.00054319	0.024691	-//-
Novel01605	4.23433	112.834	-4.7359	3.0769e-07	7.1395e-05	-//-
Novel01660	2.07643	24.5151	-3.5615	0.0012682	0.04379	-//-
Novel01688	5.5136	58.4608	-3.4064	1.7677e-05	0.001919	-//-
Novel01787	42.5113	168.914	-1.9904	0.00088446	0.034292	-//-
Novel01807	5.4885	56.1126	-3.3538	2.8199e-05	0.0027473	sp|P28493|PR5_ARATH Pathogenesis-related protein 5 OS=Arabidopsis thaliana GN=At1g75040 PE=1 SV=1//1.29698e-18
Novel01859	16.0316	200.006	-3.6411	0.00016094	0.010171	-//-
Novel01878	0.621956	23.5122	-5.2405	8.1513e-05	0.0061789	-//-
Novel01899	43.392	171.761	-1.9849	0.00089005	0.034378	-//-
Novel01922	6.80924	56.9231	-3.0634	0.00010452	0.0075647	-//-
Novel01948	65.2523	362.029	-2.472	6.1962e-05	0.0051602	-//-
Novel01982	10.8433	167.942	-3.9531	2.5368e-07	6.0243e-05	-//-
Novel02042	7.69402	58.4144	-2.9245	0.00016445	0.010328	-//-
Novel02053	58.9255	393.96	-2.7411	2.4704e-06	0.00039942	-//-
Novel02060	69.6306	368.73	-2.4048	9.8396e-05	0.0071898	-//-
Novel02099	13.3162	172.702	-3.697	2.7023e-06	0.00042124	-//-
Novel02148	314.544	2124.17	-2.7556	5.9062e-07	0.00012381	-//-
Novel02181	35.262	946.236	-4.746	1.1787e-14	1.5577e-11	-//-
Novel02220	27.4568	119.419	-2.1208	0.00091965	0.035119	-//-
Novel02233	215.371	1607.33	-2.8998	9.2804e-06	0.0011284	-//-
Novel02242	26.3405	177.889	-2.7556	7.6045e-06	0.00095914	-//-
Novel02483	10.5784	104.113	-3.299	3.4039e-05	0.0031934	-//-
Novel02501	0	12.335	#NAME?	0.00091329	0.034964	-//-
Novel02543	224.648	2285.44	-3.3467	2.1788e-09	1.1619e-06	-//-
Novel02546	104.661	415.09	-1.9877	0.00032477	0.016846	-//-
Novel02604	10.374	58.5734	-2.4973	0.00074892	0.030944	-//-
Novel02667	5.94546	78.5282	-3.7233	1.8195e-06	0.00031246	-//-
Novel02680	24.5017	209.302	-3.0946	6.4778e-07	0.00013487	-//-
Novel02681	290.749	2534.45	-3.1238	1.6376e-08	6.4091e-06	-//-
Novel02726	10.5615	69.8949	-2.7264	0.00016933	0.010526	-//-
Novel02794	2.42072	24.6736	-3.3495	0.001487	0.048498	sp|Q7XXD4|METL_ORYSJ Probable inactive methyltransferase Os04g0175900 OS=Oryza sativa subsp. japonica GN=Os04g0175900 PE=1 SV=2//4.39243e-110
Novel02833	4.54736	36.8537	-3.0187	0.00068109	0.029242	-//-
Novel02978	5.12321	35.7073	-2.8011	0.0014838	0.048447	-//-
Os01g0102300	87.7133	834.653	-3.2503	9.4e-05	0.0069017	sp|Q9SW33|TL1Y_ARATH Thylakoid lumenal 17.9 kDa protein, chloroplastic OS=Arabidopsis thaliana GN=At4g24930 PE=1 SV=1//9.14362e-45
Os01g0102900	1217.77	23408.4	-4.2647	1.725e-13	1.7478e-10	sp|Q03200|LIRP1_ORYSJ Light-regulated protein OS=Oryza sativa subsp. japonica GN=LIR1 PE=2 SV=1//3.65149e-46
Os01g0111800	279.609	909.226	-1.7012	0.0012198	0.042504	-//-
Os01g0123900	8.85241	448.027	-5.6614	5.9456e-08	1.9024e-05	sp|Q0JR25|IBBR_ORYSJ Bowman-Birk type bran trypsin inhibitor OS=Oryza sativa subsp. japonica GN=RBBI3.3 PE=1 SV=2//8.73958e-17
Os01g0124000	0.596852	85.1459	-7.1564	7.3649e-07	0.00014826	sp|A2WK50|IBBR_ORYSI Bowman-Birk type bran trypsin inhibitor OS=Oryza sativa subsp. indica GN=RBBI3.3 PE=2 SV=2//6.303e-31
Os01g0135900	280.735	918.827	-1.7106	0.0012706	0.04379	sp|Q943E9|HS17B_ORYSJ 17.9 kDa heat shock protein 2 OS=Oryza sativa subsp. japonica GN=HSP17.9B PE=2 SV=1//5.30158e-62
Os01g0142800	444.383	1951.07	-2.1344	8.3263e-05	0.0062788	sp|Q9M390|PTR1_ARATH Peptide transporter PTR1 OS=Arabidopsis thaliana GN=PTR1 PE=2 SV=1//0
Os01g0158100	38.1878	148.58	-1.9601	0.0011693	0.041281	sp|Q9STF9|PP266_ARATH Pentatricopeptide repeat-containing protein At3g46870 OS=Arabidopsis thaliana GN=At3g46870 PE=2 SV=1//5.9888e-13
Os01g0202500	80.0519	579.865	-2.8567	0.00087855	0.034194	sp|Q9SYM2|STHY_ARATH Probable salt tolerance-like protein At1g78600 OS=Arabidopsis thaliana GN=At1g78600 PE=1 SV=2//1.47856e-27
Os01g0207400	328.887	1149.45	-1.8053	0.00070528	0.029859	sp|P81898|PNAA_PRUDU Peptide-N4-(N-acetyl-beta-glucosaminyl)asparagine amidase A OS=Prunus dulcis PE=1 SV=2//3.53676e-47
Os01g0208700	149.319	997.036	-2.7392	6.3088e-05	0.005197	sp|Q84VW9|CAPP3_ARATH Phosphoenolpyruvate carboxylase 3 OS=Arabidopsis thaliana GN=PPC3 PE=2 SV=2//0
Os01g0208800	22.2254	288.087	-3.6962	0.00010554	0.0075833	sp|P29194|CAPP2_SORBI Phosphoenolpyruvate carboxylase 2 OS=Sorghum bicolor PE=3 SV=1//0
Os01g0222600	189.878	1192.35	-2.6507	1.4124e-06	0.00025107	-//-
Os01g0227800	9.2387	96.6615	-3.3872	2.1476e-06	0.00035287	sp|P24465|C71A1_PERAE Cytochrome P450 71A1 OS=Persea americana GN=CYP71A1 PE=1 SV=2//7.17457e-88
Os01g0228600	178.962	798.406	-2.1575	7.7732e-05	0.0059705	sp|Q9CA90|HPR2_ARATH Glyoxylate/hydroxypyruvate reductase A HPR2 OS=Arabidopsis thaliana GN=HPR2 PE=1 SV=1//6.29541e-113
Os01g0235900	19.9712	117.66	-2.5586	0.00012142	0.0084612	sp|Q9FLE8|Y5986_ARATH Uncharacterized protein At5g39865 OS=Arabidopsis thaliana GN=At5g39865 PE=1 SV=1//2.39435e-23
Os01g0237100	199.548	765.027	-1.9388	0.0002721	0.014929	sp|D3DFG8|PSPA_HYDTT Phosphoserine phosphatase 1 OS=Hydrogenobacter thermophilus (strain DSM 6534 / IAM 12695 / TK-6) GN=pspA PE=1 SV=1//3.42008e-19
Os01g0239200	4282.4	18535.5	-2.1138	0.001389	0.046296	sp|Q9FTT3|TPT_ORYSJ Triose phosphate/phosphate translocator TPT, chloroplastic OS=Oryza sativa subsp. japonica GN=TPT PE=2 SV=1//0
Os01g0252600	9.84371	109.831	-3.4799	7.5148e-07	0.0001493	-//-
Os01g0272800	202.303	769.863	-1.9281	0.00028916	0.015557	-//-
Os01g0303000	686.426	7675.21	-3.483	6.4076e-10	3.975e-07	sp|O22914|CP121_ARATH Calvin cycle protein CP12-1, chloroplastic OS=Arabidopsis thaliana GN=CP12-1 PE=1 SV=1//8.49484e-29
Os01g0303800	60.3764	237.207	-1.9741	0.00077265	0.031653	sp|Q8LGG8|USPAL_ARATH Universal stress protein A-like protein OS=Arabidopsis thaliana GN=At3g01520 PE=1 SV=2//1.15076e-14
Os01g0323300	206.703	662.063	-1.6794	0.0013824	0.046279	sp|Q657G7|CAF2P_ORYSJ CRS2-associated factor 2, chloroplastic OS=Oryza sativa subsp. japonica GN=Os01g0323300 PE=2 SV=1//0
Os01g0339500	12.9304	146.872	-3.5057	1.3197e-07	3.427e-05	-//-
Os01g0392600	8.96972	152.607	-4.0886	0.00068548	0.029347	-//-
Os01g0501800	12693.7	56112.4	-2.1442	4.1698e-05	0.0038063	sp|Q40459|PSBO_TOBAC Oxygen-evolving enhancer protein 1, chloroplastic OS=Nicotiana tabacum GN=PSBO PE=2 SV=1//0
Os01g0566800	107.272	710.668	-2.7279	0.00011649	0.0082159	sp|Q8S3D2|BH087_ARATH Transcription factor bHLH87 OS=Arabidopsis thaliana GN=BHLH87 PE=2 SV=1//2.51001e-31
Os01g0577300	0.596852	24.8143	-5.3777	0.00032423	0.016846	sp|P13027|ARRS_MAIZE Anthocyanin regulatory R-S protein OS=Zea mays GN=R-S PE=2 SV=1//6.8885e-66
Os01g0607000	38.1458	207.452	-2.4432	0.0010209	0.037616	-//-
Os01g0608300	373.312	2777.82	-2.8955	0.00016339	0.010283	-//-
Os01g0615000	55.0165	207.375	-1.9143	0.00098208	0.036673	-//-
Os01g0630700	3.35776	35.138	-3.3875	0.00028042	0.015276	sp|Q9H611|PIF1_HUMAN ATP-dependent DNA helicase PIF1 OS=Homo sapiens GN=PIF1 PE=1 SV=2//7.73462e-16
Os01g0633000	731.347	3812.68	-2.3822	0.0012782	0.043952	sp|Q9FWS4|RK31_ARATH 50S ribosomal protein L31, chloroplastic OS=Arabidopsis thaliana GN=RPL31 PE=1 SV=1//1.14815e-27
Os01g0639900	2351.16	25063	-3.4141	7.7628e-10	4.7193e-07	sp|P40880|CAHC_HORVU Carbonic anhydrase, chloroplastic OS=Hordeum vulgare PE=2 SV=1//3.32401e-132
Os01g0676200	137.452	908.729	-2.7249	1.0106e-05	0.001219	-//-
Os01g0680500	111.093	387.794	-1.8035	0.0010173	0.037574	-//-
Os01g0680600	96.2777	347.744	-1.8528	0.00085645	0.033854	-//-
Os01g0686200	5.06889	59.2966	-3.5482	1.113e-05	0.0013215	sp|O23402|U84A4_ARATH UDP-glycosyltransferase 84A4 OS=Arabidopsis thaliana GN=UGT84A4 PE=2 SV=1//1.44573e-61
Os01g0692300	68.1878	468.129	-2.7793	2.5384e-05	0.0025465	sp|Q9C9N6|PMI2_ARATH Protein PLASTID MOVEMENT IMPAIRED 2 OS=Arabidopsis thaliana GN=PMI2 PE=1 SV=1//1.11582e-19
Os01g0702000	98.6633	2115.52	-4.4224	6.7125e-14	7.2871e-11	sp|Q5N8J3|BBD1_ORYSJ Bifunctional nuclease 1 OS=Oryza sativa subsp. japonica GN=BBD1 PE=2 SV=1//0
Os01g0733200	57.5002	330.778	-2.5242	1.2379e-05	0.0014362	sp|Q942D6|HFC1B_ORYSJ Heat stress transcription factor C-1b OS=Oryza sativa subsp. japonica GN=HSFC1B PE=2 SV=1//6.40834e-160
Os01g0758500	50.4041	237.385	-2.2356	0.00014488	0.0094503	-//-
Os01g0764900	135.144	937.485	-2.7943	6.9275e-06	0.00088478	sp|Q50228|FMDA_METME Formamidase OS=Methylophilus methylotrophus GN=fmdA PE=1 SV=1//2.09923e-145
Os01g0776900	465.035	2191.27	-2.2364	4.3956e-05	0.0039414	sp|Q9S9K4|ASPL2_ARATH Aspartic proteinase-like protein 2 OS=Arabidopsis thaliana GN=At1g65240 PE=1 SV=2//1.56743e-55
Os01g0777200	735.746	2376.64	-1.6916	0.0011473	0.040789	-//-
Os01g0805200	906.172	7675.95	-3.0825	1.413e-08	5.804e-06	-//-
Os01g0823900	290.658	1123.48	-1.9506	0.00023929	0.013673	sp|Q9LZW3|PUB16_ARATH U-box domain-containing protein 16 OS=Arabidopsis thaliana GN=PUB16 PE=2 SV=1//3.40703e-121
Os01g0833000	55.6282	217.536	-1.9674	0.0014788	0.048336	sp|Q9FLD8|PP408_ARATH Pentatricopeptide repeat-containing protein At5g39980, chloroplastic OS=Arabidopsis thaliana GN=At5g39980 PE=2 SV=1//1.30119e-14
Os01g0850700	407.89	5206.5	-3.6741	9.0863e-05	0.0067365	sp|Q5N7B4|LAC7_ORYSJ Laccase-7 OS=Oryza sativa subsp. japonica GN=LAC7 PE=2 SV=1//0
Os01g0855200	415.558	1486.44	-1.8387	0.00071051	0.029996	-//-
Os01g0857200	60.44	245.201	-2.0204	0.00080553	0.03267	sp|Q56Y11|DDPS2_ARATH Dehydrodolichyl diphosphate synthase 2 OS=Arabidopsis thaliana GN=At5g58770 PE=2 SV=2//1.60421e-95
Os01g0862200	242.946	848.93	-1.805	0.0012949	0.044425	-//-
Os01g0865400	13.8111	103.047	-2.8994	2.1473e-05	0.0022201	sp|Q66PF2|URT1_FRAAN Putative UDP-rhamnose:rhamnosyltransferase 1 OS=Fragaria ananassa GN=GT4 PE=2 SV=1//6.11388e-118
Os01g0871200	1782.22	5798.76	-1.7021	0.0011649	0.041173	sp|Q943I6|STOP1_ORYSJ Zinc finger protein STOP1 homolog OS=Oryza sativa subsp. japonica GN=Os01g0871200 PE=2 SV=1//0
Os01g0871800	9.59525	157.894	-4.0405	3.5462e-09	1.7966e-06	-//-
Os01g0871900	21.0077	307.031	-3.8694	1.9802e-06	0.00033815	sp|Q9C7U1|PTR25_ARATH Probable peptide/nitrate transporter At1g72140 OS=Arabidopsis thaliana GN=At1g72140 PE=2 SV=1//6.14673e-69
Os01g0872000	27.8753	153.969	-2.4656	7.152e-05	0.0056321	sp|Q0WP01|PTR9_ARATH Probable peptide/nitrate transporter At1g22540 OS=Arabidopsis thaliana GN=At1g22540 PE=2 SV=1//4.70417e-117
Os01g0872100	35.3024	422.252	-3.5803	3.8598e-09	1.9234e-06	sp|Q0WP01|PTR9_ARATH Probable peptide/nitrate transporter At1g22540 OS=Arabidopsis thaliana GN=At1g22540 PE=2 SV=1//1.06025e-108
Os01g0881800	90.3041	562.709	-2.6395	0.0014106	0.046911	-//-
Os01g0889900	37.6237	237.964	-2.661	1.1946e-05	0.0013967	-//-
Os01g0894650	8.71868	92.3542	-3.405	2.5124e-06	0.00040403	-//-
Os01g0916400	1345.67	5437.15	-2.0145	0.00015988	0.010166	sp|O23264|SEBP1_ARATH Selenium-binding protein 1 OS=Arabidopsis thaliana GN=SBP1 PE=1 SV=1//0
Os01g0933075	17.1976	84.1525	-2.2908	0.0007162	0.030111	sp|P55005|AMYB_MAIZE Beta-amylase OS=Zea mays GN=BMY1 PE=2 SV=1//1.57358e-17
Os01g0951500	58.0356	230.602	-1.9904	0.00062354	0.027233	sp|O81117|C94A1_VICSA Cytochrome P450 94A1 OS=Vicia sativa GN=CYP94A1 PE=2 SV=2//9.19434e-99
Os01g0952800	2340.77	15423	-2.72	5.0372e-07	0.00010818	sp|Q9M1K1|ORG2_ARATH Transcription factor ORG2 OS=Arabidopsis thaliana GN=ORG2 PE=1 SV=1//6.14844e-25
Os01g0952900	396.853	3182.48	-3.0035	4.5522e-08	1.5375e-05	-//-
Os01g0959900	199.633	1112.8	-2.4788	0.00031005	0.016343	sp|Q7NFI1|NDHO_GLOVI NAD(P)H-quinone oxidoreductase subunit O OS=Gloeobacter violaceus (strain PCC 7421) GN=ndhO PE=3 SV=1//1.39371e-06
Os01g0971800	2.96121	912.12	-8.2669	7.4742e-09	3.2456e-06	sp|P62598|ARR12_ARATH Two-component response regulator ARR12 OS=Arabidopsis thaliana GN=ARR12 PE=2 SV=2//6.83137e-19
Os02g0103800	213.837	2478.02	-3.5346	3.9452e-05	0.003634	sp|P41344|FENR1_ORYSJ Ferredoxin--NADP reductase, leaf isozyme, chloroplastic OS=Oryza sativa subsp. japonica GN=Os06g0107700 PE=2 SV=1//0
Os02g0126000	37.7964	188.271	-2.3165	0.00010578	0.0075833	-//-
Os02g0148700	39.0962	362.773	-3.214	8.2761e-05	0.0062579	sp|Q1PE49|4ON1_ARATH Protein At-4/1 OS=Arabidopsis thaliana GN=At4g26020 PE=1 SV=1//7.5416e-47
Os02g0173300	13.6692	86.1652	-2.6562	0.00045471	0.021429	-//-
Os02g0177600	1058.69	3351.72	-1.6626	0.0014666	0.048144	sp|Q6ETN3|4CL3_ORYSJ Probable 4-coumarate--CoA ligase 3 OS=Oryza sativa subsp. japonica GN=4CL3 PE=2 SV=1//0
Os02g0178600	39.0429	169.566	-2.1187	0.00041292	0.019892	-//-
Os02g0198500	83.3703	305.407	-1.8731	0.00082266	0.033038	-//-
Os02g0198700	39.2196	297.016	-2.9209	0.0011591	0.041066	sp|O65351|SUBL_ARATH Subtilisin-like protease OS=Arabidopsis thaliana GN=ARA12 PE=1 SV=1//0
Os02g0203200	41.9497	319.99	-2.9313	1.4916e-05	0.0016669	sp|O23406|U75D1_ARATH UDP-glycosyltransferase 75D1 OS=Arabidopsis thaliana GN=UGT75D1 PE=2 SV=2//6.24428e-92
Os02g0203300	51.3846	356.279	-2.7936	0.00017343	0.010737	sp|O23406|U75D1_ARATH UDP-glycosyltransferase 75D1 OS=Arabidopsis thaliana GN=UGT75D1 PE=2 SV=2//2.59644e-98
Os02g0206100	9.6562	121.246	-3.6503	2.0178e-07	4.9069e-05	sp|Q9ZQ96|U73C3_ARATH UDP-glycosyltransferase 73C3 OS=Arabidopsis thaliana GN=UGT73C3 PE=2 SV=1//7.24787e-102
Os02g0224100	365.551	1186.13	-1.6981	0.0014087	0.0469	sp|Q6Z8B9|P2C12_ORYSJ Probable protein phosphatase 2C 12 OS=Oryza sativa subsp. japonica GN=Os02g0224100 PE=2 SV=1//0
Os02g0234500	208.545	1043.77	-2.3234	1.6083e-05	0.0017713	sp|Q9LQI7|CIA30_ARATH Probable complex I intermediate-associated protein 30 OS=Arabidopsis thaliana GN=At1g17350 PE=1 SV=2//2.99151e-07
Os02g0235900	95.1291	323.255	-1.7647	0.0014469	0.04776	sp|Q8GTB6|THCAS_CANSA Tetrahydrocannabinolic acid synthase OS=Cannabis sativa PE=1 SV=1//4.97545e-116
Os02g0269200	249.284	1552.27	-2.6385	1.3996e-06	0.00025026	sp|O02414|DYL1_HELCR Dynein light chain LC6, flagellar outer arm OS=Heliocidaris crassispina PE=3 SV=1//1.15723e-15
Os02g0273100	120.438	979.844	-3.0243	0.00019599	0.011835	sp|Q8L493|BCAL3_ARATH Branched-chain-amino-acid aminotransferase-like protein 3, chloroplastic OS=Arabidopsis thaliana GN=At5g57850 PE=2 SV=1//4.47686e-143
Os02g0302400	94.4755	465.285	-2.3001	7.022e-05	0.0055876	sp|Q9LVY1|TAT_ARATH Tyrosine aminotransferase OS=Arabidopsis thaliana GN=TAT PE=2 SV=1//1.2691e-165
Os02g0318500	4.92954	50.2698	-3.3502	5.1759e-05	0.0044696	sp|Q8GU86|PDR5_ORYSJ Pleiotropic drug resistance protein 5 OS=Oryza sativa subsp. japonica GN=PDR5 PE=2 SV=2//0
Os02g0324400	44.204	204.796	-2.2119	0.0002415	0.013747	sp|Q6NMF0|CLE13_ARATH CLAVATA3/ESR (CLE)-related protein 13 OS=Arabidopsis thaliana GN=CLE13 PE=2 SV=1//2.94928e-06
Os02g0486500	0.285874	14.436	-5.6581	0.00097613	0.036541	sp|Q9LRQ8|PMAT2_ARATH Phenolic glucoside malonyltransferase 2 OS=Arabidopsis thaliana GN=PMAT2 PE=1 SV=1//1.23111e-10
Os02g0531450	4.25943	47.3241	-3.4738	4.8235e-05	0.0042622	-//-
Os02g0533800	173.363	1235.88	-2.8337	5.0538e-07	0.00010818	-//-
Os02g0553200	1181.28	6664.28	-2.4961	2.6604e-06	0.000419	-//-
Os02g0570400	325.11	1462.22	-2.1692	0.00013867	0.0091632	sp|Q0E088|KSL7_ORYSJ Ent-cassa-12,15-diene synthase OS=Oryza sativa subsp. japonica GN=KSL7 PE=2 SV=1//0
Os02g0582100	86.3177	327.185	-1.9224	0.00053267	0.024411	-//-
Os02g0591000	171.067	709.514	-2.0523	0.00012675	0.0086003	sp|Q6YY75|NEK6_ORYSJ Serine/threonine-protein kinase Nek6 OS=Oryza sativa subsp. japonica GN=NEK6 PE=2 SV=2//5.3905e-70
Os02g0594300	0.285874	33.083	-6.8546	6.5383e-07	0.00013494	sp|Q9SAD4|ESR1_ARATH Ethylene-responsive transcription factor ESR1 OS=Arabidopsis thaliana GN=ESR1 PE=1 SV=1//5.89898e-10
Os02g0594600	630.504	3411.58	-2.4359	6.236e-06	0.00081007	-//-
Os02g0610800	504.078	2235.53	-2.1489	4.7658e-05	0.0042235	-//-
Os02g0612900	236.526	911.65	-1.9465	0.00028245	0.015359	sp|Q46036|BLC_CITFR Outer membrane lipoprotein blc OS=Citrobacter freundii PE=3 SV=1//2.07811e-19
Os02g0626100	8885.92	67567.1	-2.9267	0.00013395	0.0089117	sp|P14717|PAL1_ORYSJ Phenylalanine ammonia-lyase OS=Oryza sativa subsp. japonica GN=PAL PE=1 SV=2//0
Os02g0634500	935.034	3701.83	-1.9851	0.00015976	0.010166	sp|Q9X6W8|CLPP_AZOBR ATP-dependent Clp protease proteolytic subunit OS=Azospirillum brasilense GN=clpP PE=3 SV=1//1.91046e-83
Os02g0639100	3.32034	147.437	-5.4726	1.4347e-12	1.3628e-09	sp|C0LGG7|Y1534_ARATH Probable LRR receptor-like serine/threonine-protein kinase At1g53420 OS=Arabidopsis thaliana GN=At1g53420 PE=2 SV=2//1.2826e-93
Os02g0639800	169.994	597.907	-1.8144	0.00084533	0.033677	sp|Q8GUK7|RMA3_ARATH E3 ubiquitin-protein ligase RMA3 OS=Arabidopsis thaliana GN=RMA3 PE=1 SV=1//5.92707e-19
Os02g0649900	2434.93	18575.1	-2.9314	6.2999e-08	1.915e-05	sp|Q6H3Z6|YSL2_ORYSJ Metal-nicotianamine transporter YSL2 OS=Oryza sativa subsp. japonica GN=YSL2 PE=2 SV=2//0
Os02g0677600	46.5545	398.349	-3.097	1.2095e-07	3.1971e-05	-//-
Os02g0690000	233.32	897.869	-1.9442	0.00026673	0.014768	sp|Q9FRK5|Y1514_ARATH Uncharacterized membrane protein At1g75140 OS=Arabidopsis thaliana GN=At1g75140 PE=1 SV=3//4.37647e-07
Os02g0704000	81.7995	339.393	-2.0528	0.00030057	0.015945	sp|O49675|CCD4_ARATH Probable carotenoid cleavage dioxygenase 4, chloroplastic OS=Arabidopsis thaliana GN=CCD4 PE=1 SV=1//0
Os02g0724000	124.76	1020.01	-3.0314	1.3385e-07	3.427e-05	sp|Q9SSE5|COL9_ARATH Zinc finger protein CONSTANS-LIKE 9 OS=Arabidopsis thaliana GN=COL9 PE=2 SV=1//1.13609e-85
Os02g0731700	47.0074	538.669	-3.5184	1.2984e-07	3.4025e-05	sp|Q8RWD0|COL16_ARATH Zinc finger protein CONSTANS-LIKE 16 OS=Arabidopsis thaliana GN=COL16 PE=2 SV=2//1.45239e-22
Os02g0750100	905.473	4213.52	-2.2183	0.0008485	0.033681	-//-
Os02g0753300	511.054	2069.62	-2.0178	0.00012335	0.0084646	-//-
Os02g0754300	638.887	3122.04	-2.2889	0.0013832	0.046279	sp|Q9SWI6|RK29_MAIZE 50S ribosomal protein L29, chloroplastic OS=Zea mays GN=RPL29 PE=2 SV=1//7.23632e-52
Os02g0764100	83.2146	1029.72	-3.6293	3.1633e-06	0.00048078	sp|Q0DXB1|Y2641_ORYSJ B3 domain-containing protein Os02g0764100 OS=Oryza sativa subsp. japonica GN=Os02g0764100 PE=2 SV=2//9.70758e-95
Os02g0768600	1134.64	3887.52	-1.7766	0.00055068	0.024872	sp|Q9LXC9|IPYR1_ARATH Soluble inorganic pyrophosphatase 1, chloroplastic OS=Arabidopsis thaliana GN=PPA1 PE=1 SV=1//7.83556e-140
Os02g0773500	34.6677	418.707	-3.5943	2.0767e-09	1.1272e-06	-//-
Os02g0774100	31.5061	824.091	-4.7091	5.7075e-14	6.5855e-11	sp|Q6Z7L3|TRL31_ORYSJ Thioredoxin-like 3-1, chloroplastic OS=Oryza sativa subsp. japonica GN=Os02g0774100 PE=2 SV=2//1.43941e-86
Os02g0792000	6.57768	47.0671	-2.8391	0.0004788	0.022254	-//-
Os02g0814800	29.3104	133.197	-2.1841	0.00040552	0.019654	sp|P42620|YQJG_ECOLI Glutathionyl-hydroquinone reductase YqjG OS=Escherichia coli (strain K12) GN=yqjG PE=1 SV=1//1.44821e-63
Os02g0815400	226.424	967.972	-2.0959	9.2721e-05	0.0068243	-//-
Os02g0817900	1145.93	6476.36	-2.4987	3.3928e-06	0.00050723	sp|Q93VK5|LUT5_ARATH Protein LUTEIN DEFICIENT 5, chloroplastic OS=Arabidopsis thaliana GN=CYP97A3 PE=1 SV=1//0
Os02g0818000	1002.51	6015.14	-2.585	1.7772e-06	0.00030694	sp|Q9HQU4|IMDH_HALSA Inosine-5&apos;-monophosphate dehydrogenase OS=Halobacterium salinarum (strain ATCC 700922 / JCM 11081 / NRC-1) GN=guaB PE=3 SV=1//1.0735e-09
Os02g0823400	185.764	651.409	-1.8101	0.0010038	0.037166	sp|Q43609|COMT1_PRUDU Caffeic acid 3-O-methyltransferase OS=Prunus dulcis GN=COMT1 PE=2 SV=1//1.00296e-62
Os02g0834700	105.417	1185.91	-3.4918	0.00018965	0.011573	sp|P73467|Y1223_SYNY3 Epimerase family protein slr1223 OS=Synechocystis sp. (strain PCC 6803 / Kazusa) GN=slr1223 PE=3 SV=2//1.90752e-88
Os03g0117100	1388.48	6176.62	-2.1533	0.00087483	0.034194	sp|Q10SM7|PX111_ORYSJ Peroxisomal membrane protein 11-1 OS=Oryza sativa subsp. japonica GN=PEX11-1 PE=2 SV=1//7.43157e-171
Os03g0129400	7.25395	74.5997	-3.3623	1.0561e-05	0.0012638	-//-
Os03g0138700	99.9224	845.431	-3.0808	7.0657e-08	2.0651e-05	-//-
Os03g0169100	1253.11	6090.65	-2.2811	1.5963e-05	0.0017644	sp|Q9ZTP5|RPE_ORYSJ Ribulose-phosphate 3-epimerase, chloroplastic OS=Oryza sativa subsp. japonica GN=RPE PE=1 SV=2//2.18391e-174
Os03g0184100	145.113	2446.82	-4.0757	6.1147e-06	0.0007978	-//-
Os03g0184200	2.10564	126.48	-5.9085	1.4492e-08	5.8733e-06	-//-
Os03g0210900	21.0148	109.264	-2.3783	0.00025105	0.014143	-//-
Os03g0217000	31.1214	177.147	-2.509	5.3344e-05	0.0045676	-//-
Os03g0223100	51.2934	240.831	-2.2312	0.00061596	0.027174	sp|O81117|C94A1_VICSA Cytochrome P450 94A1 OS=Vicia sativa GN=CYP94A1 PE=2 SV=2//4.84958e-126
Os03g0239300	172.31	767.4	-2.155	0.00012519	0.0085129	sp|Q39263|ZFP4_ARATH Zinc finger protein 4 OS=Arabidopsis thaliana GN=ZFP4 PE=2 SV=2//1.71495e-07
Os03g0257500	26.2508	119.875	-2.1911	0.00057584	0.025893	-//-
Os03g0265900	683.034	3758.87	-2.4603	3.9607e-06	0.00056522	-//-
Os03g0275300	485.663	1686.69	-1.7962	0.00059678	0.026638	sp|Q65XV2|XB3_ORYSJ E3 ubiquitin-protein ligase XB3 OS=Oryza sativa subsp. japonica GN=XB3 PE=1 SV=1//1.02545e-11
Os03g0278900	1248.15	7748.06	-2.634	5.9709e-06	0.00078912	-//-
Os03g0300600	599.445	2967	-2.3073	1.7788e-05	0.0019242	sp|Q5FWN8|DNJ6A_XENLA DnaJ homolog subfamily B member 6-A OS=Xenopus laevis GN=dnajb6-a PE=2 SV=1//2.39493e-17
Os03g0322600	268.708	1469.02	-2.4507	4.2413e-05	0.00386	-//-
Os03g0333400	594.334	3562.67	-2.5836	1.3854e-06	0.00024918	sp|Q9LR64|Y1360_ARATH Thylakoid lumenal protein At1g03610, chloroplastic OS=Arabidopsis thaliana GN=At1g03600 PE=1 SV=1//2.93882e-52
Os03g0342900	2099.55	9083.04	-2.1131	7.0697e-05	0.0055963	-//-
Os03g0346200	19.1715	161.446	-3.074	1.2984e-06	0.00023633	sp|A3BNA1|FLP5_ORYSJ Flowering-promoting factor 1-like protein 5 OS=Oryza sativa subsp. japonica GN=Os07g0671000 PE=3 SV=1//1.31569e-34
Os03g0348800	115.133	399.179	-1.7937	0.0010251	0.037679	sp|P19515|LIP_RHIMI Lipase OS=Rhizomucor miehei PE=1 SV=2//2.59943e-13
Os03g0362200	28.2232	174.478	-2.6281	1.9672e-05	0.0020836	-//-
Os03g0371400	5.27945	87.6031	-4.0525	1.4801e-07	3.7492e-05	sp|Q9FF18|C7351_ARATH Cytokinin hydroxylase OS=Arabidopsis thaliana GN=CYP735A1 PE=1 SV=1//5.51588e-07
Os03g0398600	11.2669	107.602	-3.2555	3.1601e-06	0.00048078	sp|Q9XF63|ATL3_ARATH RING-H2 finger protein ATL3 OS=Arabidopsis thaliana GN=ATL3 PE=2 SV=1//1.97956e-16
Os03g0401900	43.4135	321.474	-2.8885	1.3416e-06	0.00024275	sp|P31924|SUS1_ORYSJ Sucrose synthase 1 OS=Oryza sativa subsp. japonica GN=SUS1 PE=1 SV=1//0
Os03g0409100	127.322	565.296	-2.1505	8.7182e-05	0.0065273	-//-
Os03g0411300	570.625	3556.3	-2.6398	1.0368e-06	0.00019821	-//-
Os03g0411800	97.9079	540.443	-2.4646	1.3323e-05	0.0015282	sp|Q852F6|ZIP2_ORYSJ Zinc transporter 2 OS=Oryza sativa subsp. japonica GN=ZIP2 PE=2 SV=1//3.61977e-175
Os03g0414400	70.8632	298.817	-2.0762	0.00020958	0.012418	-//-
Os03g0431600	94.995	545.284	-2.5211	7.3652e-06	0.00093283	-//-
Os03g0431932	910.403	4668.38	-2.3583	8.5109e-06	0.0010516	-//-
Os03g0439700	1054.03	5194.16	-2.301	2.0386e-05	0.0021516	sp|P51273|YCF36_PORPU Uncharacterized protein ycf36 OS=Porphyra purpurea GN=ycf36 PE=3 SV=1//6.2942e-38
Os03g0565200	281.52	1209.36	-2.1029	8.345e-05	0.0062788	sp|P95649|CBBY_RHOSH Protein CbbY OS=Rhodobacter sphaeroides GN=cbbY PE=3 SV=1//3.5124e-42
Os03g0582000	277.309	1884.08	-2.7643	4.0361e-07	9.021e-05	sp|P53603|FTCD_PIG Formimidoyltransferase-cyclodeaminase OS=Sus scrofa GN=FTCD PE=1 SV=1//5.53486e-13
Os03g0586500	202.118	3345.51	-4.049	2.4925e-12	2.2283e-09	-//-
Os03g0594400	24.6882	231.841	-3.2312	1.7825e-07	4.4253e-05	sp|Q41144|STC_RICCO Sugar carrier protein C OS=Ricinus communis GN=STC PE=2 SV=1//0
Os03g0610900	122.709	474.627	-1.9516	0.00096307	0.036186	sp|Q75H77|SAPKA_ORYSJ Serine/threonine-protein kinase SAPK10 OS=Oryza sativa subsp. japonica GN=SAPK10 PE=2 SV=1//0
Os03g0626100	0.285874	14.4716	-5.6617	0.0010676	0.038817	sp|Q949V6|ARI1_ARATH Probable E3 ubiquitin-protein ligase ARI1 OS=Arabidopsis thaliana GN=ARI1 PE=2 SV=1//4.03321e-106
Os03g0634000	632.748	2259.99	-1.8366	0.00041996	0.020167	sp|Q75GK3|TATA_ORYSJ Sec-independent protein translocase protein TATA, chloroplastic OS=Oryza sativa subsp. japonica GN=TATA PE=2 SV=1//3.56554e-56
Os03g0651000	334.336	1066.45	-1.6735	0.0013714	0.046013	sp|Q7XZZ1|GATC_ORYSJ Glutamyl-tRNA(Gln) amidotransferase subunit C, chloroplastic/mitochondrial OS=Oryza sativa subsp. japonica GN=GATC PE=2 SV=1//7.89476e-84
Os03g0659200	467.376	1704.3	-1.8665	0.0009229	0.035173	sp|P83522|FER_HORVU Ferredoxin OS=Hordeum vulgare PE=1 SV=1//9.96984e-17
Os03g0660000	50.1398	202.309	-2.0125	0.00046427	0.021778	-//-
Os03g0670700	11164.1	58298.8	-2.3846	9.3261e-06	0.0011294	sp|P49310|GRP1_SINAL Glycine-rich RNA-binding protein GRP1A OS=Sinapis alba PE=2 SV=1//5.6736e-46
Os03g0679700	1353.34	10237.9	-2.9193	0.0013669	0.045912	sp|O82392|THIC_ARATH Phosphomethylpyrimidine synthase, chloroplastic OS=Arabidopsis thaliana GN=THIC PE=1 SV=1//0
Os03g0679800	13.3203	126.426	-3.2466	1.8669e-05	0.0019982	sp|Q01484|ANK2_HUMAN Ankyrin-2 OS=Homo sapiens GN=ANK2 PE=1 SV=4//6.9179e-07
Os03g0687900	3.95256	32.5359	-3.0412	0.00097878	0.036595	-//-
Os03g0689900	566.679	2097.91	-1.8883	0.0002934	0.015674	sp|Q5R3I4|TTC38_HUMAN Tetratricopeptide repeat protein 38 OS=Homo sapiens GN=TTC38 PE=1 SV=1//2.58239e-17
Os03g0713200	224.611	770.652	-1.7787	0.0011386	0.040623	-//-
Os03g0748300	63.5646	1579.76	-4.6353	9.1457e-09	3.8611e-06	-//-
Os03g0765400	184.469	2044.11	-3.47	9.595e-10	5.683e-07	-//-
Os03g0767700	18.421	111.802	-2.6015	7.1318e-05	0.0056308	sp|P0C7R1|PPR74_ARATH Pentatricopeptide repeat-containing protein At1g47580, chloroplastic OS=Arabidopsis thaliana GN=PCMP-H50 PE=2 SV=1//4.61051e-55
Os03g0773800	1450.7	4810.06	-1.7293	0.0008088	0.032736	-//-
Os03g0776100	119.474	484.696	-2.0204	0.00022792	0.013125	sp|Q9ZNQ8|PERK4_ARATH Proline-rich receptor-like protein kinase PERK4 OS=Arabidopsis thaliana GN=PERK4 PE=1 SV=1//1.85911e-166
Os03g0786100	1261.68	5275.43	-2.0639	9.0377e-05	0.0067169	sp|Q10CE4|GLO1_ORYSJ Peroxisomal (S)-2-hydroxy-acid oxidase GLO1 OS=Oryza sativa subsp. japonica GN=GLO1 PE=1 SV=1//0
Os03g0787500	550.502	1749.02	-1.6677	0.0014443	0.04776	-//-
Os03g0794300	49.6094	192.145	-1.9535	0.00095135	0.035968	sp|P05332|YP20_BACLI Uncharacterized N-acetyltransferase p20 OS=Bacillus licheniformis GN=p20 PE=4 SV=1//1.23585e-12
Os03g0797400	137.955	686.199	-2.3144	0.00033665	0.017344	sp|P42390|TRPA_MAIZE Indole-3-glycerol phosphate lyase, chloroplastic OS=Zea mays GN=BX1 PE=1 SV=2//7.53037e-119
Os03g0807000	43.7153	197.762	-2.1776	0.00031653	0.016566	-//-
Os03g0823400	505.033	2679.81	-2.4077	0.00047382	0.022158	sp|P81713|IBB3_WHEAT Bowman-Birk type trypsin inhibitor OS=Triticum aestivum PE=1 SV=1//3.01309e-12
Os03g0854600	198.114	840.884	-2.0856	0.0002875	0.01555	-//-
Os03g0856500	1174.63	13333.3	-3.5048	9.7214e-07	0.00019065	sp|P19954|PRSP1_SPIOL Ribosome-binding factor PSRP1, chloroplastic OS=Spinacia oleracea GN=PSRP1 PE=1 SV=2//3.92469e-77
Os03g0857400	607.224	2003.58	-1.7223	0.00090923	0.034896	sp|Q8H112|PGL1A_ARATH PGR5-like protein 1A, chloroplastic OS=Arabidopsis thaliana GN=PGRL1A PE=1 SV=1//4.76522e-140
Os03g0857750	105.345	464.216	-2.1397	0.00014184	0.0093322	-//-
Os03g0857900	206.914	716.595	-1.7921	0.00082693	0.033074	sp|Q84M85|LOGL5_ORYSJ Probable cytokinin riboside 5&apos;-monophosphate phosphoribohydrolase LOGL5 OS=Oryza sativa subsp. japonica GN=LOGL5 PE=2 SV=1//1.57911e-138
Os03g0860600	26.0177	191.796	-2.882	2.8327e-06	0.00043708	sp|Q84MB3|ACCH1_ARATH 1-aminocyclopropane-1-carboxylate oxidase homolog 1 OS=Arabidopsis thaliana GN=At1g06620 PE=2 SV=1//8.79768e-92
Os04g0105700	524.971	2950.67	-2.4907	0.00093105	0.035332	-//-
Os04g0118100	231.713	1010.22	-2.1243	0.00087679	0.034194	sp|Q9FR37|AMI1_ARATH Amidase 1 OS=Arabidopsis thaliana GN=AMI1 PE=1 SV=1//3.33892e-138
Os04g0119000	27.2586	319.364	-3.5504	0.00045896	0.021562	-//-
Os04g0122000	11.6676	182.18	-3.9648	4.0585e-05	0.003727	sp|Q9FII5|TDR_ARATH Leucine-rich repeat receptor-like protein kinase TDR OS=Arabidopsis thaliana GN=TDR PE=1 SV=1//1.6262e-07
Os04g0192200	164.011	556.141	-1.7617	0.0013423	0.045336	sp|Q9SU30|CPR30_ARATH F-box protein CPR30 OS=Arabidopsis thaliana GN=CPR30 PE=1 SV=2//5.52212e-08
Os04g0231800	2.13074	259.668	-6.9292	1.7389e-18	3.7756e-15	-//-
Os04g0237800	82.1477	332.304	-2.0162	0.00038403	0.019043	-//-
Os04g0253000	1221.18	4030.61	-1.7227	0.001042	0.038208	-//-
Os04g0364800	2.1579	79.7771	-5.2083	0.00092339	0.035173	sp|Q7XVA8|RIP1_ORYSJ Putative ripening-related protein 1 OS=Oryza sativa subsp. japonica GN=Os04g0364800 PE=3 SV=2//8.46563e-96
Os04g0382300	572.34	2386.4	-2.0599	0.00012184	0.0084612	sp|Q8LBB2|KING1_ARATH SNF1-related protein kinase regulatory subunit gamma-1 OS=Arabidopsis thaliana GN=KING1 PE=1 SV=2//1.26961e-174
Os04g0387900	9.68541	121.951	-3.6543	6.57e-07	0.00013494	-//-
Os04g0388700	122.097	710.991	-2.5418	3.3911e-05	0.0031913	-//-
Os04g0397500	92.1424	331.323	-1.8463	0.00080609	0.03267	-//-
Os04g0401000	1125.48	5959.7	-2.4047	7.0106e-06	0.00089163	-//-
Os04g0426266	207.739	905.603	-2.1241	0.00010326	0.0075092	-//-
Os04g0453500	5.80358	62.864	-3.4372	1.1618e-05	0.0013636	sp|P0C2F6|RNHX1_ARATH Putative ribonuclease H protein At1g65750 OS=Arabidopsis thaliana GN=At1g65750 PE=3 SV=1//1.50488e-23
Os04g0460900	765.595	2884.51	-1.9137	0.00028701	0.01555	sp|Q9FLJ2|NC100_ARATH NAC domain-containing protein 100 OS=Arabidopsis thaliana GN=NAC100 PE=2 SV=1//2.25952e-74
Os04g0474800	849.156	3380.96	-1.9933	0.00017522	0.010826	sp|Q7XKV4|BGL12_ORYSJ Beta-glucosidase 12 OS=Oryza sativa subsp. japonica GN=BGLU12 PE=2 SV=2//0
Os04g0481300	17.8928	143.305	-3.0016	3.959e-06	0.00056522	-//-
Os04g0513900	56.0217	214.355	-1.9359	0.0011462	0.040789	sp|Q7XSK0|BGL18_ORYSJ Beta-glucosidase 18 OS=Oryza sativa subsp. japonica GN=BGLU18 PE=2 SV=2//0
Os04g0523000	48.7145	175.65	-1.8503	0.0015165	0.049303	sp|Q2V4B2|PQL3_ARATH PsbQ-like protein 3, chloroplastic OS=Arabidopsis thaliana GN=PQL3 PE=2 SV=1//1.13466e-28
Os04g0525000	158.182	651.217	-2.0416	0.00014343	0.0094164	-//-
Os04g0534600	18.5311	175.016	-3.2395	0.00026383	0.014685	sp|Q7XU74|PX114_ORYSJ Peroxisomal membrane protein 11-4 OS=Oryza sativa subsp. japonica GN=PEX11-4 PE=2 SV=2//4.86811e-145
Os04g0551700	182.486	599.371	-1.7157	0.001203	0.042081	sp|O81304|PAP11_ARATH Probable plastid-lipid-associated protein 11, chloroplastic OS=Arabidopsis thaliana GN=PAP11 PE=2 SV=1//2.51652e-64
Os04g0571300	423.087	1470.62	-1.7974	0.00056866	0.02562	sp|Q9LEX0|P2A13_ARATH F-box protein PP2-A13 OS=Arabidopsis thaliana GN=PP2A13 PE=1 SV=1//6.7035e-109
Os04g0580800	67.5454	438.876	-2.6999	2.017e-06	0.00033919	sp|Q9FHG8|ATL50_ARATH Putative RING-H2 finger protein ATL50 OS=Arabidopsis thaliana GN=ATL50 PE=3 SV=1//1.88839e-10
Os04g0595100	200.226	873.913	-2.1259	7.5126e-05	0.0058404	-//-
Os04g0598000	2033.72	6571.82	-1.6922	0.0010584	0.038531	-//-
Os04g0605300	160.191	617.938	-1.9477	0.00027354	0.014982	sp|O61967|LAP1_CAEEL Protein lap1 OS=Caenorhabditis elegans GN=let-413 PE=1 SV=3//5.94828e-08
Os04g0617200	20.7895	100.924	-2.2793	0.000421	0.020181	-//-
Os04g0617700	24.0427	147.756	-2.6195	5.7714e-05	0.0049004	-//-
Os04g0630900	6.96602	59.3722	-3.0914	0.00073083	0.030499	sp|P51102|DFRA_ARATH Dihydroflavonol-4-reductase OS=Arabidopsis thaliana GN=DFRA PE=2 SV=2//1.36087e-58
Os04g0649900	296.889	1158.8	-1.9646	0.00025474	0.014287	sp|Q9FH92|IX15L_ARATH Protein IRX15-LIKE OS=Arabidopsis thaliana GN=IRX15-L PE=2 SV=1//3.80302e-66
Os04g0655100	3.89619	129.25	-5.052	0.0013131	0.044612	sp|P17801|KPRO_MAIZE Putative receptor protein kinase ZmPK1 OS=Zea mays GN=PK1 PE=2 SV=2//0
Os04g0657500	12.1179	77.9553	-2.6855	0.00020067	0.012031	-//-
Os04g0659100	3751.81	19671	-2.3904	0.00016069	0.010171	sp|P14655|GLNA2_ORYSJ Glutamine synthetase, chloroplastic OS=Oryza sativa subsp. japonica GN=GLN2 PE=1 SV=1//0
Os04g0667800	8185.87	30056	-1.8764	0.0003994	0.019582	sp|P35135|UBC4_SOLLC Ubiquitin-conjugating enzyme E2-17 kDa OS=Solanum lycopersicum PE=2 SV=1//4.92959e-102
Os04g0675400	19.7464	868.36	-5.4586	2.5297e-09	1.3258e-06	sp|Q8RB67|DNAJ_THETN Chaperone protein DnaJ OS=Thermoanaerobacter tengcongensis (strain DSM 15242 / JCM 11007 / NBRC 100824 / MB4) GN=dnaJ PE=3 SV=1//1.5395e-08
Os05g0110100	377.997	3270.92	-3.1133	1.541e-08	6.1632e-06	-//-
Os05g0128100	189.95	1293.12	-2.7672	4.5424e-07	0.00010017	-//-
Os05g0142400	413.277	1532.45	-1.8907	0.00037675	0.018836	-//-
Os05g0163300	27.9127	216.633	-2.9563	0.00029025	0.015576	sp|Q8LEJ6|FLA11_ARATH Fasciclin-like arabinogalactan protein 11 OS=Arabidopsis thaliana GN=FLA11 PE=2 SV=2//2.7468e-58
Os05g0164100	433.981	1472.67	-1.7627	0.00083137	0.033208	sp|Q9MB58|F26_ARATH 6-phosphofructo-2-kinase/fructose-2,6-bisphosphatase OS=Arabidopsis thaliana GN=FKFBP PE=1 SV=1//0
Os05g0179100	15.5581	220.36	-3.8241	0.00043447	0.020667	-//-
Os05g0179900	90.4587	611.813	-2.7578	2.1393e-05	0.0022194	sp|O23406|U75D1_ARATH UDP-glycosyltransferase 75D1 OS=Arabidopsis thaliana GN=UGT75D1 PE=2 SV=2//2.81967e-70
Os05g0188100	913.764	3574.99	-1.968	0.00021554	0.012648	-//-
Os05g0209600	663.231	2760.03	-2.0571	0.00040606	0.019654	-//-
Os05g0231600	83.7894	1334.87	-3.9938	2.7152e-08	9.944e-06	sp|Q75GA5|TIP41_ORYSJ Probable aquaporin TIP4-1 OS=Oryza sativa subsp. japonica GN=TIP4-1 PE=2 SV=1//1.19989e-24
Os05g0231700	710.875	4322.93	-2.6043	1.2052e-06	0.00022203	sp|Q75GA5|TIP41_ORYSJ Probable aquaporin TIP4-1 OS=Oryza sativa subsp. japonica GN=TIP4-1 PE=2 SV=1//1.49221e-120
Os05g0241200	320.607	1678.38	-2.3882	0.00017027	0.010563	sp|Q9FTT3|TPT_ORYSJ Triose phosphate/phosphate translocator TPT, chloroplastic OS=Oryza sativa subsp. japonica GN=TPT PE=2 SV=1//0
Os05g0268500	59.5531	301.661	-2.3407	5.0707e-05	0.0044038	sp|P08819|CBP2_WHEAT Serine carboxypeptidase 2 OS=Triticum aestivum GN=CBP2 PE=1 SV=2//0
Os05g0272300	5.34656	43.2585	-3.0163	0.00073445	0.030499	sp|P52580|IFRH_MAIZE Isoflavone reductase homolog IRL OS=Zea mays GN=IRL PE=2 SV=1//5.17297e-36
Os05g0292700	397.52	1321.57	-1.7332	0.001103	0.039829	sp|P0C440|RK14_ORYSJ 50S ribosomal protein L14, chloroplastic OS=Oryza sativa subsp. japonica GN=rpl14 PE=3 SV=1//2.26144e-81
Os05g0332600	86.0953	360.018	-2.0641	0.0003366	0.017344	sp|Q9SRK7|AZG1_ARATH Adenine/guanine permease AZG1 OS=Arabidopsis thaliana GN=AZG1 PE=2 SV=1//0
Os05g0344200	575.27	5013.32	-3.1235	2.0289e-08	7.6139e-06	-//-
Os05g0355400	395.852	3146.97	-2.9909	6.2682e-08	1.915e-05	sp|Q8LGG8|USPAL_ARATH Universal stress protein A-like protein OS=Arabidopsis thaliana GN=At3g01520 PE=1 SV=2//3.09055e-11
Os05g0355450	362.705	2521.24	-2.7973	3.2486e-07	7.4808e-05	sp|Q8LGG8|USPAL_ARATH Universal stress protein A-like protein OS=Arabidopsis thaliana GN=At3g01520 PE=1 SV=2//1.39804e-12
Os05g0382600	190.975	1000.94	-2.3899	0.00012438	0.0084961	-//-
Os05g0404200	655.285	2769.74	-2.0796	7.06e-05	0.0055963	sp|Q6AUK5|MSRB3_ORYSJ Peptide methionine sulfoxide reductase B3, chloroplastic OS=Oryza sativa subsp. japonica GN=MSRB3 PE=2 SV=1//3.75535e-120
Os05g0406700	8.13872	65.0647	-2.999	6.8164e-05	0.0054525	-//-
Os05g0419000	150.705	657.156	-2.1245	0.00013171	0.0087992	sp|O05235|YUGF_BACSU Uncharacterized hydrolase YugF OS=Bacillus subtilis (strain 168) GN=yugF PE=3 SV=1//1.09835e-17
Os05g0429600	277.409	1672.21	-2.5917	0.00028801	0.01555	sp|Q6P7K0|CMBL_XENTR Carboxymethylenebutenolidase homolog OS=Xenopus tropicalis GN=cmbl PE=2 SV=1//5.88869e-12
Os05g0430800	201.876	793.47	-1.9747	0.00030915	0.016343	sp|Q9SI61|ASE1_ARATH Amidophosphoribosyltransferase 1, chloroplastic OS=Arabidopsis thaliana GN=ASE1 PE=2 SV=1//0
Os05g0453500	471.433	1486.46	-1.6568	0.0013477	0.045469	sp|Q8BZI6|GUCD1_MOUSE Protein GUCD1 OS=Mus musculus GN=Gucd1 PE=2 SV=2//1.01513e-07
Os05g0460600	65.0037	329.123	-2.34	4.5394e-05	0.0040584	sp|P47924|RIBBA_ARATH Riboflavin biosynthesis protein ribBA, chloroplastic OS=Arabidopsis thaliana GN=RIBBA PE=2 SV=2//0
Os05g0464300	3.01347	34.0563	-3.4984	0.00031664	0.016566	-//-
Os05g0475700	121.041	491.453	-2.0216	0.00024888	0.014088	-//-
Os05g0480000	374.913	1293.18	-1.7863	0.00066258	0.028608	sp|Q9LZV4|STN8_ARATH Serine/threonine-protein kinase STN8, chloroplastic OS=Arabidopsis thaliana GN=STN8 PE=2 SV=1//2.99255e-136
Os05g0491000	33.2813	178.447	-2.4227	6.7135e-05	0.0054274	sp|Q6F334|CML9_ORYSJ Probable calcium-binding protein CML9 OS=Oryza sativa subsp. japonica GN=CML9 PE=2 SV=1//2.91785e-98
Os05g0491200	180.084	939.086	-2.3826	3.6158e-05	0.0033715	sp|Q84VQ1|KINB1_ARATH SNF1-related protein kinase regulatory subunit beta-1 OS=Arabidopsis thaliana GN=KINB1 PE=1 SV=1//7.79465e-87
Os05g0496200	2477.11	13590.7	-2.4559	0.00039095	0.019323	sp|P12782|PGKH_WHEAT Phosphoglycerate kinase, chloroplastic OS=Triticum aestivum PE=2 SV=1//0
Os05g0500400	56.2061	374.211	-2.7351	0.00092667	0.035254	-//-
Os05g0526200	581.736	1919.4	-1.7222	0.00085557	0.033854	-//-
Os05g0527400	15.7062	156.636	-3.318	6.3618e-05	0.0052265	sp|Q4R1I9|ANGLT_ROSHC Anthocyanidin 5,3-O-glucosyltransferase OS=Rosa hybrid cultivar GN=RhGT1 PE=2 SV=1//1.17579e-20
Os05g0555600	147.76	2130.04	-3.8495	1.3723e-11	1.0429e-08	sp|Q0DG35|GLT2_ORYSJ Glutamate synthase 2 [NADH], chloroplastic OS=Oryza sativa subsp. japonica GN=Os05g0555600 PE=2 SV=2//0
Os05g0562200	3408.12	12245.3	-1.8452	0.00033232	0.01718	sp|Q688X9|DI191_ORYSJ Protein DEHYDRATION-INDUCED 19 OS=Oryza sativa subsp. japonica GN=DI19-1 PE=2 SV=1//2.44584e-134
Os05g0565400	968.666	6087.9	-2.6519	0.001386	0.046279	sp|Q1XDB4|YCF23_PORYE Uncharacterized protein ycf23 OS=Porphyra yezoensis GN=ycf23 PE=3 SV=1//9.1311e-48
Os05g0568300	121.68	1358.85	-3.4812	0.0012187	0.042504	sp|O22386|RK12_ORYSJ 50S ribosomal protein L12, chloroplastic OS=Oryza sativa subsp. japonica GN=RPL12-2 PE=2 SV=2//1.21681e-39
Os05g0590300	0.310978	35.2683	-6.8254	4.5305e-06	0.00062597	sp|O07015|RSBQ_BACSU Sigma factor SigB regulation protein RsbQ OS=Bacillus subtilis (strain 168) GN=rsbQ PE=1 SV=1//1.9197e-26
Os05g0591900	720.958	2810.35	-1.9628	0.00022381	0.012983	sp|Q9FM19|HIR1_ARATH Hypersensitive-induced response protein 1 OS=Arabidopsis thaliana GN=HIR1 PE=1 SV=1//0
Os05g0594200	22.7158	147.006	-2.6941	2.1109e-05	0.002205	sp|Q5TKG3|CAX1B_ORYSJ Vacuolar cation/proton exchanger 1b OS=Oryza sativa subsp. japonica GN=CAX1b PE=2 SV=1//0
Os06g0101600	1903.42	9531.36	-2.3241	2.1562e-05	0.0022217	sp|Q0DFC9|PLAS_ORYSJ Plastocyanin, chloroplastic OS=Oryza sativa subsp. japonica GN=PETE PE=1 SV=1//4.44867e-76
Os06g0107100	96.2717	372.859	-1.9534	0.00038842	0.019229	sp|O31634|YJCL_BACSU Uncharacterized membrane protein YjcL OS=Bacillus subtilis (strain 168) GN=yjcL PE=4 SV=1//6.77695e-25
Os06g0107700	550.211	5972.35	-3.4402	0.00025097	0.014143	sp|P41344|FENR1_ORYSJ Ferredoxin--NADP reductase, leaf isozyme, chloroplastic OS=Oryza sativa subsp. japonica GN=Os06g0107700 PE=2 SV=1//0
Os06g0109000	37.2959	405.36	-3.4421	1.0452e-07	2.8883e-05	sp|Q99288|DET1_YEAST Broad-range acid phosphatase DET1 OS=Saccharomyces cerevisiae (strain ATCC 204508 / S288c) GN=DET1 PE=1 SV=1//5.23543e-25
Os06g0112100	154.977	692.829	-2.1604	0.00032451	0.016846	sp|Q07469|BSPA_POPDE Bark storage protein A OS=Populus deltoides GN=BSPA PE=2 SV=1//2.9763e-60
Os06g0166200	42.5123	208.195	-2.292	0.0007757	0.031692	-//-
Os06g0187700	8.32061	46.735	-2.4897	0.0014142	0.04698	-//-
Os06g0196300	532.814	4130.25	-2.9545	3.0535e-05	0.0029188	sp|P0C5D5|PRXQ_ORYSJ Peroxiredoxin Q, chloroplastic OS=Oryza sativa subsp. japonica GN=Os06g0196300 PE=1 SV=1//5.52928e-121
Os06g0202600	9.57478	59.1579	-2.6273	0.00039788	0.019539	-//-
Os06g0238300	334.319	1112.33	-1.7343	0.00095911	0.036127	sp|O75629|CREG1_HUMAN Protein CREG1 OS=Homo sapiens GN=CREG1 PE=1 SV=1//4.27793e-32
Os06g0264200	39.0972	1531.78	-5.292	5.0434e-07	0.00010818	sp|Q8RWD0|COL16_ARATH Zinc finger protein CONSTANS-LIKE 16 OS=Arabidopsis thaliana GN=COL16 PE=2 SV=2//2.17063e-51
Os06g0272700	6.25644	45.6512	-2.8672	0.00052778	0.024271	-//-
Os06g0306600	49.899	236.63	-2.2456	0.00014659	0.0095212	-//-
Os06g0308000	680.306	3391.55	-2.3177	0.00031186	0.016401	sp|Q8S9L5|TIG_ARATH Trigger factor-like protein TIG OS=Arabidopsis thaliana GN=TIG PE=2 SV=1//0
Os06g0316000	124.87	1251.97	-3.3257	4.8625e-09	2.384e-06	-//-
Os06g0474800	7.48346	407.026	-5.7653	7.6143e-05	0.0058918	sp|P00210|FER1_DESAF Ferredoxin-1 OS=Desulfovibrio africanus GN=fd1 PE=1 SV=3//1.52173e-08
Os06g0475400	123.012	568.585	-2.2086	0.00084081	0.033541	-//-
Os06g0476200	38.9333	331.751	-3.091	2.4487e-07	5.861e-05	sp|Q88C93|ALGC_PSEPK Phosphomannomutase/phosphoglucomutase OS=Pseudomonas putida (strain KT2440) GN=algC PE=3 SV=1//8.58753e-32
Os06g0479200	216.452	777.727	-1.8452	0.00058805	0.026326	-//-
Os06g0479233	148.619	619.953	-2.0605	0.00016794	0.010461	-//-
Os06g0484500	47.2999	516.181	-3.448	0.00049777	0.0231	-//-
Os06g0486800	2218.55	8405.61	-1.9217	0.00022368	0.012983	sp|Q9SXP2|FDH1_ORYSJ Formate dehydrogenase 1, mitochondrial OS=Oryza sativa subsp. japonica GN=Os06g0486800 PE=1 SV=2//0
Os06g0529900	139.095	465.153	-1.7416	0.0013171	0.044633	-//-
Os06g0534900	0.310978	37.1021	-6.8985	1.1703e-07	3.1753e-05	sp|Q9SJJ7|ATL57_ARATH RING-H2 finger protein ATL57 OS=Arabidopsis thaliana GN=ATL57 PE=2 SV=1//3.99688e-11
Os06g0549300	24.0759	141.96	-2.5598	7.5038e-05	0.0058404	sp|Q8GTB6|THCAS_CANSA Tetrahydrocannabinolic acid synthase OS=Cannabis sativa PE=1 SV=1//3.43519e-125
Os06g0564700	63.0667	613.107	-3.2812	2.6467e-05	0.0026205	sp|P32260|CYSKP_SPIOL Cysteine synthase, chloroplastic/chromoplastic OS=Spinacia oleracea GN=CYSK PE=1 SV=2//8.6917e-114
Os06g0567900	46.6887	801.998	-4.1025	2.6995e-06	0.00042124	sp|P24792|ASO_CUCMA L-ascorbate oxidase OS=Cucurbita maxima GN=AAO PE=1 SV=2//2.1991e-127
Os06g0578400	40.9298	226.874	-2.4707	3.2158e-05	0.0030357	-//-
Os06g0601000	838.398	2639.87	-1.6548	0.0012341	0.042766	-//-
Os06g0608700	289.162	1496.41	-2.3716	1.1281e-05	0.0013343	sp|P46256|ALF1_PEA Fructose-bisphosphate aldolase, cytoplasmic isozyme 1 OS=Pisum sativum PE=2 SV=1//0
Os06g0612800	9643.58	29821.6	-1.6287	0.0015222	0.049433	sp|A3BDI8|SAP8_ORYSJ Zinc finger A20 and AN1 domain-containing stress-associated protein 8 OS=Oryza sativa subsp. japonica GN=SAP8 PE=2 SV=1//3.5201e-121
Os06g0618700	32.2229	237.983	-2.8847	2.6045e-06	0.00041451	-//-
Os06g0641800	44.3767	200.819	-2.178	0.00021871	0.012785	sp|Q6YV88|C71Z7_ORYSJ Ent-cassadiene C2-hydroxylase OS=Oryza sativa subsp. japonica GN=CYP71Z7 PE=1 SV=1//1.2992e-35
Os06g0646000	122.406	473.61	-1.952	0.00040435	0.019654	sp|Q0WPT7|Y2104_ARATH Uncharacterized methyltransferase At2g41040, chloroplastic OS=Arabidopsis thaliana GN=At2g41040 PE=1 SV=1//5.41087e-136
Os06g0655500	727.252	2615.16	-1.8464	0.00047669	0.022194	sp|Q8LAW2|AFR_ARATH F-box protein AFR OS=Arabidopsis thaliana GN=AFR PE=1 SV=2//3.53433e-34
Os06g0661766	548.68	2719.02	-2.3091	1.7478e-05	0.0019111	-//-
Os06g0663800	195.622	2036.87	-3.3802	2.724e-05	0.0026884	sp|Q9SCY2|FKB13_ARATH Peptidyl-prolyl cis-trans isomerase FKBP13, chloroplastic OS=Arabidopsis thaliana GN=FKBP13 PE=1 SV=2//1.51322e-62
Os06g0669150	30.6649	131.25	-2.0977	0.00062444	0.027233	-//-
Os06g0681000	41.8325	170.246	-2.0249	0.00081502	0.032814	-//-
Os06g0685300	86.7558	456.956	-2.397	0.00042996	0.020517	sp|B6ETT4|SYT2_ARATH Synaptotagmin-2 OS=Arabidopsis thaliana GN=SYT2 PE=2 SV=1//1.92331e-06
Os06g0693100	50.6813	871.881	-4.1046	0.00023438	0.013442	sp|Q7XA42|RGA1_SOLBU Putative disease resistance protein RGA1 OS=Solanum bulbocastanum GN=RGA1 PE=2 SV=2//3.35148e-06
Os06g0698711	3.60621	47.7403	-3.7267	2.4868e-05	0.002503	-//-
Os06g0698748	255.117	1648.92	-2.6923	0.00021394	0.012603	-//-
Os06g0700300	16.0833	109.892	-2.7725	3.46e-05	0.0032361	-//-
Os06g0706400	157.241	923.62	-2.5543	4.0184e-06	0.00057078	sp|Q93Z20|PTR17_ARATH Probable peptide/nitrate transporter At1g62200 OS=Arabidopsis thaliana GN=At1g62200 PE=2 SV=1//1.10094e-27
Os06g0708700	1009.92	3736.09	-1.8873	0.00028518	0.01548	sp|Q6J163|5NG4_PINTA Auxin-induced protein 5NG4 OS=Pinus taeda PE=2 SV=1//2.61073e-52
Os06g0713000	55.2552	212.126	-1.9407	0.0010544	0.038499	sp|Q9LQZ7|STHX_ARATH Probable salt tolerance-like protein At1g75540 OS=Arabidopsis thaliana GN=At1g75540 PE=1 SV=1//3.60482e-35
Os06g0715200	167.531	583.782	-1.801	0.00082663	0.033074	-//-
Os06g0731300	134.239	578.517	-2.1076	0.00028911	0.015557	-//-
Os07g0105600	275.381	2226.73	-3.0154	0.0011645	0.041173	sp|Q9SGH4|PQL2_ARATH PsbQ-like protein 2, chloroplastic OS=Arabidopsis thaliana GN=PQL2 PE=1 SV=1//1.95648e-47
Os07g0141400	6008.46	20948.4	-1.8018	0.0010818	0.039239	sp|Q00434|PSBP_WHEAT Oxygen-evolving enhancer protein 2, chloroplastic OS=Triticum aestivum GN=PSBP PE=2 SV=1//1.83508e-121
Os07g0142100	3771.43	36730.4	-3.2838	1.2996e-05	0.0014963	-//-
Os07g0142200	256.364	939.542	-1.8738	0.00062002	0.027233	-//-
Os07g0143000	100.293	446.988	-2.156	0.001387	0.046279	sp|Q94A68|Y1669_ARATH Uncharacterized oxidoreductase At1g06690, chloroplastic OS=Arabidopsis thaliana GN=At1g06690 PE=1 SV=1//0
Os07g0151200	58.5315	251.381	-2.1026	0.00034901	0.017842	sp|Q9C757|INT2_ARATH Probable inositol transporter 2 OS=Arabidopsis thaliana GN=INT2 PE=1 SV=1//9.31899e-89
Os07g0152900	411.52	2012.92	-2.2903	6.4543e-05	0.005274	sp|Q6YT73|GLO5_ORYSJ Peroxisomal (S)-2-hydroxy-acid oxidase GLO5 OS=Oryza sativa subsp. japonica GN=GLO5 PE=2 SV=1//0
Os07g0159900	77.327	373.982	-2.2739	7.7977e-05	0.0059705	sp|Q9LH89|Y3885_ARATH Uncharacterized protein At3g28850 OS=Arabidopsis thaliana GN=At3g28850 PE=1 SV=1//3.38279e-22
Os07g0168300	120.073	656.208	-2.4502	2.5705e-05	0.0025703	-//-
Os07g0168600	74.413	424.985	-2.5138	0.00071248	0.029996	-//-
Os07g0176900	444.945	2698.97	-2.6007	0.00029177	0.015614	sp|Q9ZU38|RPIA_ARATH Probable ribose-5-phosphate isomerase OS=Arabidopsis thaliana GN=At2g01290 PE=2 SV=1//4.34724e-99
Os07g0196200	31.7562	260.136	-3.0342	2.8696e-06	0.00044054	-//-
Os07g0212200	374.631	3461.4	-3.2078	0.00069106	0.029544	sp|Q9LYA9|CP41A_ARATH Chloroplast stem-loop binding protein of 41 kDa a, chloroplastic OS=Arabidopsis thaliana GN=CSP41A PE=1 SV=1//6.29445e-167
Os07g0231800	148.383	559.145	-1.9139	0.00062176	0.027233	-//-
Os07g0277200	200.896	719.347	-1.8402	0.0013168	0.044633	-//-
Os07g0287100	434.077	1512.62	-1.801	0.00050302	0.023273	-//-
Os07g0418000	185.385	762.891	-2.0409	0.00027958	0.015257	-//-
Os07g0476900	357.999	2786.86	-2.9606	2.0875e-05	0.0021881	sp|Q84NN4|CDSP_ORYSJ Thioredoxin-like protein CDSP32, chloroplastic OS=Oryza sativa subsp. japonica GN=CDSP32 PE=2 SV=1//6.03765e-180
Os07g0483500	597.607	2223.34	-1.8955	0.00032186	0.016782	sp|Q6DN14|MCTP1_HUMAN Multiple C2 and transmembrane domain-containing protein 1 OS=Homo sapiens GN=MCTP1 PE=2 SV=2//2.73497e-21
Os07g0489800	167.717	2074.6	-3.6287	0.0001401	0.0092377	-//-
Os07g0513000	1063.49	5911.34	-2.4747	0.00015454	0.0099314	sp|P0C1M0|ATPG_MAIZE ATP synthase subunit gamma, chloroplastic OS=Zea mays PE=1 SV=1//0
Os07g0517100	48.8107	325.449	-2.7372	3.2386e-06	0.00048976	sp|Q7EZ57|HS188_ORYSJ 18.8 kDa class V heat shock protein OS=Oryza sativa subsp. japonica GN=HSP18.8 PE=2 SV=1//4.18183e-71
Os07g0539100	267.383	1257.26	-2.2333	4.6005e-05	0.0040889	sp|Q9ZU91|E133_ARATH Glucan endo-1,3-beta-glucosidase 3 OS=Arabidopsis thaliana GN=At2g01630 PE=1 SV=2//1.47445e-23
Os07g0565600	264.344	1007.45	-1.9302	0.00099063	0.036902	sp|P82869|CYP37_ARATH Peptidyl-prolyl cis-trans isomerase CYP37, chloroplastic OS=Arabidopsis thaliana GN=CYP37 PE=1 SV=3//0
Os07g0569600	228.77	1560.87	-2.7704	4.5475e-07	0.00010017	-//-
Os07g0607200	106.501	646.904	-2.6027	0.00096598	0.036224	-//-
Os07g0608100	263.211	1035.29	-1.9758	0.00021366	0.012603	-//-
Os07g0618000	17.9532	104.228	-2.5374	0.00012175	0.0084612	-//-
Os07g0618700	225.924	1235.2	-2.4508	5.4244e-06	0.00072959	-//-
Os07g0626800	94.6331	574.813	-2.6027	0.0015056	0.048998	-//-
Os07g0628700	82.8454	1357.73	-4.0346	4.3217e-12	3.4571e-09	sp|Q8GYA4|CRK10_ARATH Cysteine-rich receptor-like protein kinase 10 OS=Arabidopsis thaliana GN=CRK10 PE=1 SV=3//2.01059e-171
Os07g0628900	49.7099	448.501	-3.1735	7.6105e-08	2.1824e-05	sp|Q8GYA4|CRK10_ARATH Cysteine-rich receptor-like protein kinase 10 OS=Arabidopsis thaliana GN=CRK10 PE=1 SV=3//2.92631e-140
Os07g0643100	11.5067	72.154	-2.6486	0.00035271	0.01794	sp|Q9LT10|CXE18_ARATH Probable carboxylesterase 18 OS=Arabidopsis thaliana GN=CXE18 PE=2 SV=1//2.82449e-84
Os07g0660100	141.847	702.516	-2.3082	2.784e-05	0.0027299	sp|Q9FLE8|Y5986_ARATH Uncharacterized protein At5g39865 OS=Arabidopsis thaliana GN=At5g39865 PE=1 SV=1//5.73178e-36
Os07g0663800	104.898	4432.75	-5.4012	1.1303e-06	0.00021327	sp|Q94K41|SDR3B_ARATH Short-chain dehydrogenase reductase 3b OS=Arabidopsis thaliana GN=SDR3b PE=2 SV=1//3.4084e-59
Os07g0665000	10.3555	146.659	-3.824	5.2302e-08	1.7095e-05	sp|Q7FAE1|MOMAS_ORYSJ Momilactone A synthase OS=Oryza sativa subsp. japonica GN=Os04g0179200 PE=2 SV=1//2.06154e-57
Os07g0665100	11.5764	147.874	-3.6751	6.0769e-08	1.9043e-05	sp|Q7FAE1|MOMAS_ORYSJ Momilactone A synthase OS=Oryza sativa subsp. japonica GN=Os04g0179200 PE=2 SV=1//6.63599e-57
Os07g0684050	23.7169	318.71	-3.7483	6.0516e-08	1.9043e-05	-//-
Os07g0684100	88.0152	1516.46	-4.1068	2.5255e-06	0.00040403	sp|Q6Z4N3|TRL11_ORYSJ Thioredoxin-like 1-1, chloroplastic OS=Oryza sativa subsp. japonica GN=Os07g0684100 PE=2 SV=1//3.67943e-175
Os07g0691200	766.256	5769.44	-2.9125	0.0012998	0.044492	sp|A5D2F9|DDL_PELTS D-alanine--D-alanine ligase OS=Pelotomaculum thermopropionicum (strain DSM 13744 / JCM 10971 / SI) GN=ddl PE=3 SV=1//2.17838e-08
Os07g0691300	48.487	481.458	-3.3117	0.00019413	0.011802	-//-
Os08g0119800	894.852	3624.61	-2.0181	0.0009289	0.035295	sp|P80470|PSBY_SPIOL Photosystem II core complex proteins psbY, chloroplastic OS=Spinacia oleracea GN=PSBY PE=1 SV=2//2.05011e-08
Os08g0137400	55.8926	476.359	-3.0913	0.00077735	0.031717	sp|P00302|STEL_TOXVR Stellacyanin OS=Toxicodendron vernicifluum PE=1 SV=1//1.19972e-18
Os08g0139100	1770.03	6741.45	-1.9293	0.00020061	0.012031	sp|Q38732|DAG_ANTMA DAG protein, chloroplastic OS=Antirrhinum majus GN=DAG PE=2 SV=1//3.01751e-82
Os08g0170100	42.5365	163.716	-1.9444	0.0011293	0.040434	sp|Q9SX38|DRL4_ARATH Putative disease resistance protein At1g50180 OS=Arabidopsis thaliana GN=At1g50180 PE=2 SV=2//1.11188e-17
Os08g0170200	5.17752	42.4619	-3.0358	0.00040972	0.0198	sp|Q9SX38|DRL4_ARATH Putative disease resistance protein At1g50180 OS=Arabidopsis thaliana GN=At1g50180 PE=2 SV=2//6.60775e-50
Os08g0183900	38.6592	168.579	-2.1245	0.00038042	0.018895	sp|Q500U8|TKPR1_ARATH Tetraketide alpha-pyrone reductase 1 OS=Arabidopsis thaliana GN=TKPR1 PE=2 SV=1//2.85537e-16
Os08g0200300	3503.94	13142.7	-1.9072	0.00024059	0.013721	sp|P10690|PSBR_SPIOL Photosystem II 10 kDa polypeptide, chloroplastic OS=Spinacia oleracea GN=PSBR PE=2 SV=1//1.27539e-47
Os08g0203600	316.779	1182.06	-1.8997	0.001312	0.044612	sp|C0LGH2|Y1561_ARATH Probable LRR receptor-like serine/threonine-protein kinase At1g56130 OS=Arabidopsis thaliana GN=At1g56130 PE=1 SV=2//2.15964e-24
Os08g0214900	16.5008	87.0717	-2.3997	0.00044661	0.021146	-//-
Os08g0230450	222.814	2153.67	-3.2729	9.6756e-08	2.7232e-05	-//-
Os08g0237200	48.65	178.93	-1.8789	0.0014999	0.048867	sp|Q6Z9A3|GMPP3_ORYSJ Probable mannose-1-phosphate guanylyltransferase 3 OS=Oryza sativa subsp. japonica GN=Os08g0237200 PE=2 SV=1//1.6823e-14
Os08g0242700	1047.82	4502.17	-2.1032	5.8642e-05	0.0049515	sp|Q0J709|UP12_ORYSJ Unknown protein DS12 from 2D-PAGE of leaf, chloroplastic OS=Oryza sativa subsp. japonica GN=Os08g0242700 PE=2 SV=2//2.12204e-06
Os08g0260000	57.0239	212.085	-1.895	0.00095422	0.035987	-//-
Os08g0266300	149.045	662.422	-2.152	6.7055e-05	0.0054274	-//-
Os08g0292600	192.528	729.985	-1.9228	0.00031022	0.016343	sp|Q27774|PPIB_SCHJA Peptidyl-prolyl cis-trans isomerase B OS=Schistosoma japonicum PE=2 SV=1//3.84521e-17
Os08g0347500	270.185	1075.34	-1.9928	0.00015093	0.0097821	sp|P82538|PPL1_ARATH PsbP-like protein 1, chloroplastic OS=Arabidopsis thaliana GN=PPL1 PE=1 SV=1//6.33553e-06
Os08g0357000	505.199	2169.8	-2.1026	8.4576e-05	0.0063478	sp|Q6YZM6|BBD2_ORYSJ Bifunctional nuclease 2 OS=Oryza sativa subsp. japonica GN=BBD2 PE=2 SV=1//0
Os08g0366000	1086.53	3609.73	-1.7322	0.0011819	0.041628	sp|P29194|CAPP2_SORBI Phosphoenolpyruvate carboxylase 2 OS=Sorghum bicolor PE=3 SV=1//0
Os08g0389700	245.093	3085.68	-3.6542	0.0011381	0.040623	-//-
Os08g0393600	7.0808	296.251	-5.3868	0.0014705	0.048219	sp|Q7XSZ4|PAS2A_ORYSJ Very-long-chain (3R)-3-hydroxyacyl-[acyl-carrier protein] dehydratase PASTICCINO 2A OS=Oryza sativa subsp. japonica GN=PAS2A PE=2 SV=2//6.79823e-28
Os08g0425200	275.296	1268.19	-2.2037	3.7046e-05	0.0034437	-//-
Os08g0451101	125.797	1075.75	-3.0962	3.854e-08	1.3466e-05	-//-
Os08g0451201	19.0301	278.776	-3.8728	9.7219e-10	5.683e-07	-//-
Os08g0483700	43.8208	245.628	-2.4868	2.3652e-05	0.0023965	-//-
Os08g0502700	937.375	11781	-3.6517	7.1983e-11	4.8623e-08	sp|Q56YA5|SGAT_ARATH Serine--glyoxylate aminotransferase OS=Arabidopsis thaliana GN=AGT1 PE=1 SV=2//0
Os08g0507350	14.7461	334.817	-4.505	9.9366e-07	0.00019238	-//-
Os08g0508500	100.697	595.535	-2.5642	0.0011253	0.040338	sp|B5XF11|KDM8_SALSA Lysine-specific demethylase 8 OS=Salmo salar GN=kdm8 PE=2 SV=1//2.05545e-40
Os08g0516900	136.501	573.465	-2.0708	0.00021545	0.012648	-//-
Os08g0518000	17.8139	88.104	-2.3062	0.00073237	0.030499	-//-
Os08g0522400	189.521	693.378	-1.8713	0.00041632	0.020024	sp|Q8GY91|APX6_ARATH Putative L-ascorbate peroxidase 6 OS=Arabidopsis thaliana GN=APX6 PE=2 SV=1//3.46019e-108
Os08g0533600	36.1421	338.73	-3.2284	0.00045754	0.021529	sp|Q53245|GLND_RHITR [Protein-PII] uridylyltransferase OS=Rhizobium tropici GN=glnD PE=3 SV=2//9.67746e-06
Os08g0536300	291.398	1989.45	-2.7713	0.00027144	0.014921	-//-
Os08g0545200	294.165	1722.21	-2.5496	3.5653e-06	0.00052647	sp|Q1PSI9|IDND_VITVI L-idonate 5-dehydrogenase OS=Vitis vinifera GN=VIT_16s0100g00290 PE=1 SV=2//0
Os08g0545300	293.723	1698	-2.5313	4.0917e-06	0.00057849	sp|Q1PSI9|IDND_VITVI L-idonate 5-dehydrogenase OS=Vitis vinifera GN=VIT_16s0100g00290 PE=1 SV=2//2.0704e-128
Os08g0545700	78.6208	533.153	-2.7616	0.00064073	0.027823	sp|Q58760|Y1365_METJA Uncharacterized protein MJ1365 OS=Methanocaldococcus jannaschii (strain ATCC 43067 / DSM 2661 / JAL-1 / JCM 10045 / NBRC 100440) GN=MJ1365 PE=4 SV=1//1.06852e-15
Os08g0561700	3359.46	14322.1	-2.0919	0.0012301	0.042733	sp|P93407|SODCP_ORYSJ Superoxide dismutase [Cu-Zn], chloroplastic OS=Oryza sativa subsp. japonica GN=SODCP PE=1 SV=1//5.39768e-111
Os09g0115900	25.9172	475.48	-4.1974	0.0014258	0.04721	-//-
Os09g0129800	490.549	2845.62	-2.5363	1.3772e-05	0.001562	-//-
Os09g0246300	23.4038	603.181	-4.6878	0.00091747	0.03508	sp|Q8L6J3|RPO2B_TOBAC DNA-directed RNA polymerase 2B, chloroplastic/mitochondrial OS=Nicotiana tabacum GN=RPOT2-TOM PE=2 SV=2//0
Os09g0255000	101.117	399.854	-1.9835	0.00035917	0.018166	sp|Q0J360|INV7_ORYSJ Beta-fructofuranosidase, insoluble isoenzyme 7 OS=Oryza sativa subsp. japonica GN=CIN7 PE=2 SV=1//0
Os09g0264400	5.35477	79.7244	-3.8961	5.6574e-07	0.00012026	sp|P24465|C71A1_PERAE Cytochrome P450 71A1 OS=Persea americana GN=CYP71A1 PE=1 SV=2//5.32464e-132
Os09g0270900	115.242	417.174	-1.856	0.00078358	0.031928	sp|Q84W65|SUFE_ARATH SufE-like protein, chloroplastic OS=Arabidopsis thaliana GN=EMB1374 PE=1 SV=2//4.20752e-64
Os09g0274100	119.899	528.976	-2.1414	0.00011189	0.0079649	-//-
Os09g0304301	0.621956	23.7686	-5.2561	6.0356e-05	0.0050402	-//-
Os09g0306650	78.3379	448.175	-2.5163	0.00088855	0.034378	-//-
Os09g0376400	90.4633	451.932	-2.3207	0.0011191	0.040164	-//-
Os09g0380000	493.148	2307.12	-2.226	2.4519e-05	0.0024761	sp|F4KBF3|AAE17_ARATH Probable acyl-activating enzyme 17, peroxisomal OS=Arabidopsis thaliana GN=AAE17 PE=2 SV=1//1.66336e-58
Os09g0400000	167.132	761.12	-2.1871	6.2924e-05	0.005197	sp|Q6ERW9|CAD8B_ORYSJ Probable cinnamyl alcohol dehydrogenase 8B OS=Oryza sativa subsp. japonica GN=CAD8B PE=3 SV=2//0
Os09g0400100	120.651	592.693	-2.2964	3.0916e-05	0.0029459	sp|Q6ERW9|CAD8B_ORYSJ Probable cinnamyl alcohol dehydrogenase 8B OS=Oryza sativa subsp. japonica GN=CAD8B PE=3 SV=2//0
Os09g0400200	304.903	2302.52	-2.9168	1.1366e-06	0.00021327	sp|Q6ERW7|CAD8C_ORYSJ Probable cinnamyl alcohol dehydrogenase 8C OS=Oryza sativa subsp. japonica GN=CAD8C PE=2 SV=2//1.86959e-33
Os09g0400300	327.685	2271.15	-2.793	1.0514e-06	0.00019975	sp|Q6ERW7|CAD8C_ORYSJ Probable cinnamyl alcohol dehydrogenase 8C OS=Oryza sativa subsp. japonica GN=CAD8C PE=2 SV=2//1.44693e-17
Os09g0408600	206.198	921.534	-2.16	7.2939e-05	0.0056995	sp|Q1RJT3|ODP2_RICBR Dihydrolipoyllysine-residue acetyltransferase component of pyruvate dehydrogenase complex OS=Rickettsia bellii (strain RML369-C) GN=pdhC PE=3 SV=1//6.34441e-10
Os09g0412400	504.285	2252.33	-2.1591	5.7522e-05	0.0048977	-//-
Os09g0431900	13.7732	147.718	-3.4229	2.6403e-06	0.000418	sp|Q39261|ZFP2_ARATH Zinc finger protein 2 OS=Arabidopsis thaliana GN=ZFP2 PE=2 SV=1//3.3115e-12
Os09g0455900	18.9133	104.877	-2.4712	0.00016792	0.010461	sp|Q9SMM9|CXE13_ARATH Probable carboxylesterase 13 OS=Arabidopsis thaliana GN=CXE13 PE=2 SV=1//8.0727e-64
Os09g0458800	35.2621	242.286	-2.7805	3.7682e-06	0.00054594	sp|P54680|FIMB_DICDI Fimbrin OS=Dictyostelium discoideum GN=fimA PE=2 SV=2//2.09438e-06
Os09g0460350	150.095	1836.49	-3.613	0.00026427	0.014685	sp|Q9SX78|CXE2_ARATH Probable carboxylesterase 2 OS=Arabidopsis thaliana GN=CXE2 PE=2 SV=1//3.13089e-49
Os09g0460400	156.168	1889.35	-3.5967	0.00013038	0.0087294	sp|Q9SMN0|CXE12_ARATH Probable carboxylesterase 12 OS=Arabidopsis thaliana GN=CXE12 PE=2 SV=1//1.65291e-64
Os09g0506000	85.7777	372.641	-2.1191	0.00017998	0.011075	sp|Q5MAU8|PPA27_ARATH Probable inactive purple acid phosphatase 27 OS=Arabidopsis thaliana GN=PAP27 PE=2 SV=1//0
Os09g0517900	93.8329	683.681	-2.8652	5.8886e-07	0.00012381	sp|O22822|U74F2_ARATH UDP-glycosyltransferase 74F2 OS=Arabidopsis thaliana GN=UGT74F2 PE=1 SV=1//3.10005e-106
Os09g0519200	78.0043	338.962	-2.1195	0.0001535	0.0098856	-//-
Os09g0535900	526.8	1725.41	-1.7116	0.0012224	0.042516	sp|P34024|PLC_LISMO 1-phosphatidylinositol phosphodiesterase OS=Listeria monocytogenes serovar 1/2a (strain ATCC BAA-679 / EGD-e) GN=plcA PE=1 SV=1//3.03279e-12
Os09g0536700	657.849	2398.74	-1.8664	0.00041136	0.019848	-//-
Os09g0536800	55.997	427.163	-2.9314	4.714e-07	0.00010309	-//-
Os09g0541000	616.329	9447.03	-3.9381	6.84e-08	2.0186e-05	sp|Q651D5|PIP27_ORYSJ Probable aquaporin PIP2-7 OS=Oryza sativa subsp. japonica GN=PIP2-7 PE=2 SV=2//1.04612e-160
Os09g0541700	193.264	881.275	-2.189	0.00061166	0.027036	-//-
Os09g0553900	44.5852	265.906	-2.5763	1.1514e-05	0.0013566	-//-
Os09g0554200	12.517	355.506	-4.8279	3.0913e-08	1.1186e-05	sp|Q9LM69|ATL80_ARATH RING-H2 finger protein ATL80 OS=Arabidopsis thaliana GN=ATL80 PE=1 SV=1//6.86764e-22
Os10g0100300	204.262	3060.67	-3.9054	5.3167e-09	2.5252e-06	sp|Q8H0U5|TIC62_ARATH Protein TIC 62, chloroplastic OS=Arabidopsis thaliana GN=TIC62 PE=1 SV=1//1.02391e-127
Os10g0111300	204.55	825.441	-2.0127	0.00018317	0.011225	sp|P46032|PTR2_ARATH Peptide transporter PTR2 OS=Arabidopsis thaliana GN=PTR2 PE=1 SV=1//2.64866e-23
Os10g0111350	23.1057	95.0166	-2.0399	0.001475	0.048263	-//-
Os10g0113100	43.6343	465.422	-3.415	5.3174e-06	0.00071837	sp|Q7G765|NADO2_ORYSJ Probable NAD(P)H-dependent oxidoreductase 2 OS=Oryza sativa subsp. japonica GN=Os10g0113100 PE=2 SV=1//0
Os10g0113900	58.57	679.877	-3.537	2.0618e-06	0.00034062	sp|Q7G765|NADO2_ORYSJ Probable NAD(P)H-dependent oxidoreductase 2 OS=Oryza sativa subsp. japonica GN=Os10g0113100 PE=2 SV=1//7.87506e-123
Os10g0166600	17.8549	152.613	-3.0955	1.6164e-06	0.000284	sp|Q8VWZ7|C76B6_CATRO Geraniol 8-hydroxylase OS=Catharanthus roseus GN=CYP76B6 PE=1 SV=1//2.26269e-145
Os10g0169400	8.2704	75.1336	-3.1834	1.5195e-05	0.0016919	-//-
Os10g0195250	1106.9	6005.7	-2.4398	6.1153e-06	0.0007978	-//-
Os10g0196100	16.8871	149.226	-3.1435	0.00021768	0.012749	sp|O48956|C98A1_SORBI Cytochrome P450 98A1 OS=Sorghum bicolor GN=CYP98A1 PE=2 SV=1//9.70189e-133
Os10g0207400	56.1395	229.503	-2.0314	0.00061194	0.027036	-//-
Os10g0208500	30.2597	728.984	-4.5904	0.0010576	0.038531	sp|P0C2F6|RNHX1_ARATH Putative ribonuclease H protein At1g65750 OS=Arabidopsis thaliana GN=At1g65750 PE=3 SV=1//2.13525e-07
Os10g0331500	0.596852	16.2511	-4.767	0.0013295	0.044952	sp|Q9SGA8|U83A1_ARATH UDP-glycosyltransferase 83A1 OS=Arabidopsis thaliana GN=UGT83A1 PE=2 SV=1//6.75449e-71
Os10g0340800	196.971	690.694	-1.8101	0.00075026	0.030944	-//-
Os10g0370500	324.667	2279.87	-2.8119	0.00069627	0.029642	sp|Q5B5X8|EXGA_EMENI Probable glucan 1,3-beta-glucosidase A OS=Emericella nidulans (strain FGSC A4 / ATCC 38163 / CBS 112.46 / NRRL 194 / M139) GN=exgA PE=3 SV=2//9.02545e-41
Os10g0370600	37.9967	228.051	-2.5854	0.0011175	0.040164	-//-
Os10g0371600	962.538	4909.98	-2.3508	9.1232e-06	0.0011137	-//-
Os10g0378075	12.5796	119.845	-3.252	2.2618e-05	0.0023149	-//-
Os10g0378100	58.1869	696.661	-3.5817	1.1639e-06	0.00021706	sp|Q9AXH9|KAO1_HORVU Ent-kaurenoic acid oxidase 1 OS=Hordeum vulgare GN=KAO1 PE=1 SV=1//1.05245e-88
Os10g0378150	2.05543	44.2149	-4.427	3.5852e-06	0.00052647	-//-
Os10g0395200	607.039	2485.65	-2.0338	0.0012007	0.042048	-//-
Os10g0397800	31.5056	144.055	-2.1929	0.00043985	0.020891	sp|Q5RD67|S2544_PONAB Solute carrier family 25 member 44 OS=Pongo abelii GN=SLC25A44 PE=2 SV=2//9.46776e-21
Os10g0417600	824.725	3683.32	-2.159	4.589e-05	0.0040889	sp|A3C4S4|GME1_ORYSJ GDP-mannose 3,5-epimerase 1 OS=Oryza sativa subsp. japonica GN=GME-1 PE=1 SV=1//0
Os10g0445400	192.171	793.805	-2.0464	0.00014465	0.0094503	sp|Q6IV56|RN141_DANRE RING finger protein 141 OS=Danio rerio GN=rnf141 PE=2 SV=2//1.13184e-07
Os10g0456800	535.339	4290.12	-3.0025	4.705e-08	1.5545e-05	sp|Q96PM5|ZN363_HUMAN RING finger and CHY zinc finger domain-containing protein 1 OS=Homo sapiens GN=RCHY1 PE=1 SV=1//4.20319e-66
Os10g0461100	249.878	1191.98	-2.2541	0.00030756	0.016287	sp|P82538|PPL1_ARATH PsbP-like protein 1, chloroplastic OS=Arabidopsis thaliana GN=PPL1 PE=1 SV=1//1.90597e-82
Os10g0461600	16.7518	81.821	-2.2882	0.0006925	0.029565	sp|P10978|POLX_TOBAC Retrovirus-related Pol polyprotein from transposon TNT 1-94 OS=Nicotiana tabacum PE=2 SV=1//2.90372e-51
Os10g0469200	18.1786	167.249	-3.2017	0.00034983	0.017842	sp|Q9LP24|Y1571_ARATH Probable leucine-rich repeat receptor-like protein kinase At1g35710 OS=Arabidopsis thaliana GN=At1g35710 PE=2 SV=1//1.87046e-12
Os10g0492300	854.279	6268.14	-2.8753	1.0253e-07	2.8592e-05	sp|O24303|TI110_PEA Protein TIC110, chloroplastic OS=Pisum sativum GN=TIC110 PE=1 SV=1//2.84592e-101
Os10g0493600	1830.9	5797.36	-1.6628	0.0011494	0.040816	sp|Q9FXT4|AGAL_ORYSJ Alpha-galactosidase OS=Oryza sativa subsp. japonica GN=Os10g0493600 PE=1 SV=1//0
Os10g0503800	66.9326	257.875	-1.9459	0.00067392	0.029057	sp|P93788|REMO_SOLTU Remorin OS=Solanum tuberosum PE=1 SV=1//3.93356e-06
Os10g0508700	44.5462	679.627	-3.9314	0.00016736	0.010461	sp|P17407|21KD_DAUCA 21 kDa protein OS=Daucus carota PE=2 SV=1//2.09914e-14
Os10g0508900	0.884777	17.6839	-4.321	0.0012837	0.044091	-//-
Os10g0513550	21.8433	118.234	-2.4364	0.0002049	0.012237	sp|Q42602|C89A2_ARATH Cytochrome P450 89A2 OS=Arabidopsis thaliana GN=CYP89A2 PE=2 SV=2//7.72825e-99
Os10g0517400	125.991	513.907	-2.0282	0.00026195	0.01461	sp|Q56Y42|PLR1_ARATH Pyridoxal reductase,chloroplastic OS=Arabidopsis thaliana GN=PLR1 PE=1 SV=1//0
Os10g0517800	23.0073	121.648	-2.4026	0.00019515	0.011825	-//-
Os10g0526301	527.513	3027.68	-2.5209	0.00010978	0.0078516	-//-
Os10g0533100	71.2433	1020.93	-3.841	6.7992e-07	0.00013871	sp|O49668|PAM68_ARATH Protein PAM68, chloroplastic OS=Arabidopsis thaliana GN=PAM68 PE=1 SV=1//1.32109e-20
Os10g0534600	44.2608	441.863	-3.3195	0.00016524	0.010356	sp|Q9FLW0|Y5241_ARATH Probable receptor-like protein kinase At5g24010 OS=Arabidopsis thaliana GN=At5g24010 PE=1 SV=1//1.65257e-167
Os10g0534700	2.19121	70.4204	-5.0062	0.00029542	0.015754	-//-
Os10g0534850	0.285874	38.7533	-7.0828	2.9901e-05	0.0028854	sp|Q8JHF2|LFNG_DANRE Beta-1,3-N-acetylglucosaminyltransferase lunatic fringe OS=Danio rerio GN=lfng PE=2 SV=2//3.66567e-06
Os10g0534900	119.242	829.738	-2.7988	0.00075215	0.03098	sp|Q9SW80|BLH2_ARATH BEL1-like homeodomain protein 2 OS=Arabidopsis thaliana GN=BLH2 PE=1 SV=3//2.31341e-77
Os10g0536500	81.1525	1830.79	-4.4957	0.00053324	0.024411	sp|Q8LCA1|TMP14_ARATH Thylakoid membrane phosphoprotein 14 kDa, chloroplastic OS=Arabidopsis thaliana GN=TMP14 PE=1 SV=2//4.60249e-30
Os10g0554200	173.15	795.788	-2.2004	0.00022058	0.012869	sp|Q05085|PTR7_ARATH Nitrate transporter 1.1 OS=Arabidopsis thaliana GN=NRT1.1 PE=1 SV=1//6.45801e-06
Os10g0566201	53.5769	261.705	-2.2883	0.0013289	0.044952	-//-
Os11g0113700	351.843	6773.27	-4.2668	3.855e-05	0.0035617	sp|Q2QYM3|CIPKE_ORYSJ CBL-interacting protein kinase 14 OS=Oryza sativa subsp. japonica GN=CIPK14 PE=2 SV=1//0
Os11g0128300	64.5472	262.972	-2.0265	0.00044878	0.021215	sp|Q9SB61|Y4466_ARATH ZF-HD homeobox protein At4g24660 OS=Arabidopsis thaliana GN=At4g24660 PE=1 SV=1//1.3474e-10
Os11g0131100	11.9452	74.9477	-2.6494	0.00027019	0.014879	-//-
Os11g0150100	42.9571	247.172	-2.5245	1.6718e-05	0.0018346	sp|A8G9J4|GPMB_SERP5 Probable phosphoglycerate mutase GpmB OS=Serratia proteamaculans (strain 568) GN=gpmB PE=3 SV=1//1.12983e-14
Os11g0153100	5.14216	52.5957	-3.3545	4.8766e-05	0.0042718	-//-
Os11g0155100	27.1002	154.448	-2.5107	0.00061718	0.027189	sp|Q9SIH5|FB322_ARATH Probable F-box protein At1g60180 OS=Arabidopsis thaliana GN=At2g36090 PE=2 SV=1//1.35915e-28
Os11g0157200	1105.45	4109.55	-1.8944	0.00037905	0.018858	-//-
Os11g0171300	7701.19	45659	-2.5677	2.0421e-06	0.00033919	sp|Q40677|ALFC_ORYSJ Fructose-bisphosphate aldolase, chloroplastic OS=Oryza sativa subsp. japonica GN=Os11g0171300 PE=1 SV=2//0
Os11g0182900	80.3103	717.906	-3.1601	4.6861e-08	1.5545e-05	sp|Q6AWW5|Y5262_ARATH Ankyrin repeat-containing protein At5g02620 OS=Arabidopsis thaliana GN=At5g02620 PE=1 SV=1//7.11587e-22
Os11g0202300	172.203	753.584	-2.1297	6.5792e-05	0.0053616	-//-
Os11g0227000	259.369	994.333	-1.9387	0.00031734	0.016574	-//-
Os11g0262600	337.195	1675.57	-2.313	0.0006545	0.028381	-//-
Os11g0435350	15.7349	85.9139	-2.4489	0.0011556	0.040989	-//-
Os11g0444700	280.871	3474.69	-3.6289	1.5188e-10	9.6184e-08	-//-
Os11g0444800	282.317	1203.81	-2.0922	0.00012364	0.0084646	-//-
Os11g0444900	99.5269	680.656	-2.7738	9.6065e-07	0.00018962	-//-
Os11g0468200	71.4902	286.856	-2.0045	0.00037783	0.018838	-//-
Os11g0485500	228.101	803.458	-1.8165	0.00077183	0.031653	-//-
Os11g0550800	299.016	1702.2	-2.5091	0.00063516	0.027644	sp|Q9FKP0|PSRP6_ARATH 50S ribosomal protein 6, chloroplastic OS=Arabidopsis thaliana GN=PSRP6 PE=3 SV=1//2.2132e-19
Os11g0566800	0.310978	77.5501	-7.9622	0.00058174	0.026081	sp|O04111|CHSY_PERFR Chalcone synthase OS=Perilla frutescens GN=CHS PE=2 SV=1//5.15102e-121
Os11g0569500	83.0578	399.228	-2.265	7.1733e-05	0.0056343	sp|C0LGP4|Y3475_ARATH Probable LRR receptor-like serine/threonine-protein kinase At3g47570 OS=Arabidopsis thaliana GN=At3g47570 PE=1 SV=1//0
Os11g0671000	3973.1	19893.9	-2.324	1.2702e-05	0.001468	sp|Q05349|12KD_FRAAN Auxin-repressed 12.5 kDa protein OS=Fragaria ananassa PE=2 SV=1//2.44287e-28
Os11g0671100	1398.48	9629.55	-2.7836	2.945e-07	6.886e-05	sp|Q05349|12KD_FRAAN Auxin-repressed 12.5 kDa protein OS=Fragaria ananassa PE=2 SV=1//2.88261e-14
Os12g0102600	37.0151	205.127	-2.4703	0.00039742	0.019539	sp|Q9SF38|PP222_ARATH Pentatricopeptide repeat-containing protein At3g09650, chloroplastic OS=Arabidopsis thaliana GN=HCF152 PE=2 SV=1//0
Os12g0113500	368.577	2710.37	-2.8785	5.9428e-05	0.0049902	-//-
Os12g0127800	23.7147	127.044	-2.4215	0.0005014	0.023233	-//-
Os12g0136500	814.454	2682.57	-1.7197	0.0011187	0.040164	sp|O80933|SCL9_ARATH Scarecrow-like protein 9 OS=Arabidopsis thaliana GN=SCL9 PE=2 SV=1//2.05834e-78
Os12g0183100	414.662	1927.38	-2.2166	4.3388e-05	0.003902	sp|Q54M22|ODBA_DICDI 2-oxoisovalerate dehydrogenase subunit alpha, mitochondrial OS=Dictyostelium discoideum GN=bkdA PE=3 SV=1//4.3487e-141
Os12g0188566	1781.53	7579.4	-2.089	0.00012192	0.0084612	sp|Q9ZP20|TRXM5_ORYSJ Thioredoxin M5, chloroplastic OS=Oryza sativa subsp. japonica GN=TRXM PE=2 SV=1//4.37715e-75
Os12g0188700	2238.66	8434.95	-1.9137	0.00024636	0.013972	sp|Q9ZP20|TRXM5_ORYSJ Thioredoxin M5, chloroplastic OS=Oryza sativa subsp. japonica GN=TRXM PE=2 SV=1//3.66145e-98
Os12g0196700	1.79466	34.6502	-4.2711	3.0137e-05	0.0028905	sp|O64637|C76C2_ARATH Cytochrome P450 76C2 OS=Arabidopsis thaliana GN=CYP76C2 PE=2 SV=1//2.1642e-102
Os12g0209800	100.145	375.937	-1.9084	0.00062155	0.027233	-//-
Os12g0230100	751.468	3389.33	-2.1732	4.8632e-05	0.0042718	sp|Q2QVG9|CLPC2_ORYSJ Chaperone protein ClpC2, chloroplastic OS=Oryza sativa subsp. japonica GN=CLPC2 PE=2 SV=2//0
Os12g0242800	9.01119	53.1403	-2.56	0.00087453	0.034194	-//-
Os12g0257000	418.673	2784.79	-2.7337	0.00012337	0.0084646	-//-
Os12g0263000	277.895	977.394	-1.8144	0.00074534	0.030909	sp|O23732|GSHB_BRAJU Glutathione synthetase, chloroplastic OS=Brassica juncea GN=GSH2 PE=2 SV=1//0
Os12g0263050	6.10225	42.9028	-2.8137	0.00072495	0.030353	-//-
Os12g0274700	8328.59	116347	-3.8042	1.6446e-08	6.4091e-06	sp|Q0INY7|RBS1_ORYSJ Ribulose bisphosphate carboxylase small chain, chloroplastic OS=Oryza sativa subsp. japonica GN=RBCS PE=1 SV=1//7.86361e-110
Os12g0282000	141.199	2025.7	-3.8426	0.0010535	0.038499	-//-
Os12g0285100	1609.65	7794.72	-2.2757	1.4424e-05	0.0016239	-//-
Os12g0290200	11.9765	89.8301	-2.907	0.0011422	0.040703	-//-
Os12g0291100	25492.4	121042	-2.2474	4.8614e-05	0.0042718	sp|P18566|RBS2_ORYSJ Ribulose bisphosphate carboxylase small chain A, chloroplastic OS=Oryza sativa subsp. japonica GN=RBCS-A PE=2 SV=2//1.55962e-126
Os12g0420400	2498.37	9682.64	-1.9544	0.0012988	0.044492	sp|P23993|PSAL_HORVU Photosystem I reaction center subunit XI, chloroplastic OS=Hordeum vulgare GN=PSAL PE=1 SV=1//7.20743e-117
Os12g0428700	28.15	134.988	-2.2616	0.00025125	0.014143	-//-
Os12g0493900	1.51084	2686.95	-10.796	8.936e-06	0.0010953	-//-
Os12g0503000	536.188	2606.13	-2.2811	0.0004764	0.022194	sp|Q9ZQ89|UPS2_ARATH Ureide permease 2 OS=Arabidopsis thaliana GN=UPS2 PE=2 SV=2//2.79705e-160
Os12g0507200	4739.65	16626.9	-1.8107	0.00054491	0.024702	sp|P24922|IF5A2_NICPL Eukaryotic translation initiation factor 5A-2 OS=Nicotiana plumbaginifolia GN=EIF-5A2 PE=2 SV=1//9.01971e-105
Os12g0507500	250.29	871.956	-1.8007	0.00067734	0.029122	-//-
Os12g0527301	73.0016	335.136	-2.1987	0.00010387	0.0075354	sp|Q3EC97|FBL14_ARATH F-box/LRR-repeat protein 14 OS=Arabidopsis thaliana GN=FBL14 PE=2 SV=1//1.00802e-98
Os12g0559200	12.6528	252.718	-4.32	6.0133e-11	4.2509e-08	sp|P93184|LOX21_HORVU Lipoxygenase 2.1, chloroplastic OS=Hordeum vulgare GN=LOX2.1 PE=1 SV=1//0
Os12g0560200	0.90783	19.0166	-4.3887	0.00088297	0.034292	sp|Q8GSM3|LOX22_HORVU Lipoxygenase 2.2, chloroplastic OS=Hordeum vulgare GN=LOX2.2 PE=1 SV=1//0
Os12g0569500	32.2977	3119.07	-6.5935	5.8605e-05	0.0049515	sp|Q41350|OLP1_SOLLC Osmotin-like protein OS=Solanum lycopersicum PE=1 SV=1//9.12738e-25
Os12g0584100	126.186	659.342	-2.3855	1.3446e-05	0.0015336	-//-
Os12g0586100	469.134	1917.81	-2.0314	0.00011428	0.0080974	sp|Q75V57|SAPK9_ORYSJ Serine/threonine-protein kinase SAPK9 OS=Oryza sativa subsp. japonica GN=SAPK9 PE=2 SV=1//0
Os12g0625000	990.909	3295.53	-1.7337	0.00076207	0.031304	sp|Q9XEA6|CYSK1_ORYSJ Cysteine synthase OS=Oryza sativa subsp. japonica GN=RCS1 PE=2 SV=2//0
Os12g0632000	4344.49	33113.5	-2.9302	8.6327e-08	2.4524e-05	sp|P49310|GRP1_SINAL Glycine-rich RNA-binding protein GRP1A OS=Sinapis alba PE=2 SV=1//3.53159e-44
Os12g0633900	30.4185	123.035	-2.016	0.0013519	0.045558	-//-
Os12g0637200	14.9044	717.903	-5.59	0.00070122	0.02977	sp|Q9SDZ9|PPAF2_IPOBA Purple acid phosphatase 2 OS=Ipomoea batatas GN=PAP2 PE=1 SV=1//4.97117e-165
Os12g0637400	0.310978	86.5554	-8.1207	0.00037803	0.018838	sp|Q9SDZ9|PPAF2_IPOBA Purple acid phosphatase 2 OS=Ipomoea batatas GN=PAP2 PE=1 SV=1//4.3387e-19
