# Supplementary material for: Comparative transcriptome analysis of the cold resistance of the sterile rice line 33S
Source: PLoS One. 2022 Jan 14;17(1):e0261822. doi: 10.1371/journal.pone.0261822 (PMC8759683; doi:10.1371/journal.pone.0261822)
Supplement: S4 Table — (XLS) [file pone.0261822.s004.xls]

## Sheet: Table S4 List of genes up-regul
Gene_id	readcount_N-Cold	readcount_N-CK	log2FoldChange	pval	padj	Blast swiss prot
Novel00038	623.571	220.73	1.4983	1.8142e-05	0.0020788	-//-
Novel00289	1092.55	202.232	2.4336	4.5805e-12	5.5717e-09	-//-
Novel00334	125.499	19.8759	2.6586	7.0267e-08	2.2223e-05	-//-
Novel00640	151.748	45.5221	1.737	0.00023228	0.015531	sp|Q9SJL9|XTH32_ARATH Probable xyloglucan endotransglucosylase/hydrolase protein 32 OS=Arabidopsis thaliana GN=XTH32 PE=2 SV=1//1.90848e-52
Novel00643	62.616	10.9673	2.5133	0.0010316	0.044737	-//-
Novel01007	304.177	13.7773	4.4645	2.2123e-08	8.8564e-06	-//-
Novel01008	804.346	256.983	1.6461	1.6919e-06	0.00031291	-//-
Novel01364	28.7271	3.86878	2.8925	0.00088307	0.040184	-//-
Novel01379	971.594	48.1183	4.3357	1.5215e-28	2.406e-24	sp|Q8BTU7|RCCD1_MOUSE RCC1 domain-containing protein 1 OS=Mus musculus GN=Rccd1 PE=2 SV=2//1.23093e-06
Novel01408	79.2591	12.1277	2.7083	0.00077179	0.03654	sp|Q1A173|RADL6_ARATH Protein RADIALIS-like 6 OS=Arabidopsis thaliana GN=RL6 PE=2 SV=1//4.43458e-23
Novel01469	975.151	139.568	2.8047	0.00020094	0.013845	sp|Q94A08|RFS2_ARATH Probable galactinol--sucrose galactosyltransferase 2 OS=Arabidopsis thaliana GN=RFS2 PE=2 SV=2//3.11099e-08
Novel01502	189.73	57.7106	1.717	3.3603e-05	0.0033107	-//-
Novel01634	188.084	58.3687	1.6881	4.536e-05	0.0042822	-//-
Novel01713	20.2044	1.3358	3.9189	0.00059743	0.031018	-//-
Novel01718	40.2466	3.25436	3.6284	7.2913e-06	0.00096889	-//-
Novel01765	207.141	73.3386	1.498	0.00053506	0.028877	-//-
Novel01847	26.0214	3.24452	3.0036	0.0011496	0.048414	-//-
Novel01876	213.876	73.3463	1.544	0.00031194	0.01931	-//-
Novel01880	82.949	17.6983	2.2286	3.4387e-05	0.0033774	sp|Q9C5U0|AHK4_ARATH Histidine kinase 4 OS=Arabidopsis thaliana GN=AHK4 PE=1 SV=1//7.52343e-44
Novel01906	75.4059	18.9862	1.9897	0.0002473	0.016328	-//-
Novel01996	35.5765	5.5304	2.6855	0.0005593	0.029629	-//-
Novel01998	130.676	24.6922	2.4039	5.1447e-07	0.00012234	-//-
Novel02106	21.5427	0	Inf	8.2163e-05	0.0067671	-//-
Novel02107	35.2093	4.55636	2.95	0.00023702	0.015814	-//-
Novel02310	83.0235	12.4749	2.7345	1.0676e-06	0.00021102	sp|Q9LRR5|DRL21_ARATH Putative disease resistance protein At3g14460 OS=Arabidopsis thaliana GN=At3g14460 PE=2 SV=1//2.87679e-06
Novel02316	121.39	42.6472	1.5091	0.0008948	0.040659	-//-
Novel02408	192.685	29.8952	2.6883	1.2587e-09	7.3718e-07	sp|Q7XA40|RGA3_SOLBU Putative disease resistance protein RGA3 OS=Solanum bulbocastanum GN=RGA3 PE=2 SV=2//4.51893e-06
Novel02417	44.1294	8.28583	2.413	0.00041932	0.023723	-//-
Novel02540	148.693	34.098	2.1246	2.5047e-06	0.00041691	sp|Q93WI9|HD3A_ORYSJ Protein HEADING DATE 3A OS=Oryza sativa subsp. japonica GN=HD3A PE=1 SV=1//1.01462e-84
Novel02544	125.894	17.844	2.8187	1.0658e-07	3.2103e-05	-//-
Novel02632	97.4204	26.5388	1.8761	0.00072157	0.035162	-//-
Os01g0102000	198.592	80.9556	1.2946	0.0011762	0.049125	sp|P0A5R8|PHLD_MYCTU Phospholipase C 4 OS=Mycobacterium tuberculosis GN=plcD PE=3 SV=1//6.67131e-12
Os01g0133100	505.087	211.848	1.2535	0.00038119	0.022064	-//-
Os01g0138500	246.612	48.4542	2.3475	4.9959e-08	1.7363e-05	-//-
Os01g0159000	347.194	56.4241	2.6214	6.4273e-05	0.0056267	sp|P43273|TGA2_ARATH Transcription factor TGA2 OS=Arabidopsis thaliana GN=TGA2 PE=1 SV=1//7.36753e-11
Os01g0180000	635.632	277.068	1.1979	0.00050893	0.027895	sp|Q9LHF1|LRX4_ARATH Leucine-rich repeat extensin-like protein 4 OS=Arabidopsis thaliana GN=LRX4 PE=1 SV=1//3.93717e-130
Os01g0184100	3056.84	289.599	3.3999	9.3613e-05	0.0074991	sp|Q5VRY1|HSP18_ORYSJ 18.0 kDa class II heat shock protein OS=Oryza sativa subsp. japonica GN=HSP18.0 PE=2 SV=1//5.5298e-73
Os01g0215500	79.6416	16.1205	2.3046	2.6143e-05	0.0027108	sp|Q9ZQI3|GDL40_ARATH GDSL esterase/lipase At2g27360 OS=Arabidopsis thaliana GN=At2g27360 PE=2 SV=1//6.75811e-73
Os01g0228400	1001.12	56.6831	4.1426	8.4052e-27	6.6456e-23	sp|Q8GZ63|PP397_ARATH Pentatricopeptide repeat-containing protein At5g25630 OS=Arabidopsis thaliana GN=At5g25630 PE=2 SV=2//2.74043e-157
Os01g0235100	565.807	177.847	1.6697	3.1709e-06	0.00050387	-//-
Os01g0246400	316.474	4.89843	6.0136	0.00031113	0.01931	sp|P14895|ELI5_HORVU High molecular mass early light-inducible protein HV58, chloroplastic OS=Hordeum vulgare PE=2 SV=1//1.55213e-37
Os01g0263900	66.9514	19.2749	1.7964	0.0010122	0.044214	sp|Q93ZL5|DOF52_ARATH Dof zinc finger protein DOF5.2 OS=Arabidopsis thaliana GN=DOF5.2 PE=1 SV=2//9.50674e-50
Os01g0264500	784.828	366.999	1.0966	0.0011735	0.049125	-//-
Os01g0281100	369.334	13.5362	4.77	6.5228e-11	5.2895e-08	-//-
Os01g0284900	104.764	27.7021	1.9191	8.7983e-05	0.0071715	-//-
Os01g0296700	523.462	182.264	1.5221	1.705e-05	0.0019824	sp|Q9FLG1|BXL4_ARATH Beta-D-xylosidase 4 OS=Arabidopsis thaliana GN=BXL4 PE=1 SV=1//1.12788e-124
Os01g0323600	24755.8	10520.3	1.2346	0.00010723	0.0083941	sp|P93438|METK2_ORYSJ S-adenosylmethionine synthase 2 OS=Oryza sativa subsp. japonica GN=SAM2 PE=2 SV=1//0
Os01g0511000	3241.63	935.558	1.7928	4.9108e-08	1.7257e-05	sp|Q9M886|LBD41_ARATH LOB domain-containing protein 41 OS=Arabidopsis thaliana GN=LBD41 PE=2 SV=1//1.99177e-53
Os01g0583100	2145.8	830.819	1.3689	2.7811e-05	0.002865	sp|Q0JLP9|P2C06_ORYSJ Probable protein phosphatase 2C 6 OS=Oryza sativa subsp. japonica GN=Os01g0583100 PE=2 SV=1//2.03319e-60
Os01g0585300	458.314	155.052	1.5636	1.2164e-05	0.0014796	-//-
Os01g0600900	53733.5	24869.1	1.1115	0.00036568	0.021595	sp|P12331|CB22_ORYSJ Chlorophyll a-b binding protein 2, chloroplastic OS=Oryza sativa subsp. japonica GN=CAB2R PE=2 SV=2//1.66083e-174
Os01g0601200	349.246	135.889	1.3618	0.0011476	0.048392	sp|Q9SJG2|Y2296_ARATH Probable receptor-like protein kinase At2g42960 OS=Arabidopsis thaliana GN=At2g42960 PE=2 SV=1//9.99969e-174
Os01g0608366	94.2844	1.9699	5.5808	6.4425e-12	7.5463e-09	-//-
Os01g0621300	3301.21	1413.2	1.224	0.00012888	0.0099059	-//-
Os01g0642100	148.189	42.153	1.8137	3.7463e-05	0.0036123	sp|Q5VNW5|IMCL2_ORYSJ Probable isoprenylcysteine alpha-carbonyl methylesterase ICMEL2 OS=Oryza sativa subsp. japonica GN=IMCEL2 PE=2 SV=1//0
Os01g0645200	3959.63	1308.49	1.5975	7.7652e-07	0.00016593	sp|Q5VRB2|BASS2_ORYSJ Probable sodium/metabolite cotransporter BASS2, chloroplastic OS=Oryza sativa subsp. japonica GN=BASS2 PE=2 SV=1//0
Os01g0659900	420.006	116.632	1.8484	1.9554e-05	0.0021775	sp|Q9M310|FBK77_ARATH F-box/kelch-repeat protein At3g61590 OS=Arabidopsis thaliana GN=At3g61590 PE=1 SV=1//2.05771e-158
Os01g0666400	113.246	35.8858	1.658	0.00036791	0.021622	sp|Q680C0|GDL62_ARATH GDSL esterase/lipase At4g10955 OS=Arabidopsis thaliana GN=At4g10955 PE=2 SV=1//1.26855e-25
Os01g0666600	72.9848	9.17604	2.9917	0.001034	0.044737	-//-
Os01g0691200	99.1559	32.7503	1.5982	0.00083575	0.03856	sp|P82353|NLTP2_PRUAR Non-specific lipid-transfer protein 2 OS=Prunus armeniaca PE=1 SV=1//4.37517e-14
Os01g0695100	2501.57	1167.17	1.0998	0.00067912	0.03393	sp|Q9FR44|PEAM1_ARATH Phosphoethanolamine N-methyltransferase 1 OS=Arabidopsis thaliana GN=NMT1 PE=2 SV=1//0
Os01g0723500	121.15	37.3489	1.6977	0.0002787	0.017699	sp|Q8S2E6|Y1235_ORYSJ B3 domain-containing protein Os01g0723500 OS=Oryza sativa subsp. japonica GN=Os01g0723500 PE=2 SV=1//0
Os01g0749100	691.575	314.008	1.1391	0.00076953	0.036487	-//-
Os01g0763900	350.945	107.236	1.7104	9.4626e-06	0.0011971	sp|Q9FNQ2|E13L2_ARATH Glucan endo-1,3-beta-glucosidase-like protein 2 OS=Arabidopsis thaliana GN=At5g61130 PE=1 SV=1//1.15039e-23
Os01g0771000	668.049	190.006	1.8139	3.6605e-05	0.0035403	sp|Q9LVZ8|LOR12_ARATH Protein LURP-one-related 12 OS=Arabidopsis thaliana GN=At3g15810 PE=2 SV=1//3.45593e-39
Os01g0775100	1218.45	261.741	2.2188	1.0642e-10	7.7189e-08	sp|A2AQ19|RTF1_MOUSE RNA polymerase-associated protein RTF1 homolog OS=Mus musculus GN=Rtf1 PE=2 SV=1//1.93358e-07
Os01g0788800	116.323	36.1004	1.688	0.00029994	0.01871	sp|Q5ZAY0|TF1_ORYSJ Homeobox-leucine zipper protein TF1 OS=Oryza sativa subsp. japonica GN=TF1 PE=2 SV=1//0
Os01g0800800	77.8917	6.55579	3.5706	9.3176e-09	4.5369e-06	-//-
Os01g0800900	1071.91	183.626	2.5453	3.6196e-07	9.1579e-05	sp|Q5EAF6|FB336_ARATH Probable F-box protein At5g04010 OS=Arabidopsis thaliana GN=NSFBx PE=2 SV=1//1.58126e-07
Os01g0815400	356.02	154.713	1.2024	0.00097175	0.043043	-//-
Os01g0840100	3587.81	587.798	2.6097	0.00054258	0.029035	sp|P09189|HSP7C_PETHY Heat shock cognate 70 kDa protein OS=Petunia hybrida GN=HSP70 PE=2 SV=1//0
Os01g0842200	3059.53	1244.89	1.2973	5.4836e-05	0.0049834	sp|O80933|SCL9_ARATH Scarecrow-like protein 9 OS=Arabidopsis thaliana GN=SCL9 PE=2 SV=1//7.09041e-169
Os01g0846800	250.071	20.3207	3.6213	4.8013e-15	1.2654e-11	sp|Q9UII4|HERC5_HUMAN E3 ISG15--protein ligase HERC5 OS=Homo sapiens GN=HERC5 PE=1 SV=2//5.04323e-06
Os01g0856900	296.789	125.624	1.2403	0.00076473	0.036314	sp|P36914|AMYG_ASPOR Glucoamylase OS=Aspergillus oryzae (strain ATCC 42149 / RIB 40) GN=glaA PE=2 SV=2//2.55452e-09
Os01g0863300	248.917	73.3084	1.7636	7.09e-06	0.00095013	sp|Q8S9H7|DIV_ANTMA Transcription factor DIVARICATA OS=Antirrhinum majus GN=DIVARICATA PE=2 SV=1//4.23167e-35
Os01g0871500	11515.5	5596.82	1.0409	0.00092931	0.041867	sp|Q0WP01|PTR9_ARATH Probable peptide/nitrate transporter At1g22540 OS=Arabidopsis thaliana GN=At1g22540 PE=2 SV=1//0
Os01g0878700	507.416	159.58	1.6689	3.0584e-06	0.00049349	sp|Q8GUM3|AAP5_ARATH Amino acid permease 5 OS=Arabidopsis thaliana GN=AAP5 PE=1 SV=1//4.85024e-165
Os01g0880800	1820.82	156.598	3.5394	2.3913e-06	0.00041281	sp|Q8LJJ9|STAD1_ORYSJ Acyl-[acyl-carrier-protein] desaturase 1, chloroplastic OS=Oryza sativa subsp. japonica GN=Os01g0880800 PE=2 SV=1//0
Os01g0904200	1199.39	535.484	1.1634	0.0010301	0.044737	sp|Q86TW2|ADCK1_HUMAN Uncharacterized aarF domain-containing protein kinase 1 OS=Homo sapiens GN=ADCK1 PE=1 SV=2//7.39364e-41
Os01g0919800	284.144	93.8662	1.5979	2.9331e-05	0.003002	sp|Q5JLM1|PIN6_ORYSJ Probable auxin efflux carrier component 6 OS=Oryza sativa subsp. japonica GN=PIN6 PE=2 SV=1//0
Os01g0934400	467.774	113.964	2.0372	1.6185e-06	0.00030469	sp|P82538|PPL1_ARATH PsbP-like protein 1, chloroplastic OS=Arabidopsis thaliana GN=PPL1 PE=1 SV=1//6.90611e-08
Os01g0940100	823.622	319.558	1.3659	5.6829e-05	0.005135	sp|Q2KNB4|HXK3_ORYSJ Hexokinase-3 OS=Oryza sativa subsp. japonica GN=HXK3 PE=2 SV=1//0
Os01g0949500	2422.93	804.885	1.5899	1.051e-06	0.00021039	sp|Q8RZB5|CML10_ORYSJ Probable calcium-binding protein CML10 OS=Oryza sativa subsp. japonica GN=CML10 PE=2 SV=1//1.733e-108
Os02g0117500	566.059	231.181	1.2919	0.00020999	0.014375	sp|Q9C8E7|GLR33_ARATH Glutamate receptor 3.3 OS=Arabidopsis thaliana GN=GLR3.3 PE=2 SV=1//0
Os02g0125700	2604.73	988.868	1.3973	1.5065e-05	0.0017979	-//-
Os02g0139100	1167.58	415.073	1.4921	8.0566e-06	0.0010572	-//-
Os02g0175000	191.148	49.0485	1.9624	3.9138e-05	0.0037395	sp|Q6H501|HKT6_ORYSJ Probable cation transporter HKT6 OS=Oryza sativa subsp. japonica GN=HKT6 PE=2 SV=1//0
Os02g0176000	436.665	134.693	1.6968	2.8325e-06	0.00046414	-//-
Os02g0202000	285.467	119.812	1.2526	0.0009475	0.042324	sp|Q9XI33|WIN1_ARATH Ethylene-responsive transcription factor WIN1 OS=Arabidopsis thaliana GN=WIN1 PE=2 SV=1//6.99903e-60
Os02g0204400	107.091	20.7008	2.3711	2.283e-06	0.0003989	sp|Q0E2Y1|UVR3_ORYSJ (6-4)DNA photolyase OS=Oryza sativa subsp. japonica GN=UVR3 PE=3 SV=1//0
Os02g0280700	388.177	102.506	1.921	2.779e-07	7.2635e-05	sp|Q39224|SRG1_ARATH Protein SRG1 OS=Arabidopsis thaliana GN=SRG1 PE=2 SV=1//2.62517e-75
Os02g0284800	446.05	168.555	1.404	0.00010057	0.0079318	-//-
Os02g0285800	1196.01	540.715	1.1453	0.00047159	0.026343	sp|P72749|TYPA_SYNY3 GTP-binding protein TypA/BipA homolog OS=Synechocystis sp. (strain PCC 6803 / Kazusa) GN=typA PE=3 SV=1//0
Os02g0296300	97.9825	26.6246	1.8798	0.0001486	0.010985	-//-
Os02g0484200	105.158	9.39918	3.4839	4.8825e-10	3.0883e-07	sp|Q9LRQ8|PMAT2_ARATH Phenolic glucoside malonyltransferase 2 OS=Arabidopsis thaliana GN=PMAT2 PE=1 SV=1//8.73311e-36
Os02g0498300	245.573	93.685	1.3903	0.00031029	0.01931	-//-
Os02g0557800	1850.39	613.889	1.5918	1.8117e-06	0.00032555	sp|Q9ZWS9|ARR3_ARATH Two-component response regulator ARR3 OS=Arabidopsis thaliana GN=ARR3 PE=2 SV=1//6.58908e-23
Os02g0575500	1534.66	410.295	1.9032	0.0003685	0.021622	sp|P73627|Y1770_SYNY3 Uncharacterized protein sll1770 OS=Synechocystis sp. (strain PCC 6803 / Kazusa) GN=sll1770 PE=3 SV=1//2.35788e-166
Os02g0586900	567.202	119.413	2.2479	2.9972e-09	1.5798e-06	-//-
Os02g0594900	1526.62	697.127	1.1308	0.00061256	0.03145	sp|Q02527|MGAT3_RAT Beta-1,4-mannosyl-glycoprotein 4-beta-N-acetylglucosaminyltransferase OS=Rattus norvegicus GN=Mgat3 PE=1 SV=2//1.33651e-20
Os02g0601300	9534.48	4219.48	1.1761	0.0002642	0.017067	sp|Q6K5G8|G3PC3_ORYSJ Glyceraldehyde-3-phosphate dehydrogenase 3, cytosolic OS=Oryza sativa subsp. japonica GN=GAPC3 PE=2 SV=1//0
Os02g0606200	998.219	475.326	1.0704	0.0010959	0.046775	sp|Q96288|STO_ARATH Salt tolerance protein OS=Arabidopsis thaliana GN=STO PE=1 SV=1//8.76764e-44
Os02g0606600	83.6648	15.6664	2.4169	0.00060278	0.03115	sp|Q0DZP5|CML17_ORYSJ Probable calcium-binding protein CML17 OS=Oryza sativa subsp. japonica GN=CML17 PE=2 SV=1//1.21146e-77
Os02g0610500	1143.46	199.882	2.5162	5.5917e-13	1.1789e-09	sp|Q9SK53|COL3_ARATH Zinc finger protein CONSTANS-LIKE 3 OS=Arabidopsis thaliana GN=COL3 PE=1 SV=1//2.02115e-37
Os02g0618000	96.1685	6.76909	3.8285	1.4269e-10	1.0028e-07	-//-
Os02g0638650	115.537	22.758	2.3439	0.00050213	0.027715	sp|Q9SKT1|ERF53_ARATH Ethylene-responsive transcription factor ERF053 OS=Arabidopsis thaliana GN=ERF053 PE=2 SV=1//4.95258e-33
Os02g0647300	97.7855	29.8944	1.7097	0.00047801	0.026601	sp|C0LGQ5|GSO1_ARATH LRR receptor-like serine/threonine-protein kinase GSO1 OS=Arabidopsis thaliana GN=GSO1 PE=2 SV=1//7.76877e-13
Os02g0649400	99.1497	26.9646	1.8785	0.00013292	0.010153	sp|Q40863|EMB8_PICGL Embryogenesis-associated protein EMB8 OS=Picea glauca GN=EMB8 PE=2 SV=1//9.56603e-160
Os02g0651900	248.877	77.4546	1.684	1.8569e-05	0.0021125	-//-
Os02g0656100	251.551	77.9993	1.6893	1.659e-05	0.0019651	-//-
Os02g0682600	652.377	284.233	1.1986	0.0005252	0.028442	sp|Q9XGY5|TIM13_ORYSJ Mitochondrial import inner membrane translocase subunit Tim13 OS=Oryza sativa subsp. japonica GN=TIM13 PE=3 SV=2//1.54997e-35
Os02g0685200	46.5745	4.6064	3.3378	3.1602e-05	0.0031728	sp|Q6R0H1|LHY_ARATH Protein LHY OS=Arabidopsis thaliana GN=LHY PE=1 SV=2//3.82845e-28
Os02g0691500	434.837	104.412	2.0582	4.8332e-06	0.00071428	-//-
Os02g0696500	2499.68	1158.15	1.1099	0.00059926	0.031018	sp|Q38908|XTH30_ARATH Probable xyloglucan endotransglucosylase/hydrolase protein 30 OS=Arabidopsis thaliana GN=XTH30 PE=2 SV=2//4.8419e-110
Os02g0697500	306.362	66.9297	2.1945	1.8962e-08	8.2148e-06	sp|Q9C6T2|PPR68_ARATH Pentatricopeptide repeat-containing protein At1g31920 OS=Arabidopsis thaliana GN=PCMP-H11 PE=2 SV=1//7.20823e-19
Os02g0704300	170.439	54.0043	1.6581	8.9794e-05	0.0073003	sp|P40694|SMBP2_MOUSE DNA-binding protein SMUBP-2 OS=Mus musculus GN=Ighmbp2 PE=1 SV=1//3.47857e-72
Os02g0705100	497.752	90.6583	2.4569	1.6766e-09	9.3025e-07	sp|P19076|DMPD_PSEUF 2-hydroxymuconate semialdehyde hydrolase OS=Pseudomonas sp. (strain CF600) GN=dmpD PE=3 SV=1//1.0198e-15
Os02g0712500	1375.41	473.588	1.5382	3.2024e-06	0.00050387	-//-
Os02g0729400	3388.27	937.336	1.8539	1.2231e-08	5.5257e-06	sp|Q9FN48|CAS_ARATH Calcium sensing receptor, chloroplastic OS=Arabidopsis thaliana GN=CAS PE=1 SV=1//4.97685e-104
Os02g0731300	2878.38	247.637	3.539	0.00018179	0.012776	sp|Q6Z6W2|MAD57_ORYSJ MADS-box transcription factor 57 OS=Oryza sativa subsp. japonica GN=MADS57 PE=2 SV=2//4.19076e-48
Os02g0731600	2790.11	595.42	2.2283	1.0739e-10	7.7189e-08	sp|O04616|Y4115_ARATH Uncharacterized protein At4g01150, chloroplastic OS=Arabidopsis thaliana GN=At4g01150 PE=1 SV=1//4.15698e-47
Os02g0732200	1783.17	623.593	1.5158	4.0622e-06	0.00062064	sp|Q8GUG9|PUB11_ARATH U-box domain-containing protein 11 OS=Arabidopsis thaliana GN=PUB11 PE=2 SV=2//0
Os02g0734400	358.376	94.6484	1.9208	2.5207e-05	0.002631	-//-
Os02g0736800	224.187	88.0893	1.3477	0.00060495	0.031205	-//-
Os02g0744700	2134.03	448.034	2.2519	2.1091e-11	2.1517e-08	sp|Q6Z2T8|SSY22_ORYSJ Soluble starch synthase 2-2, chloroplastic/amyloplastic OS=Oryza sativa subsp. japonica GN=SSII-2 PE=2 SV=2//0
Os02g0744800	1577.73	300.976	2.3901	2.544e-12	3.8313e-09	sp|Q6Z2T8|SSY22_ORYSJ Soluble starch synthase 2-2, chloroplastic/amyloplastic OS=Oryza sativa subsp. japonica GN=SSII-2 PE=2 SV=2//0
Os02g0744900	5661.84	2303.14	1.2977	6.813e-05	0.0058857	sp|Q6Z2T6|CHLP_ORYSJ Geranylgeranyl diphosphate reductase, chloroplastic OS=Oryza sativa subsp. japonica GN=CHLP PE=2 SV=1//0
Os02g0756600	305.036	41.835	2.8662	3.1346e-07	8.125e-05	-//-
Os02g0757100	6381.8	738.651	3.111	5.7202e-08	1.8844e-05	-//-
Os02g0758000	2054.66	173.23	3.5681	5.3904e-05	0.004927	sp|Q6Z7V2|HS24M_ORYSJ 24.1 kDa heat shock protein, mitochondrial OS=Oryza sativa subsp. japonica GN=HSP24.1 PE=2 SV=1//4.20884e-89
Os02g0759000	98.1581	30.8035	1.672	0.00062047	0.03165	sp|Q9C7T4|BH096_ARATH Transcription factor bHLH96 OS=Arabidopsis thaliana GN=BHLH96 PE=2 SV=1//9.38085e-22
Os02g0814000	3395.74	455.065	2.8996	5.3181e-07	0.00012552	sp|Q6ICB0|DESI1_HUMAN Desumoylating isopeptidase 1 OS=Homo sapiens GN=DESI1 PE=1 SV=1//1.84932e-40
Os02g0815700	200.98	75.8628	1.4056	0.00044221	0.024885	sp|O04073|CTPA_SCEOB C-terminal processing peptidase, chloroplastic OS=Scenedesmus obliquus GN=ctpA PE=1 SV=1//1.1688e-92
Os02g0816600	572.583	105.034	2.4466	0.00017558	0.012423	sp|Q94BU1|Y1181_ARATH Uncharacterized aarF domain-containing protein kinase At1g71810, chloroplastic OS=Arabidopsis thaliana GN=At1g71810 PE=1 SV=1//1.31597e-26
Os03g0100150	727.036	152.873	2.2497	2.3103e-10	1.5546e-07	-//-
Os03g0100200	3596.92	952.908	1.9164	0.00020398	0.014024	-//-
Os03g0113900	174.958	62.2508	1.4908	0.00032267	0.019701	-//-
Os03g0114100	171.491	43.1205	1.9917	4.2354e-06	0.00064331	-//-
Os03g0116800	922.657	382.376	1.2708	0.00013926	0.010437	sp|Q8LG03|FB345_ARATH F-box protein At4g00755 OS=Arabidopsis thaliana GN=At4g00755 PE=2 SV=1//3.72869e-76
Os03g0127500	53.4056	6.88031	2.9564	1.18e-05	0.0014494	sp|Q6S4P4|RF2B_ORYSJ Transcription factor RF2b OS=Oryza sativa subsp. japonica GN=RF2b PE=1 SV=1//1.39757e-43
Os03g0133300	331.471	134.162	1.3049	0.00040672	0.023302	-//-
Os03g0156700	785.748	255.665	1.6198	2.4944e-06	0.00041691	-//-
Os03g0161900	872.071	82.1665	3.4078	1.159e-06	0.00022767	sp|Q8H7Y6|HFA2D_ORYSJ Heat stress transcription factor A-2d OS=Oryza sativa subsp. japonica GN=HSFA2D PE=2 SV=2//0
Os03g0176600	247.293	16.4562	3.9095	1.3867e-09	7.9737e-07	-//-
Os03g0188500	736.091	210.738	1.8044	2.6983e-07	7.1711e-05	-//-
Os03g0188600	646.655	213.333	1.5999	5.2849e-06	0.00076319	-//-
Os03g0192700	3220.55	677.577	2.2488	1.8916e-11	1.9941e-08	sp|O64437|INO1_ORYSJ Inositol-3-phosphate synthase OS=Oryza sativa subsp. japonica GN=INO1 PE=2 SV=2//0
Os03g0198200	288.984	20.3207	3.83	4.3487e-07	0.00010632	-//-
Os03g0237500	224.328	38.3807	2.5472	2.2397e-09	1.2213e-06	-//-
Os03g0241400	3657.42	1625.99	1.1695	0.00026443	0.017067	-//-
Os03g0242300	839.054	219.359	1.9355	8.5794e-05	0.0070111	-//-
Os03g0265600	1437.57	659.253	1.1247	0.00099394	0.043657	sp|Q80YR5|SAFB2_MOUSE Scaffold attachment factor B2 OS=Mus musculus GN=Safb2 PE=1 SV=2//1.08329e-11
Os03g0288000	1478.96	510.885	1.5335	0.00059788	0.031018	sp|Q10N03|MT1B_ORYSJ Metallothionein-like protein 1B OS=Oryza sativa subsp. japonica GN=MT1B PE=2 SV=1//8.35978e-29
Os03g0290300	814.179	311.124	1.3879	4.1428e-05	0.0039452	sp|P48620|FAD3C_SESIN Omega-3 fatty acid desaturase, chloroplastic OS=Sesamum indicum GN=FAD7 PE=2 SV=1//2.29363e-162
Os03g0293000	556.468	166.474	1.741	8.3038e-06	0.0010763	sp|Q869Z0|Y5025_DICDI Putative protein disulfide-isomerase DDB_G0275025 OS=Dictyostelium discoideum GN=DDB_G0275025 PE=1 SV=1//9.20603e-08
Os03g0302800	435.39	81.6108	2.4155	4.3941e-08	1.5792e-05	-//-
Os03g0307200	20424.6	7473.8	1.4504	0.00015431	0.011245	sp|Q10MI9|NAS2_ORYSJ Nicotianamine synthase 2 OS=Oryza sativa subsp. japonica GN=NAS2 PE=2 SV=1//0
Os03g0308800	1248.85	142.412	3.1325	2.1617e-10	1.4862e-07	sp|Q9FNS4|MBB1_CHLRE PsbB mRNA maturation factor Mbb1, chloroplastic OS=Chlamydomonas reinhardtii GN=MBB1 PE=2 SV=1//6.55014e-76
Os03g0312500	57.5244	10.5456	2.4475	8.5625e-05	0.0070111	-//-
Os03g0322900	923.644	54.5476	4.0818	1.7557e-06	0.00032222	sp|A3AHG5|LEA1_ORYSJ Late embryogenesis abundant protein 1 OS=Oryza sativa subsp. japonica GN=LEA1 PE=2 SV=1//8.73538e-36
Os03g0323100	359.302	92.4959	1.9577	2.0004e-07	5.5494e-05	-//-
Os03g0338400	1852.53	541.045	1.7757	0.00011333	0.0088281	sp|Q9LPW3|SCRM2_ARATH Transcription factor SCREAM2 OS=Arabidopsis thaliana GN=SCRM2 PE=1 SV=1//6.61615e-09
Os03g0374525	175.438	33.7491	2.378	0.00039258	0.022615	-//-
Os03g0379300	6295.8	1446.56	2.1218	9.4458e-11	7.2862e-08	sp|Q9SN74|BH047_ARATH Transcription factor bHLH47 OS=Arabidopsis thaliana GN=BHLH47 PE=2 SV=1//7.3358e-25
Os03g0379400	1694.79	340.85	2.3139	5.3023e-08	1.7839e-05	-//-
Os03g0387900	7798.69	1221.28	2.6748	1.2921e-15	4.0863e-12	-//-
Os03g0421000	77.2202	18.6633	2.0488	0.00015748	0.011423	-//-
Os03g0434500	33.4842	5.53811	2.596	0.0010199	0.044489	sp|A2YPX3|PER2_ORYSI Peroxidase 2 OS=Oryza sativa subsp. indica GN=PRX112 PE=3 SV=2//8.14643e-51
Os03g0439800	3112.76	1348.75	1.2066	0.0001784	0.012566	sp|O64818|Y2309_ARATH Uncharacterized protein At2g23090 OS=Arabidopsis thaliana GN=At2g23090 PE=1 SV=1//3.07668e-10
Os03g0583800	1225.13	464.357	1.3996	2.1782e-05	0.0023539	sp|Q2KIY1|PXMP2_BOVIN Peroxisomal membrane protein 2 OS=Bos taurus GN=PXMP2 PE=2 SV=3//2.11481e-20
Os03g0592500	32007.6	10674.9	1.5842	1.1824e-05	0.0014494	sp|Q10HD0|CB23_ORYSJ Chlorophyll a-b binding protein, chloroplastic OS=Oryza sativa subsp. japonica GN=RCABP89 PE=2 SV=1//0
Os03g0640000	195.664	22.2964	3.1335	9.3127e-12	1.0519e-08	-//-
Os03g0646200	304.589	113.019	1.4303	0.00014974	0.011013	-//-
Os03g0667300	817.249	247.282	1.7246	8.409e-06	0.0010821	sp|Q6L8G1|IRT2_ORYSJ Fe(2+) transport protein 2 OS=Oryza sativa subsp. japonica GN=IRT2 PE=2 SV=1//0
Os03g0684400	1352.84	287.299	2.2354	5.5449e-11	4.7396e-08	sp|Q9AUK4|MRS2A_ORYSJ Magnesium transporter MRS2-A, chloroplastic OS=Oryza sativa subsp. japonica GN=MRS2-A PE=2 SV=1//0
Os03g0705800	369.775	106.754	1.7924	1.577e-06	0.00029865	sp|Q0V865|FAFL_ARATH Protein FAF-like, chloroplastic OS=Arabidopsis thaliana GN=At5g22090 PE=2 SV=1//1.40719e-10
Os03g0708000	1749.24	818.528	1.0956	0.00071588	0.034939	sp|Q10E50|PLA23_ORYSJ Phospholipase A2 homolog 3 OS=Oryza sativa subsp. japonica GN=PLA2-III PE=1 SV=1//1.92623e-72
Os03g0710700	384.206	129.218	1.5721	1.8504e-05	0.0021125	sp|Q6DBQ8|GLTD1_DANRE Glycolipid transfer protein domain-containing protein 1 OS=Danio rerio GN=gltpd1 PE=2 SV=1//1.05089e-06
Os03g0718500	34.5632	1.67573	4.3664	2.3584e-05	0.0025113	sp|Q9SB61|Y4466_ARATH ZF-HD homeobox protein At4g24660 OS=Arabidopsis thaliana GN=At4g24660 PE=1 SV=1//5.21059e-29
Os03g0725200	801.608	104.336	2.9417	5.0847e-08	1.7479e-05	-//-
Os03g0745000	1242.93	19.9134	5.9639	1.0132e-06	0.00020562	sp|Q84MN7|HFA2A_ORYSJ Heat stress transcription factor A-2a OS=Oryza sativa subsp. japonica GN=HSFA2A PE=2 SV=1//0
Os03g0751100	8707.73	2988.39	1.5429	1.5016e-06	0.00028782	sp|O23482|OPT3_ARATH Oligopeptide transporter 3 OS=Arabidopsis thaliana GN=OPT3 PE=2 SV=3//0
Os03g0760800	1703.45	473.371	1.8474	3.236e-08	1.2184e-05	sp|Q948Z4|SNAK1_SOLTU Snakin-1 OS=Solanum tuberosum GN=SN1 PE=1 SV=1//1.42411e-22
Os03g0804200	1159.8	324.256	1.8387	5.5097e-08	1.8342e-05	sp|Q8VYI9|NLTL5_ARATH Non-specific lipid-transfer protein-like protein At5g64080 OS=Arabidopsis thaliana GN=At5g64080 PE=1 SV=1//3.26504e-06
Os03g0815100	1908.5	724.506	1.3974	1.9163e-05	0.0021568	sp|Q7EZT1|NAC67_ORYSJ NAC domain-containing protein 67 OS=Oryza sativa subsp. japonica GN=NAC67 PE=2 SV=1//4.25679e-103
Os03g0822300	323.084	129.807	1.3155	0.00040944	0.023332	sp|B8FL12|RLME_DESAA Ribosomal RNA large subunit methyltransferase E OS=Desulfatibacillum alkenivorans (strain AK-01) GN=rlmE PE=3 SV=1//2.60958e-21
Os03g0822400	171.706	54.7393	1.6493	9.2037e-05	0.0074065	-//-
Os03g0835900	4318.65	2015.86	1.0992	0.00065756	0.032957	sp|P27788|FER3_MAIZE Ferredoxin-3, chloroplastic OS=Zea mays GN=FDX3 PE=2 SV=1//2.45681e-77
Os03g0837900	423.295	180.909	1.2264	0.00054875	0.029265	-//-
Os03g0850700	691.328	194.58	1.829	0.00054001	0.028951	sp|Q55CU8|RSC5_DICDI Random slug protein 5 OS=Dictyostelium discoideum GN=rsc5 PE=2 SV=1//1.68586e-21
Os03g0851700	2406.59	926.967	1.3764	2.0028e-05	0.0022225	sp|Q9SAR5|AKR2_ARATH Ankyrin repeat domain-containing protein 2 OS=Arabidopsis thaliana GN=AKR2 PE=1 SV=2//1.2605e-124
Os04g0350100	904.679	261.873	1.7885	1.8819e-07	5.3139e-05	sp|P0C579|CYT10_ORYSJ Cysteine proteinase inhibitor 10 OS=Oryza sativa subsp. japonica GN=Os04g0350100 PE=2 SV=1//2.44017e-55
Os04g0382400	265.761	113.139	1.232	0.0010567	0.045469	-//-
Os04g0384800	289.535	110.906	1.3844	0.0010723	0.045954	-//-
Os04g0384850	305.204	113.092	1.4323	0.0006141	0.03145	-//-
Os04g0442300	403.241	104.715	1.9452	2.4099e-06	0.00041281	-//-
Os04g0444800	1032.07	162.091	2.6707	6.0477e-07	0.00013961	sp|Q3KTM0|FRO7_ARATH Ferric reduction oxidase 7, chloroplastic OS=Arabidopsis thaliana GN=FRO7 PE=2 SV=1//0
Os04g0481600	168.517	65.4728	1.3639	0.0010604	0.045511	-//-
Os04g0492800	545.559	186.7	1.547	1.0052e-05	0.0012665	sp|Q0JC44|CML22_ORYSJ Probable calcium-binding protein CML22 OS=Oryza sativa subsp. japonica GN=CML22 PE=2 SV=1//3.36245e-122
Os04g0518600	278.763	105.399	1.4032	0.00021855	0.014769	-//-
Os04g0542200	692.939	298.716	1.214	0.00037175	0.021675	-//-
Os04g0562500	30.2061	4.55423	2.7296	0.001161	0.048764	-//-
Os04g0568700	373.054	34.8992	3.4181	1.5018e-16	5.937e-13	sp|Q7XRX3|HFB2A_ORYSJ Heat stress transcription factor B-2a OS=Oryza sativa subsp. japonica GN=HSFB2A PE=2 SV=2//5.61263e-90
Os04g0576800	707.189	321.525	1.1372	0.00078633	0.036955	sp|Q7XUH5|POED1_ORYSJ Polyprenol reductase 1 OS=Oryza sativa subsp. japonica GN=Os04g0576800 PE=2 SV=2//0
Os04g0578400	647.842	139.155	2.219	6.968e-08	2.2223e-05	sp|B3SGL0|BCH_GENLU Beta-carotene 3-hydroxylase, chloroplastic OS=Gentiana lutea GN=BHY PE=2 SV=1//1.47526e-113
Os04g0586100	1855.09	701.343	1.4033	1.9046e-05	0.002155	-//-
Os04g0586200	1953.23	631.409	1.6292	8.3757e-07	0.00017659	-//-
Os04g0593400	532.948	162.554	1.7131	0.00089815	0.040753	sp|A2A1A1|NCS2_COPJA S-norcoclaurine synthase 2 OS=Coptis japonica GN=PR10A PE=2 SV=2//1.90831e-20
Os04g0595700	76.5619	10.2049	2.9074	9.6648e-05	0.0076798	sp|P26302|KPPR_WHEAT Phosphoribulokinase, chloroplastic OS=Triticum aestivum PE=2 SV=1//0
Os04g0602500	1015.76	283.014	1.8436	6.5567e-08	2.1159e-05	sp|Q8R116|NOTUM_MOUSE Protein notum homolog OS=Mus musculus GN=Notum PE=2 SV=2//1.02067e-26
Os04g0604300	1031.72	135.495	2.9287	2.9944e-13	6.7644e-10	sp|P24806|XTH24_ARATH Xyloglucan endotransglucosylase/hydrolase protein 24 OS=Arabidopsis thaliana GN=XTH24 PE=1 SV=2//1.89951e-95
Os04g0609500	153.907	51.2849	1.5855	0.00021379	0.014541	sp|Q94CD1|HHT1_ARATH Omega-hydroxypalmitate O-feruloyl transferase OS=Arabidopsis thaliana GN=HHT1 PE=1 SV=1//6.75977e-10
Os04g0624600	2506.68	619.341	2.017	2.6176e-08	1.0348e-05	sp|Q43846|SSY3_SOLTU Soluble starch synthase 3, chloroplastic/amyloplastic OS=Solanum tuberosum GN=SS3 PE=1 SV=1//0
Os04g0625200	235.836	11.0334	4.4178	0.00021427	0.014542	sp|Q42670|PLSC_COCNU 1-acyl-sn-glycerol-3-phosphate acyltransferase OS=Cocos nucifera PE=1 SV=1//8.86873e-79
Os04g0635100	1798.58	536.564	1.745	1.7541e-05	0.0020321	-//-
Os04g0644501	436.283	27.0116	4.0136	0.00056964	0.030126	sp|Q8RW93|LBP65_ARATH Putative lipid-binding protein At4g00165 OS=Arabidopsis thaliana GN=At4g00165 PE=2 SV=1//6.51346e-07
Os04g0678700	5345.19	1973.62	1.4374	0.0008756	0.039902	sp|Q7XKF3|PORA_ORYSJ Protochlorophyllide reductase A, chloroplastic OS=Oryza sativa subsp. japonica GN=PORA PE=2 SV=1//0
Os05g0105800	295.871	125.653	1.2355	0.00085369	0.039129	-//-
Os05g0118900	221.11	61.1486	1.8544	5.0743e-06	0.00074296	sp|Q5W7C1|STAR2_ORYSJ UPF0014 membrane protein STAR2 OS=Oryza sativa subsp. japonica GN=STAR2 PE=1 SV=1//5.37518e-180
Os05g0119000	222.826	60.777	1.8743	4.0545e-06	0.00062064	sp|Q5W7C1|STAR2_ORYSJ UPF0014 membrane protein STAR2 OS=Oryza sativa subsp. japonica GN=STAR2 PE=1 SV=1//0
Os05g0129200	30.8053	3.94621	2.9646	0.00047859	0.026601	sp|P0C1U5|GUN14_ORYSJ Endoglucanase 14 OS=Oryza sativa subsp. japonica GN=Os05g0129200 PE=2 SV=1//0
Os05g0130600	958.737	432.623	1.148	0.00054965	0.029265	-//-
Os05g0179300	1769.24	823.309	1.1036	0.00073571	0.035469	sp|Q8LL69|DBNBT_TAXCA 3&apos;-N-debenzoyl-2&apos;-deoxytaxol N-benzoyltransferase OS=Taxus canadensis GN=TAX10 PE=1 SV=1//1.09178e-49
Os05g0182600	397.182	152.253	1.3833	0.00014463	0.010763	sp|Q65WY8|SSP1B_ORYSJ FACT complex subunit SSRP1-B OS=Oryza sativa subsp. japonica GN=SSRP1-B PE=2 SV=1//0
Os05g0186100	429.818	72.7722	2.5623	1.8663e-11	1.9941e-08	sp|Q9LU15|AHP4_ARATH Histidine-containing phosphotransfer protein 4 OS=Arabidopsis thaliana GN=AHP4 PE=1 SV=2//8.04331e-43
Os05g0199100	783.608	282.323	1.4728	1.6823e-05	0.0019776	-//-
Os05g0223000	2487.21	559.412	2.1525	8.3036e-11	6.5652e-08	sp|Q0DJV6|CML18_ORYSJ Probable calcium-binding protein CML18 OS=Oryza sativa subsp. japonica GN=CML18 PE=2 SV=1//6.10467e-87
Os05g0279900	57.4671	5.58601	3.3628	8.1825e-07	0.00017368	sp|Q949Z1|PGLR4_ARATH Polygalacturonase At1g48100 OS=Arabidopsis thaliana GN=At1g48100 PE=2 SV=1//0
Os05g0327000	99.374	31.3759	1.6632	0.00084077	0.038649	sp|Q9LY16|CCU42_ARATH Cyclin-U4-2 OS=Arabidopsis thaliana GN=CYCU4-2 PE=1 SV=1//1.53257e-09
Os05g0368000	216.055	88.3904	1.2894	0.0011697	0.049061	-//-
Os05g0371500	1397.45	627.432	1.1553	0.00045271	0.025431	-//-
Os05g0407100	905.053	93.3593	3.2771	2.7061e-12	3.8901e-09	-//-
Os05g0408900	2445.93	860.957	1.5064	0.00031924	0.019592	sp|O22567|DXS1_ORYSJ 1-deoxy-D-xylulose-5-phosphate synthase 1, chloroplastic OS=Oryza sativa subsp. japonica GN=CLA1 PE=2 SV=2//0
Os05g0446900	321.2	75.0194	2.0981	6.3048e-08	2.0556e-05	sp|Q6ZY51|PWD_ARATH Phosphoglucan, water dikinase, chloroplastic OS=Arabidopsis thaliana GN=GWD3 PE=1 SV=1//3.67423e-08
Os05g0457200	228.161	27.8085	3.0365	5.7443e-06	0.00081467	sp|Q65XG6|P2C49_ORYSJ Probable protein phosphatase 2C 49 OS=Oryza sativa subsp. japonica GN=Os05g0457200 PE=2 SV=1//1.01455e-146
Os05g0462000	119.149	30.6553	1.9586	2.5024e-05	0.0026293	-//-
Os05g0481900	130.043	34.3635	1.92	3.0277e-05	0.0030789	-//-
Os05g0494600	62.1829	14.0886	2.142	0.00029497	0.018446	sp|Q93ZT5|EDL3_ARATH EID1-like F-box protein 3 OS=Arabidopsis thaliana GN=EDL3 PE=2 SV=1//4.35351e-53
Os05g0500600	99.653	33.3437	1.5795	0.0011116	0.047377	sp|Q9SN22|SCL32_ARATH Scarecrow-like protein 32 OS=Arabidopsis thaliana GN=SCL32 PE=2 SV=1//4.25173e-91
Os05g0512200	492.217	155.14	1.6657	3.0117e-06	0.00048846	-//-
Os05g0519300	820.985	132.315	2.6334	3.8201e-09	1.9806e-06	-//-
Os05g0519350	513.424	84.8857	2.5966	4.8606e-06	0.00071498	-//-
Os05g0529700	1051.08	188.407	2.4799	0.00043913	0.024756	sp|Q3AF07|DNAJ_CARHZ Chaperone protein DnaJ OS=Carboxydothermus hydrogenoformans (strain Z-2901 / DSM 6008) GN=dnaJ PE=3 SV=1//8.9752e-12
Os05g0548900	708.959	192.634	1.8798	2.5511e-07	6.8375e-05	sp|Q9FR44|PEAM1_ARATH Phosphoethanolamine N-methyltransferase 1 OS=Arabidopsis thaliana GN=NMT1 PE=2 SV=1//1.11142e-115
Os05g0560600	1523.98	659.935	1.2075	0.00022508	0.015146	-//-
Os05g0562300	1405.01	222.676	2.6576	7.7813e-05	0.0064931	sp|P59910|DJB13_HUMAN DnaJ homolog subfamily B member 13 OS=Homo sapiens GN=DNAJB13 PE=2 SV=1//6.33602e-13
Os05g0568600	291.361	70.8356	2.0403	1.452e-05	0.0017394	-//-
Os05g0579600	621.429	113.907	2.4477	4.18e-08	1.5269e-05	sp|Q1A173|RADL6_ARATH Protein RADIALIS-like 6 OS=Arabidopsis thaliana GN=RL6 PE=2 SV=1//5.55226e-28
Os05g0586600	478.429	14.9332	5.0017	1.0743e-05	0.0013272	sp|Q9ZNX9|SIGE_ARATH RNA polymerase sigma factor sigE, chloroplastic/mitochondrial OS=Arabidopsis thaliana GN=SIGE PE=1 SV=1//3.60201e-146
Os06g0127100	70.5172	18.9547	1.8954	0.00051127	0.027975	sp|Q9LWV3|DRE1C_ORYSJ Dehydration-responsive element-binding protein 1C OS=Oryza sativa subsp. japonica GN=DREB1C PE=2 SV=1//1.00748e-90
Os06g0141200	1964.22	922.186	1.0908	0.00074197	0.035608	sp|O13801|YE04_SCHPO Uncharacterized RNA-binding protein C17H9.04c OS=Schizosaccharomyces pombe (strain 972 / ATCC 24843) GN=SPAC17H9.04c PE=1 SV=1//1.06387e-08
Os06g0143400	2351.38	860.507	1.4503	8.4929e-06	0.0010874	-//-
Os06g0152550	2658.54	1197.8	1.1502	0.0011779	0.049125	-//-
Os06g0155400	141.633	35.1139	2.012	8.4172e-06	0.0010821	-//-
Os06g0155500	142.774	21.6206	2.7233	1.2226e-08	5.5257e-06	sp|Q94CD1|HHT1_ARATH Omega-hydroxypalmitate O-feruloyl transferase OS=Arabidopsis thaliana GN=HHT1 PE=1 SV=1//3.07487e-42
Os06g0156400	24.5282	1.93824	3.6616	0.00041626	0.023677	sp|Q6NMR9|GDL84_ARATH GDSL esterase/lipase At5g45920 OS=Arabidopsis thaliana GN=At5g45920 PE=2 SV=1//1.98881e-65
Os06g0163300	2703.93	1199.72	1.1724	0.00027617	0.01763	-//-
Os06g0210300	41.1726	7.54181	2.4487	0.00060583	0.031205	sp|Q9LPE8|ERF14_ARATH Ethylene-responsive transcription factor ERF014 OS=Arabidopsis thaliana GN=ERF014 PE=2 SV=1//6.7173e-21
Os06g0214300	175.553	67.25	1.3843	0.001179	0.049125	sp|Q9SX78|CXE2_ARATH Probable carboxylesterase 2 OS=Arabidopsis thaliana GN=CXE2 PE=2 SV=1//4.3142e-74
Os06g0219500	360.856	96.9326	1.8964	2.2943e-05	0.0024513	sp|Q67X83|HS26M_ORYSJ 26.2 kDa heat shock protein, mitochondrial OS=Oryza sativa subsp. japonica GN=HSP26.2 PE=2 SV=1//1.2601e-120
Os06g0247000	257.905	77.4546	1.7354	0.00015869	0.011485	sp|O04536|GATL9_ARATH Probable galacturonosyltransferase-like 9 OS=Arabidopsis thaliana GN=GATL9 PE=2 SV=1//7.37345e-34
Os06g0268600	450.235	28.8049	3.9663	2.0714e-08	8.508e-06	sp|Q7XA40|RGA3_SOLBU Putative disease resistance protein RGA3 OS=Solanum bulbocastanum GN=RGA3 PE=2 SV=2//4.30315e-87
Os06g0316800	786.227	179.375	2.132	1.3626e-07	3.9903e-05	-//-
Os06g0317400	260.965	90.8995	1.5215	8.1386e-05	0.006738	-//-
Os06g0539066	379.939	151.631	1.3252	0.00027627	0.01763	-//-
Os06g0539100	304.425	118.734	1.3583	0.00028963	0.018283	-//-
Os06g0581300	785.26	247.78	1.6641	0.0005401	0.028951	-//-
Os06g0590301	653.461	161.806	2.0138	0.00073702	0.035478	-//-
Os06g0590400	236.841	48.1207	2.2992	3.1441e-08	1.2034e-05	sp|A6QP05|DHR12_BOVIN Dehydrogenase/reductase SDR family member 12 OS=Bos taurus GN=DHRS12 PE=2 SV=1//4.16003e-20
Os06g0592500	467.892	91.0875	2.3609	4.5748e-05	0.004306	sp|Q9LV58|MBF1C_ARATH Multiprotein-bridging factor 1c OS=Arabidopsis thaliana GN=MBF1C PE=1 SV=1//2.59668e-41
Os06g0593200	167.098	59.7257	1.4843	0.00034725	0.020799	sp|Q9LR44|U75B1_ARATH UDP-glycosyltransferase 75B1 OS=Arabidopsis thaliana GN=UGT75B1 PE=1 SV=1//7.93723e-86
Os06g0593800	129.669	29.9903	2.1123	5.1579e-06	0.00074828	sp|O23406|U75D1_ARATH UDP-glycosyltransferase 75D1 OS=Arabidopsis thaliana GN=UGT75D1 PE=2 SV=2//4.44818e-91
Os06g0637500	2411.22	849.864	1.5045	4.2716e-06	0.00064331	-//-
Os06g0677000	315.668	101.51	1.6368	1.4425e-05	0.0017346	-//-
Os06g0679200	135.186	45.828	1.5606	0.00046218	0.025871	sp|Q9STS3|CDC23_ARATH Anaphase-promoting complex subunit 8 OS=Arabidopsis thaliana GN=APC8 PE=1 SV=1//0
Os06g0683400	1520.16	585.94	1.3754	6.6891e-05	0.0057959	sp|Q9ZPX9|KIC_ARATH Calcium-binding protein KIC OS=Arabidopsis thaliana GN=KIC PE=1 SV=2//6.05722e-25
Os06g0694200	105.249	11.1228	3.2422	7.0652e-05	0.0060228	sp|Q9FXJ1|GDL6_ARATH GDSL esterase/lipase At1g28570 OS=Arabidopsis thaliana GN=At1g28570 PE=2 SV=1//1.95418e-75
Os06g0696400	11914.7	1644.37	2.8571	2.383e-10	1.5701e-07	sp|Q38857|XTH22_ARATH Xyloglucan endotransglucosylase/hydrolase protein 22 OS=Arabidopsis thaliana GN=XTH22 PE=1 SV=1//1.74832e-133
Os06g0704600	2866.28	1357.64	1.0781	0.00073418	0.035449	sp|Q5Z8V9|HEM2_ORYSJ Delta-aminolevulinic acid dehydratase, chloroplastic OS=Oryza sativa subsp. japonica GN=HEMB PE=2 SV=1//0
Os06g0728700	1306.28	51.8562	4.6548	2.174e-08	8.8148e-06	sp|P92973|CCA1_ARATH Protein CCA1 OS=Arabidopsis thaliana GN=CCA1 PE=1 SV=1//1.06465e-28
Os07g0122000	61.7194	11.3811	2.4391	6.294e-05	0.0055447	-//-
Os07g0132500	69.9157	17.3387	2.0116	0.00032378	0.01973	sp|O81291|LRK44_ARATH L-type lectin-domain containing receptor kinase IV.4 OS=Arabidopsis thaliana GN=LECRK44 PE=2 SV=1//5.03648e-93
Os07g0170033	702.915	199.026	1.8204	1.7728e-06	0.00032222	sp|Q08632|SDR1_PICAB Short-chain type dehydrogenase/reductase OS=Picea abies PE=2 SV=1//6.60372e-71
Os07g0178700	396.327	1.302	8.2498	5.8982e-05	0.0052993	sp|P14896|ELI6_HORVU Low molecular mass early light-inducible protein HV60, chloroplastic OS=Hordeum vulgare PE=2 SV=1//1.15981e-31
Os07g0185900	2514.03	886.328	1.5041	4.2608e-06	0.00064331	-//-
Os07g0198300	1759.84	535.792	1.7157	2.1288e-07	5.8545e-05	sp|Q8VYI9|NLTL5_ARATH Non-specific lipid-transfer protein-like protein At5g64080 OS=Arabidopsis thaliana GN=At5g64080 PE=1 SV=1//4.17038e-09
Os07g0252400	8817.37	2803.27	1.6532	2.7608e-07	7.2635e-05	sp|Q6YVM4|CESA6_ORYSJ Probable cellulose synthase A catalytic subunit 6 [UDP-forming] OS=Oryza sativa subsp. japonica GN=CESA6 PE=2 SV=1//0
Os07g0267300	358.855	120.899	1.5696	2.1614e-05	0.0023528	-//-
Os07g0287400	2045.77	283.788	2.8498	3.2934e-07	8.3997e-05	sp|Q8W453|DIR1_ARATH Putative lipid-transfer protein DIR1 OS=Arabidopsis thaliana GN=DIR1 PE=1 SV=1//4.34576e-12
Os07g0297400	2785.17	899.001	1.6314	4.8167e-05	0.0044936	-//-
Os07g0412100	5315.9	376.805	3.8184	2.7646e-06	0.00045624	sp|Q8LL05|SSG1B_HORVU Granule-bound starch synthase 1b, chloroplastic/amyloplastic (Fragment) OS=Hordeum vulgare PE=1 SV=1//0
Os07g0432800	480.255	172.941	1.4735	3.6443e-05	0.0035354	sp|P0C508|RPOC2_ORYSI DNA-directed RNA polymerase subunit beta&apos;&apos; OS=Oryza sativa subsp. indica GN=rpoC2 PE=3 SV=1//1.46073e-50
Os07g0562700	11950.3	4560.9	1.3897	6.8299e-05	0.0058857	sp|P27523|CB23_HORVU Chlorophyll a-b binding protein of LHCII type III, chloroplastic OS=Hordeum vulgare GN=LHBC PE=2 SV=1//4.90428e-166
Os07g0573500	17.9451	1.00784	4.1543	0.00078576	0.036955	-//-
Os07g0592000	444.682	105.962	2.0692	0.0009753	0.04314	sp|Q8LFM2|GASAA_ARATH Gibberellin-regulated protein 10 OS=Arabidopsis thaliana GN=GASA10 PE=2 SV=1//3.98636e-09
Os07g0622700	722.807	213.066	1.7623	4.062e-07	0.00010115	sp|Q13QH4|MHPC_BURXL 2-hydroxy-6-oxononadienedioate/2-hydroxy-6-oxononatrienedioate hydrolase OS=Burkholderia xenovorans (strain LB400) GN=mhpC PE=3 SV=1//2.2966e-10
Os07g0624600	73.7345	9.49416	2.9572	6.8596e-07	0.00015577	sp|Q7XI41|TPP3_ORYSJ Probable trehalose-phosphate phosphatase 3 OS=Oryza sativa subsp. japonica GN=TPP3 PE=2 SV=1//0
Os07g0629000	260.535	106.314	1.2931	0.0007513	0.035892	sp|P81392|MYB06_ANTMA Myb-related protein 306 OS=Antirrhinum majus GN=MYB306 PE=2 SV=1//4.31518e-72
Os07g0631200	364.946	30.3683	3.587	1.9765e-07	5.5319e-05	sp|Q8LPN7|RNG1L_ARATH E3 ubiquitin-protein ligase RING1-like OS=Arabidopsis thaliana GN=At3g19950 PE=2 SV=1//1.72171e-14
Os07g0633000	834.937	338.275	1.3035	0.0001502	0.01102	-//-
Os07g0634400	2560.51	1194.1	1.1005	0.001043	0.045003	-//-
Os07g0671800	8737.84	3847.31	1.1834	0.00020529	0.014083	sp|Q9SW70|SRP_VITRI Stress-related protein OS=Vitis riparia GN=SRP PE=2 SV=1//4.02525e-19
Os07g0671901	6513.65	2985.22	1.1256	0.00041703	0.023679	-//-
Os07g0673900	832.972	238.138	1.8065	2.2035e-07	6.0074e-05	-//-
Os07g0693600	1142.76	526.673	1.1175	0.00069332	0.034154	-//-
Os08g0114100	220.645	41.8395	2.3988	1.2064e-08	5.5257e-06	-//-
Os08g0128000	427.338	117.694	1.8603	0.00072273	0.035165	sp|Q9LK31|Y3272_ARATH Kelch repeat-containing protein At3g27220 OS=Arabidopsis thaliana GN=At3g27220 PE=1 SV=1//1.70568e-177
Os08g0130500	26071.9	10910.4	1.2568	0.00051895	0.028297	sp|P41095|RLA0_ORYSJ 60S acidic ribosomal protein P0 OS=Oryza sativa subsp. japonica GN=Os08g0130500 PE=1 SV=3//0
Os08g0157600	11122.9	500.262	4.4747	4.2686e-35	1.35e-30	sp|P92973|CCA1_ARATH Protein CCA1 OS=Arabidopsis thaliana GN=CCA1 PE=1 SV=1//4.31679e-31
Os08g0160500	9257.21	3812.92	1.2797	5.5673e-05	0.005045	sp|Q84UP7|CSLF6_ORYSJ Probable mixed-linked glucan synthase 6 OS=Oryza sativa subsp. japonica GN=CSLF6 PE=2 SV=1//0
Os08g0160600	7524.74	3111.79	1.2739	5.9986e-05	0.005344	sp|Q84UP7|CSLF6_ORYSJ Probable mixed-linked glucan synthase 6 OS=Oryza sativa subsp. japonica GN=CSLF6 PE=2 SV=1//0
Os08g0163400	552.366	179.298	1.6233	0.0003199	0.019592	sp|O24629|SIGA_ARATH RNA polymerase sigma factor sigA OS=Arabidopsis thaliana GN=SIGA PE=1 SV=1//4.12567e-136
Os08g0243600	1059.15	441.602	1.2621	0.00016949	0.012046	sp|Q08623|HDHD1_HUMAN Pseudouridine-5&apos;-monophosphatase OS=Homo sapiens GN=HDHD1 PE=1 SV=3//2.14585e-69
Os08g0249000	531.439	81.0661	2.7127	6.2097e-05	0.0055011	-//-
Os08g0411300	555.599	246.898	1.1701	0.00073286	0.03544	-//-
Os08g0425100	50.6654	9.77291	2.3741	0.00024209	0.016018	sp|Q9LQ55|DRP2B_ARATH Dynamin-2B OS=Arabidopsis thaliana GN=DRP2B PE=1 SV=2//7.47611e-27
Os08g0440900	706.534	281.025	1.3301	9.1136e-05	0.0073527	sp|P48627|FAD6C_BRANA Omega-6 fatty acid desaturase, chloroplastic OS=Brassica napus PE=2 SV=1//1.04527e-106
Os08g0450100	128.961	20.3776	2.6619	5.4249e-06	0.00077985	sp|Q43062|PME_PRUPE Pectinesterase/pectinesterase inhibitor PPE8B OS=Prunus persica PE=2 SV=1//0
Os08g0474100	116.054	5.27216	4.4603	7.4119e-05	0.0062676	-//-
Os08g0482500	304.946	107.914	1.4987	7.5089e-05	0.0063327	-//-
Os08g0501000	25.133	0.986018	4.6718	3.2159e-05	0.0032185	sp|Q9LSV3|WAKLS_ARATH Putative wall-associated receptor kinase-like 16 OS=Arabidopsis thaliana GN=WAKL16 PE=3 SV=1//1.89124e-41
Os08g0512700	1775.77	505.464	1.8128	0.00013834	0.010393	sp|Q9XHL5|HMDH3_ORYSJ 3-hydroxy-3-methylglutaryl-coenzyme A reductase 3 OS=Oryza sativa subsp. japonica GN=HMG3 PE=2 SV=2//0
Os08g0520600	322.739	12.1673	4.7293	4.2335e-05	0.0040087	-//-
Os08g0520700	360.454	75.4127	2.2569	4.4772e-09	2.2475e-06	-//-
Os08g0526100	1627.57	520.61	1.6444	0.00068426	0.034079	sp|Q9LIS3|GAE6_ARATH UDP-glucuronate 4-epimerase 6 OS=Arabidopsis thaliana GN=GAE6 PE=1 SV=1//0
Os08g0546800	791.755	30.3527	4.7052	1.0225e-07	3.1395e-05	sp|Q6Z9C8|HFB2B_ORYSJ Heat stress transcription factor B-2b OS=Oryza sativa subsp. japonica GN=HSFB2B PE=2 SV=1//1.39784e-173
Os08g0548400	463.937	145.63	1.6716	0.00012143	0.0093893	sp|Q9FYB5|DNJ11_ARATH Chaperone protein dnaJ 11, chloroplastic OS=Arabidopsis thaliana GN=ATJ11 PE=1 SV=2//2.66762e-16
Os09g0103300	222.818	78.8161	1.4993	0.00016681	0.011909	-//-
Os09g0135800	863.639	369.109	1.2264	0.00053123	0.028719	sp|Q5VRH9|PUB12_ORYSJ U-box domain-containing protein 12 OS=Oryza sativa subsp. japonica GN=PUB12 PE=2 SV=1//6.9096e-06
Os09g0240200	142.606	13.3849	3.4134	0.0010313	0.044737	sp|O50055|COL1_ARATH Zinc finger protein CONSTANS-LIKE 1 OS=Arabidopsis thaliana GN=COL1 PE=1 SV=1//2.60287e-10
Os09g0296800	220.053	61.739	1.8336	6.3207e-06	0.00088061	sp|P12470|CB25_NICPL Chlorophyll a-b binding protein E, chloroplastic OS=Nicotiana plumbaginifolia GN=CABE PE=3 SV=1//7.91806e-61
Os09g0414900	114.802	30.6059	1.9073	5.7833e-05	0.0052109	sp|P27057|GAST1_SOLLC Protein GAST1 OS=Solanum lycopersicum GN=GAST1 PE=2 SV=1//2.20919e-27
Os09g0424300	5643.94	1304	2.1138	1.4377e-07	4.1715e-05	sp|O24575|DCAM_MAIZE S-adenosylmethionine decarboxylase proenzyme OS=Zea mays GN=SAMDC PE=2 SV=1//0
Os09g0426500	785.854	138.227	2.5072	2.3429e-12	3.7048e-09	sp|Q6J163|5NG4_PINTA Auxin-induced protein 5NG4 OS=Pinus taeda PE=2 SV=1//2.13164e-20
Os09g0438000	1476.23	611.011	1.2726	0.00010273	0.0080818	sp|O81211|RBOHE_ARATH Respiratory burst oxidase homolog protein E OS=Arabidopsis thaliana GN=RBOHE PE=2 SV=2//5.95156e-86
Os09g0447300	314.256	109.217	1.5247	0.00054718	0.029232	sp|Q69X58|C76M7_ORYSJ Ent-cassadiene C11-alpha-hydroxylase 1 OS=Oryza sativa subsp. japonica GN=CYP76M7 PE=1 SV=1//8.79066e-29
Os09g0465500	237.369	84.5728	1.4889	0.00013529	0.010212	-//-
Os09g0526600	1011.36	176.84	2.5158	1.9243e-05	0.002158	sp|Q652B0|HFB2C_ORYSJ Heat stress transcription factor B-2c OS=Oryza sativa subsp. japonica GN=HSFB2C PE=2 SV=1//0
Os09g0527900	1520.6	488.313	1.6388	7.5405e-07	0.00016223	sp|Q9SYM2|STHY_ARATH Probable salt tolerance-like protein At1g78600 OS=Arabidopsis thaliana GN=At1g78600 PE=1 SV=2//4.88972e-21
Os09g0532700	935.945	293.186	1.6746	7.4541e-07	0.00016147	sp|P0A573|Y2734_MYCBO Uncharacterized protein Mb2734 OS=Mycobacterium bovis (strain ATCC BAA-935 / AF2122/97) GN=Mb2734 PE=3 SV=1//5.9093e-08
Os09g0571400	1191.3	404.194	1.5594	3.9341e-06	0.00060693	sp|Q38867|CP19C_ARATH Peptidyl-prolyl cis-trans isomerase CYP19-3 OS=Arabidopsis thaliana GN=CYP19-3 PE=2 SV=2//9.23095e-88
Os10g0188250	171.521	53.6819	1.6759	7.5607e-05	0.0063426	-//-
Os10g0419300	1194.17	236.793	2.3343	0.0011812	0.049153	sp|Q338B0|HFA2C_ORYSJ Heat stress transcription factor A-2c OS=Oryza sativa subsp. japonica GN=HSFA2C PE=2 SV=2//0
Os10g0430200	181.732	42.3898	2.1	9.5593e-07	0.0001976	sp|Q337Y2|CADH3_ORYSJ Probable cinnamyl alcohol dehydrogenase 3 OS=Oryza sativa subsp. japonica GN=CAD3 PE=2 SV=1//0
Os10g0440000	403.463	55.6317	2.8585	7.2152e-05	0.0061341	sp|A3A871|C71Z6_ORYSJ Ent-isokaurene C2-hydroxylase OS=Oryza sativa subsp. japonica GN=CYP71Z6 PE=1 SV=1//0
Os10g0453900	216.959	71.6124	1.5991	6.5299e-05	0.0056891	-//-
Os10g0455000	78.7258	13.6747	2.5253	6.984e-06	0.00094391	-//-
Os10g0468500	196.823	64.3018	1.614	0.00018488	0.012936	sp|Q9LP24|Y1571_ARATH Probable leucine-rich repeat receptor-like protein kinase At1g35710 OS=Arabidopsis thaliana GN=At1g35710 PE=2 SV=1//1.43684e-14
Os10g0472900	3806.64	1512.35	1.3317	3.3024e-05	0.0032789	sp|Q9SIB2|KCS12_ARATH 3-ketoacyl-CoA synthase 12 OS=Arabidopsis thaliana GN=KCS12 PE=2 SV=1//4.42481e-146
Os10g0475000	206.633	57.001	1.858	5.7949e-06	0.00081817	-//-
Os10g0509700	178.278	26.9033	2.7283	0.00015906	0.011485	-//-
Os10g0521900	327.785	86.2492	1.9262	7.5382e-05	0.0063405	-//-
Os10g0528900	136.083	39.0052	1.8027	6.2718e-05	0.0055405	sp|Q06398|GSTU6_ORYSJ Probable glutathione S-transferase GSTU6 OS=Oryza sativa subsp. japonica GN=GSTU6 PE=2 SV=2//8.6191e-78
Os10g0531900	113.279	35.7486	1.6639	0.00034562	0.020741	sp|Q69IL4|RF2A_ORYSJ Transcription factor RF2a OS=Oryza sativa subsp. japonica GN=RF2a PE=1 SV=1//2.02522e-34
Os10g0533500	324.545	42.8025	2.9226	7.1628e-13	1.4158e-09	sp|B3SGL0|BCH_GENLU Beta-carotene 3-hydroxylase, chloroplastic OS=Gentiana lutea GN=BHY PE=2 SV=1//1.05999e-94
Os10g0541000	907.212	413.652	1.133	0.00061456	0.03145	sp|O22815|MLO5_ARATH MLO-like protein 5 OS=Arabidopsis thaliana GN=MLO5 PE=2 SV=1//5.51476e-146
Os10g0554100	1608.89	772.271	1.0589	0.0011425	0.048308	sp|Q940Y1|ORP2A_ARATH Oxysterol-binding protein-related protein 2A OS=Arabidopsis thaliana GN=ORP2A PE=2 SV=1//0
Os10g0560400	85.4022	11.8759	2.8462	4.3703e-07	0.00010632	sp|Q9FHH8|COL5_ARATH Zinc finger protein CONSTANS-LIKE 5 OS=Arabidopsis thaliana GN=COL5 PE=2 SV=2//1.07183e-07
Os10g0567400	4940.64	1292.71	1.9343	6.8957e-07	0.00015577	sp|Q8S7E1|CAO_ORYSJ Chlorophyllide a oxygenase, chloroplastic OS=Oryza sativa subsp. japonica GN=CAO PE=2 SV=1//0
Os10g0573700	1202.71	390.795	1.6218	1.2e-06	0.00023427	sp|Q93XM7|MCAT_ARATH Mitochondrial carnitine/acylcarnitine carrier-like protein OS=Arabidopsis thaliana GN=BOU PE=1 SV=1//2.03386e-123
Os11g0115466	10839.2	3956.63	1.4539	5.9768e-06	0.0008401	sp|Q2QYL2|NLT2B_ORYSJ Non-specific lipid-transfer protein 2B OS=Oryza sativa subsp. japonica GN=LTP2-B PE=2 SV=1//6.92186e-41
Os11g0134900	4198.63	933.068	2.1699	4.4494e-11	4.0205e-08	sp|Q94BZ1|ZIFL1_ARATH Protein ZINC INDUCED FACILITATOR-LIKE 1 OS=Arabidopsis thaliana GN=ZIFL1 PE=2 SV=1//2.67907e-174
Os11g0143300	567.873	117.79	2.2694	5.1308e-10	3.1817e-07	sp|O80366|ARR9_ARATH Two-component response regulator ARR9 OS=Arabidopsis thaliana GN=ARR9 PE=1 SV=1//9.7713e-69
Os11g0195500	2384.69	926.468	1.364	2.897e-05	0.0029747	-//-
Os11g0210300	6796.46	2946.87	1.2056	0.00019339	0.013472	sp|Q2R8Z5|ADH1_ORYSJ Alcohol dehydrogenase 1 OS=Oryza sativa subsp. japonica GN=ADH1 PE=2 SV=2//0
Os11g0227800	629.499	223.322	1.4951	2.0753e-05	0.0022868	sp|Q39214|RPM1_ARATH Disease resistance protein RPM1 OS=Arabidopsis thaliana GN=RPM1 PE=1 SV=1//7.39724e-101
Os11g0259100	285.451	0.954359	8.2245	0.00014882	0.010985	-//-
Os11g0267000	1498.33	618.887	1.2756	9.7238e-05	0.0077074	sp|Q9LX31|GUN4C_ARATH Tetrapyrrole-binding protein, chloroplastic OS=Arabidopsis thaliana GN=GUN4 PE=1 SV=1//1.91651e-64
Os11g0421800	182.934	72.0327	1.3446	0.0010879	0.046495	-//-
Os11g0484000	7286.19	3312.47	1.1373	0.00034997	0.020923	sp|Q2R483|MTBC_ORYSJ Probable bifunctional methylthioribulose-1-phosphate dehydratase/enolase-phosphatase E1 OS=Oryza sativa subsp. japonica GN=Os11g0484000 PE=2 SV=1//0
Os11g0487600	203.145	47.1788	2.1063	5.9327e-07	0.00013796	sp|O65012|C78A4_PINRA Cytochrome P450 78A4 OS=Pinus radiata GN=CYP78A4 PE=2 SV=1//1.64192e-107
Os11g0490300	81.7594	17.1078	2.2567	3.0731e-05	0.0031051	-//-
Os11g0526200	2210.63	945.704	1.225	0.00014357	0.010709	-//-
Os11g0591200	1524.47	691.74	1.14	0.00052036	0.028325	sp|Q5XEP9|KCS17_ARATH 3-ketoacyl-CoA synthase 17 OS=Arabidopsis thaliana GN=KCS17 PE=2 SV=2//0
Os11g0595200	918.996	232.788	1.981	3.1038e-06	0.00049626	-//-
Os11g0603200	1332.87	396.257	1.75	0.00095086	0.042415	-//-
Os12g0115000	14818.5	4218.35	1.8126	2.0607e-08	8.508e-06	sp|Q2QYL2|NLT2B_ORYSJ Non-specific lipid-transfer protein 2B OS=Oryza sativa subsp. japonica GN=LTP2-B PE=2 SV=1//1.01633e-40
Os12g0133050	1447.04	607.43	1.2523	0.00015956	0.011495	sp|P41095|RLA0_ORYSJ 60S acidic ribosomal protein P0 OS=Oryza sativa subsp. japonica GN=Os08g0130500 PE=1 SV=3//2.22031e-65
Os12g0139400	460.841	114.072	2.0143	4.5844e-08	1.6291e-05	sp|O80366|ARR9_ARATH Two-component response regulator ARR9 OS=Arabidopsis thaliana GN=ARR9 PE=1 SV=1//6.96684e-70
Os12g0145700	2256.45	1076.57	1.0676	0.0010837	0.046379	sp|P22200|KPYC_SOLTU Pyruvate kinase, cytosolic isozyme OS=Solanum tuberosum PE=2 SV=1//1.86451e-127
Os12g0169400	785.296	361.101	1.1208	0.00084399	0.03874	sp|Q9LF97|Y3295_ARATH CBS domain-containing protein CBSCBSPB3 OS=Arabidopsis thaliana GN=CBSCBSPB3 PE=1 SV=1//0
Os12g0203200	358.835	87.5844	2.0346	0.00099657	0.043657	-//-
Os12g0226700	100.363	17.6906	2.5042	0.00052513	0.028442	sp|Q39172|P1_ARATH NADP-dependent alkenal double bond reductase P1 OS=Arabidopsis thaliana GN=P1 PE=1 SV=1//2.06791e-126
Os12g0242500	568.518	134.851	2.0758	0.0006926	0.034154	-//-
Os12g0270300	888.295	287.957	1.6252	2.034e-06	0.00035737	sp|Q39214|RPM1_ARATH Disease resistance protein RPM1 OS=Arabidopsis thaliana GN=RPM1 PE=1 SV=1//3.63037e-62
Os12g0271700	552.217	173.73	1.6684	2.3065e-06	0.0004008	sp|Q0INZ4|SPS3_ORYSJ Probable solanesyl-diphosphate synthase 3, chloroplastic (Fragment) OS=Oryza sativa subsp. japonica GN=SPS3 PE=3 SV=1//0
Os12g0420100	21.773	1.97974	3.4592	0.00094239	0.042215	sp|Q2QSR8|BGL38_ORYSJ Beta-glucosidase 38 OS=Oryza sativa subsp. japonica GN=BGLU38 PE=2 SV=2//0
Os12g0472800	437.019	54.074	3.0147	2.6727e-05	0.0027624	-//-
Os12g0510750	135.756	28.252	2.2646	1.3732e-06	0.0002648	-//-
Os12g0512100	247.757	51.9825	2.2528	3.1582e-08	1.2034e-05	sp|Q8VZ80|PLT5_ARATH Polyol transporter 5 OS=Arabidopsis thaliana GN=PLT5 PE=1 SV=2//4.74966e-117
Os12g0515400	1591.96	630.456	1.3363	5.0851e-05	0.0047082	sp|Q9LXV3|DIT1_ARATH Dicarboxylate transporter 1, chloroplastic OS=Arabidopsis thaliana GN=DIT1 PE=1 SV=1//0
Os12g0563600	13652.9	3574.29	1.9335	2.5392e-09	1.3611e-06	-//-
Os12g0570700	7092.74	1325.96	2.4193	0.00013968	0.010444	sp|Q0IMG5|MT4A_ORYSJ Metallothionein-like protein 4A OS=Oryza sativa subsp. japonica GN=MT4A PE=2 SV=1//1.9532e-30
Os12g0588900	1047.15	497.233	1.0745	0.0011923	0.049485	sp|Q2QMW0|CTU2_ORYSJ Cytoplasmic tRNA 2-thiolation protein 2 OS=Oryza sativa subsp. japonica GN=CTU2 PE=2 SV=1//0
Os12g0589100	16557.4	6911.87	1.2603	6.8504e-05	0.0058873	sp|Q43199|APT1_WHEAT Adenine phosphoribosyltransferase 1 OS=Triticum aestivum GN=APT1 PE=2 SV=1//1.05326e-98
Os12g0609500	163.251	57.7843	1.4983	0.00035367	0.021064	sp|Q7Z9I2|YCP9_SCHPO Uncharacterized oxidoreductase C663.09c OS=Schizosaccharomyces pombe (strain 972 / ATCC 24843) GN=SPCC663.09c PE=2 SV=1//4.78008e-28
Os12g0623600	4658.37	1752.19	1.4107	1.0437e-05	0.0012995	sp|Q6PDY2|AEDO_MOUSE 2-aminoethanethiol dioxygenase OS=Mus musculus GN=Ado PE=1 SV=2//7.92464e-21
Os12g0628100	367.765	109.164	1.7523	0.00019766	0.013709	sp|Q2QLT8|ADF11_ORYSJ Actin-depolymerizing factor 11 OS=Oryza sativa subsp. japonica GN=ADF11 PE=2 SV=1//4.5122e-102
