# Supplementary material for: Comparative transcriptome analysis of the cold resistance of the sterile rice line 33S
Source: PLoS One. 2022 Jan 14;17(1):e0261822. doi: 10.1371/journal.pone.0261822 (PMC8759683; doi:10.1371/journal.pone.0261822)
Supplement: S5 Table — (XLS) [file pone.0261822.s005.xls]

## Sheet: Table S6 List of genes down-reg
Gene_id	readcount_N-Cold	readcount_N-CK	log2FoldChange	pval	padj	Blast swiss prot
Novel00085	7.43887	119.044	-4.0003	1.2798e-12	2.381e-09	sp|Q9FM19|HIR1_ARATH Hypersensitive-induced response protein 1 OS=Arabidopsis thaliana GN=HIR1 PE=1 SV=1//7.57467e-69
Novel00222	4.39928	34.7761	-2.9828	0.00021187	0.014447	-//-
Novel00263	7.43887	118.05	-3.9882	1.61e-12	2.8288e-09	sp|Q9FM19|HIR1_ARATH Hypersensitive-induced response protein 1 OS=Arabidopsis thaliana GN=HIR1 PE=1 SV=1//1.02779e-19
Novel00333	2.39911	52.887	-4.4623	0.00094432	0.042242	-//-
Novel00421	144.431	509.039	-1.8174	3.1069e-06	0.00049626	-//-
Novel00462	24.1506	97.9878	-2.0205	6.9348e-05	0.0059436	-//-
Novel00466	18.5658	107.306	-2.531	7.4349e-07	0.00016147	-//-
Novel00572	144.463	516.206	-1.8372	1.6643e-06	0.00030962	-//-
Novel00610	34.0754	414.852	-3.6058	5.0082e-05	0.0046585	-//-
Novel00658	44.8502	152.899	-1.7694	5.1212e-05	0.0047082	-//-
Novel00937	0.694541	27.8057	-5.3232	3.842e-06	0.00059563	-//-
Novel01039	22.1251	87.0593	-1.9763	0.000149	0.010985	sp|A3AVP1|CKX8_ORYSJ Cytokinin dehydrogenase 8 OS=Oryza sativa subsp. japonica GN=CKX8 PE=3 SV=1//0
Novel01128	1.03705	199.783	-7.5898	0.00025188	0.016493	sp|D2YZP9|BISS_ZINOF (S)-beta-bisabolene synthase OS=Zingiber officinale GN=TPS1 PE=1 SV=1//2.16934e-96
Novel01137	4.74178	31.8348	-2.7471	0.00075995	0.036148	sp|Q9LMN8|WAK3_ARATH Wall-associated receptor kinase 3 OS=Arabidopsis thaliana GN=WAK3 PE=2 SV=2//6.54033e-107
Novel01288	7.79889	53.7948	-2.7861	2.3797e-05	0.0025203	-//-
Novel01310	9.7275	46.958	-2.2712	0.00058863	0.030821	sp|Q9C519|WRKY6_ARATH WRKY transcription factor 6 OS=Arabidopsis thaliana GN=WRKY6 PE=1 SV=1//3.65637e-47
Novel01351	22.5837	97.1282	-2.1046	3.4781e-05	0.0034056	-//-
Novel01395	5.43156	44.5786	-3.0369	3.042e-05	0.0030836	-//-
Novel01470	1.6529	21.5594	-3.7052	0.00068046	0.033943	-//-
Novel01472	92.193	231.045	-1.3254	0.00078847	0.036997	-//-
Novel01658	241.608	577.417	-1.2569	0.00029375	0.018433	sp|A6RK67|AMPP1_BOTFB Probable Xaa-Pro aminopeptidase P OS=Botryotinia fuckeliana (strain B05.10) GN=ampp PE=3 SV=1//2.15545e-113
Novel01740	2.66054	26.1503	-3.297	0.00052262	0.028399	sp|C0LGH2|Y1561_ARATH Probable LRR receptor-like serine/threonine-protein kinase At1g56130 OS=Arabidopsis thaliana GN=At1g56130 PE=1 SV=2//6.15234e-07
Novel01904	7.48102	40.308	-2.4298	0.00067613	0.033835	sp|Q67XV7|LOR3_ARATH Protein LURP-one-related 3 OS=Arabidopsis thaliana GN=At1g53890 PE=2 SV=2//1.36492e-15
Novel01953	173.137	533.051	-1.6224	0.00078963	0.036997	sp|Q5Z9P8|GUN18_ORYSJ Endoglucanase 18 OS=Oryza sativa subsp. japonica GN=Os06g0715300 PE=2 SV=1//1.47047e-07
Novel02056	55.64	369.356	-2.7308	4.0302e-10	2.6012e-07	sp|P08770|TRA1_MAIZE Putative AC transposase OS=Zea mays PE=2 SV=2//3.78066e-11
Novel02379	308.736	749.712	-1.28	0.00016932	0.012046	sp|Q7LL04|YQK1_SCHPO UPF0676 protein C1494.01 OS=Schizosaccharomyces pombe (strain 972 / ATCC 24843) GN=SPCC1494.01 PE=3 SV=2//1.2805e-29
Novel02473	10.0302	51.9847	-2.3737	0.00022824	0.015326	sp|P0CG60|UBB_PONPY Polyubiquitin-B OS=Pongo pygmaeus GN=UBB PE=3 SV=1//3.25411e-51
Novel02507	28.3481	118.548	-2.0642	0.00058673	0.030773	sp|C0LGP4|Y3475_ARATH Probable LRR receptor-like serine/threonine-protein kinase At3g47570 OS=Arabidopsis thaliana GN=At3g47570 PE=1 SV=1//0
Novel02581	18.5141	183.559	-3.3095	5.1809e-08	1.7618e-05	sp|Q6L400|R1B16_SOLDE Putative late blight resistance protein homolog R1B-16 OS=Solanum demissum GN=R1B-16 PE=3 SV=1//1.62451e-35
Novel02611	19.9017	68.7681	-1.7888	0.0011389	0.048218	sp|P14381|YTX2_XENLA Transposon TX1 uncharacterized 149 kDa protein OS=Xenopus laevis PE=4 SV=1//1.90693e-38
Novel02637	0.694541	16.7927	-4.5956	0.00072776	0.035301	-//-
Novel02728	49.8938	137.191	-1.4593	0.00095993	0.042759	-//-
Novel02731	21.8645	205.224	-3.2305	1.8679e-08	8.2148e-06	sp|Q39214|RPM1_ARATH Disease resistance protein RPM1 OS=Arabidopsis thaliana GN=RPM1 PE=1 SV=1//1.8589e-58
Novel02808	22.1847	77.1223	-1.7976	0.00069591	0.034228	-//-
Os01g0116500	35.3667	103.823	-1.5537	0.0010511	0.045289	-//-
Os01g0124000	8.55532	78.5197	-3.1982	1.2116e-07	3.5811e-05	sp|A2WK50|IBBR_ORYSI Bowman-Birk type bran trypsin inhibitor OS=Oryza sativa subsp. indica GN=RBBI3.3 PE=2 SV=2//6.303e-31
Os01g0137700	7.48102	61.7127	-3.0443	0.0001342	0.010153	-//-
Os01g0137800	45.265	459.548	-3.3437	5.4913e-06	0.00078583	sp|P0C5E2|Y1839_ARATH Probable serine/threonine-protein kinase At1g18390 OS=Arabidopsis thaliana GN=At1g18390 PE=1 SV=2//1.96445e-13
Os01g0151700	998.849	2549.89	-1.3521	0.00093519	0.042012	sp|A2RVM0|TIC32_ARATH Short-chain dehydrogenase TIC 32, chloroplastic OS=Arabidopsis thaliana GN=TIC32 PE=2 SV=1//6.37459e-99
Os01g0221100	71.582	277.355	-1.9541	0.00010956	0.0085557	sp|Q5NAZ7|GH33_ORYSJ Probable indole-3-acetic acid-amido synthetase GH3.3 OS=Oryza sativa subsp. japonica GN=GH3.3 PE=2 SV=2//0
Os01g0283300	371.983	1066.57	-1.5197	0.00041807	0.023695	-//-
Os01g0288200	18.9146	127.42	-2.752	4.5507e-06	0.00067569	-//-
Os01g0322700	6.02515	144.8	-4.5869	5.0786e-07	0.00012168	sp|O48556|IPYR_MAIZE Soluble inorganic pyrophosphatase OS=Zea mays GN=IPP PE=2 SV=1//4.73099e-26
Os01g0327400	606.71	1269.6	-1.0653	0.0010606	0.045511	sp|A5H8G4|PER1_MAIZE Peroxidase 1 OS=Zea mays GN=PER1 PE=1 SV=1//4.78662e-102
Os01g0339500	28.8337	139.073	-2.27	0.0003719	0.021675	-//-
Os01g0364800	17.5169	90.5228	-2.3695	7.3251e-06	0.00096931	sp|Q9LMN7|WAK5_ARATH Wall-associated receptor kinase 5 OS=Arabidopsis thaliana GN=WAK5 PE=2 SV=1//3.91382e-115
Os01g0571100	240.739	543.269	-1.1742	0.00079669	0.037217	-//-
Os01g0594700	39.2382	155.936	-1.9906	7.8167e-06	0.00103	sp|P38758|TDA3_YEAST Putative oxidoreductase TDA3 OS=Saccharomyces cerevisiae (strain ATCC 204508 / S288c) GN=TDA3 PE=1 SV=2//5.17394e-12
Os01g0607000	47.5044	246.2	-2.3737	2.9738e-05	0.0030339	-//-
Os01g0669100	14.1888	58.6164	-2.0466	0.00059134	0.030912	sp|P17801|KPRO_MAIZE Putative receptor protein kinase ZmPK1 OS=Zea mays GN=PK1 PE=2 SV=2//0
Os01g0687300	373.728	1278.01	-1.7738	5.1201e-06	0.00074622	-//-
Os01g0702000	186.108	2140.09	-3.5235	4.6043e-11	4.0448e-08	sp|Q5N8J3|BBD1_ORYSJ Bifunctional nuclease 1 OS=Oryza sativa subsp. japonica GN=BBD1 PE=2 SV=1//0
Os01g0733200	46.4722	233.993	-2.332	0.00069229	0.034154	sp|Q942D6|HFC1B_ORYSJ Heat stress transcription factor C-1b OS=Oryza sativa subsp. japonica GN=HSFC1B PE=2 SV=1//6.40834e-160
Os01g0748500	58.5608	154.199	-1.3968	0.00090852	0.041106	sp|Q93YW8|GDL65_ARATH GDSL esterase/lipase At4g18970 OS=Arabidopsis thaliana GN=At4g18970 PE=2 SV=1//8.01974e-16
Os01g0750500	161.232	628.072	-1.9618	0.00038058	0.022064	sp|Q3SZX8|CCD25_BOVIN Coiled-coil domain-containing protein 25 OS=Bos taurus GN=CCDC25 PE=2 SV=1//2.03388e-70
Os01g0764900	244.753	1623.58	-2.7298	4.7531e-15	1.2654e-11	sp|Q50228|FMDA_METME Formamidase OS=Methylophilus methylotrophus GN=fmdA PE=1 SV=1//2.09923e-145
Os01g0813800	385.126	914.476	-1.2476	0.00025113	0.016478	sp|Q8RZL1|BGL03_ORYSJ Beta-glucosidase 3 OS=Oryza sativa subsp. japonica GN=BGLU3 PE=2 SV=2//2.78408e-14
Os01g0823700	56.7209	266.523	-2.2323	4.7893e-07	0.00011562	sp|Q9M0R7|ATL39_ARATH RING-H2 finger protein ATL39 OS=Arabidopsis thaliana GN=ATL39 PE=2 SV=1//1.297e-06
Os01g0871900	37.49	374.438	-3.3202	3.5016e-06	0.00054822	sp|Q9C7U1|PTR25_ARATH Probable peptide/nitrate transporter At1g72140 OS=Arabidopsis thaliana GN=At1g72140 PE=2 SV=1//6.14673e-69
Os01g0872100	167.327	596.877	-1.8348	2.4946e-07	6.7432e-05	sp|Q0WP01|PTR9_ARATH Probable peptide/nitrate transporter At1g22540 OS=Arabidopsis thaliana GN=At1g22540 PE=2 SV=1//1.06025e-108
Os01g0878900	258.578	1554.53	-2.5878	1.4647e-13	3.5633e-10	sp|Q949R4|DIOXL_ARATH 4,5-DOPA dioxygenase extradiol-like protein OS=Arabidopsis thaliana GN=At4g15093 PE=2 SV=1//3.00471e-100
Os01g0889900	95.9614	291.418	-1.6026	0.00050814	0.027895	-//-
Os01g0892500	28.5357	102.285	-1.8418	0.00015613	0.011351	-//-
Os01g0895600	2318.21	5156.48	-1.1534	0.00029255	0.018397	sp|O04153|CALR3_ARATH Calreticulin-3 OS=Arabidopsis thaliana GN=CRT3 PE=2 SV=2//5.54428e-139
Os01g0933300	46.4092	196.746	-2.0839	1.0143e-06	0.00020562	-//-
Os01g0961000	47.2557	132.263	-1.4849	0.00082314	0.038171	-//-
Os01g0971800	19.6425	375.4	-4.2564	2.3579e-18	1.0653e-14	sp|P62598|ARR12_ARATH Two-component response regulator ARR12 OS=Arabidopsis thaliana GN=ARR12 PE=2 SV=2//6.83137e-19
Os02g0122100	68.6998	210.302	-1.6141	6.3845e-05	0.0056088	sp|Q9UT49|CID13_SCHPO Poly(A) RNA polymerase cid13 OS=Schizosaccharomyces pombe (strain 972 / ATCC 24843) GN=cid13 PE=1 SV=1//1.31022e-48
Os02g0126000	120.62	298.225	-1.3059	0.00053706	0.028935	-//-
Os02g0161900	17957.6	39453.8	-1.1356	0.00033217	0.020152	sp|P0CH05|UBI2P_PETCR Polyubiquitin OS=Petroselinum crispum GN=PCUBI4-2 PE=3 SV=1//0
Os02g0163600	210.063	485	-1.2072	0.00062973	0.031814	-//-
Os02g0178700	30.5588	128.433	-2.0714	1.0294e-05	0.0012868	-//-
Os02g0180800	742.695	1581.57	-1.0905	0.00091373	0.041223	sp|Q9SAH9|CCR2_ARATH Cinnamoyl-CoA reductase 2 OS=Arabidopsis thaliana GN=CCR2 PE=1 SV=1//4.37902e-106
Os02g0226200	42.231	120.505	-1.5127	0.00078251	0.036955	sp|Q67YC0|PPSP1_ARATH Inorganic pyrophosphatase 1 OS=Arabidopsis thaliana GN=PS2 PE=1 SV=1//1.67146e-73
Os02g0230300	439.404	2883.56	-2.7142	1.7663e-06	0.00032222	sp|Q9S728|PDF1_ARATH Protodermal factor 1 OS=Arabidopsis thaliana GN=PDF1 PE=2 SV=1//2.08956e-26
Os02g0260700	810.016	1737.55	-1.101	0.00074057	0.035595	sp|Q9FPW6|POB1_ARATH BTB/POZ domain-containing protein POB1 OS=Arabidopsis thaliana GN=POB1 PE=2 SV=2//0
Os02g0271900	372.114	801.276	-1.1066	0.0010327	0.044737	sp|Q9S7G7|MB3R1_ARATH Myb-related protein 3R-1 OS=Arabidopsis thaliana GN=MYB3R-1 PE=2 SV=1//1.27678e-28
Os02g0273100	285.643	798.773	-1.4836	0.00062545	0.0317	sp|Q8L493|BCAL3_ARATH Branched-chain-amino-acid aminotransferase-like protein 3, chloroplastic OS=Arabidopsis thaliana GN=At5g57850 PE=2 SV=1//4.47686e-143
Os02g0278400	22.1379	111.013	-2.3261	2.4526e-06	0.0004148	-//-
Os02g0298200	93.1523	266.081	-1.5142	9.0546e-05	0.0073238	sp|Q9M345|LRK42_ARATH L-type lectin-domain containing receptor kinase IV.2 OS=Arabidopsis thaliana GN=LECRK42 PE=2 SV=1//1.57003e-169
Os02g0474000	734.288	1658.98	-1.1759	0.00033261	0.020152	sp|Q9LPW4|FB7_ARATH Putative F-box protein At1g12855 OS=Arabidopsis thaliana GN=At1g12855 PE=4 SV=1//2.82714e-08
Os02g0503700	71.3063	202.722	-1.5074	0.00018708	0.013061	sp|P93147|C81E1_GLYEC Isoflavone 2&apos;-hydroxylase OS=Glycyrrhiza echinata GN=CYP81E1 PE=1 SV=2//3.55755e-105
Os02g0520100	26.4926	87.6357	-1.7259	0.00068857	0.034132	-//-
Os02g0522700	207.792	505.709	-1.2832	0.00028776	0.018201	-//-
Os02g0525100	286.774	635.841	-1.1487	0.00079327	0.037112	-//-
Os02g0582900	36.0071	203.777	-2.5006	6.3826e-06	0.00088533	-//-
Os02g0583000	10.2012	49.334	-2.2738	0.00059373	0.030985	-//-
Os02g0589000	45.0782	175.359	-1.9598	0.00090573	0.041038	sp|Q9FZI8|LCAT1_ARATH Lecithin-cholesterol acyltransferase-like 1 OS=Arabidopsis thaliana GN=LCAT1 PE=2 SV=1//1.17871e-72
Os02g0590250	12.3467	65.6014	-2.4096	5.1151e-05	0.0047082	sp|Q9FZI8|LCAT1_ARATH Lecithin-cholesterol acyltransferase-like 1 OS=Arabidopsis thaliana GN=LCAT1 PE=2 SV=1//7.61736e-11
Os02g0601700	404.148	922.409	-1.1905	0.00036668	0.021595	sp|Q9GKW8|AND1A_MACFA Ankyrin repeat and death domain-containing protein 1A (Fragment) OS=Macaca fascicularis GN=ANKDD1A PE=2 SV=3//1.9686e-07
Os02g0615800	818.886	2830.27	-1.7892	1.7979e-05	0.0020676	sp|C0LGP4|Y3475_ARATH Probable LRR receptor-like serine/threonine-protein kinase At3g47570 OS=Arabidopsis thaliana GN=At3g47570 PE=1 SV=1//0
Os02g0618200	1308.38	2976.53	-1.1858	0.00024995	0.016434	sp|Q689G9|PRR1_ORYSJ Two-component response regulator-like PRR1 OS=Oryza sativa subsp. japonica GN=PRR1 PE=2 SV=2//0
Os02g0626100	18094.2	44549.2	-1.2999	0.00024164	0.016018	sp|P14717|PAL1_ORYSJ Phenylalanine ammonia-lyase OS=Oryza sativa subsp. japonica GN=PAL PE=1 SV=2//0
Os02g0632800	10.4666	75.993	-2.8601	1.0577e-06	0.00021039	sp|Q9LMN7|WAK5_ARATH Wall-associated receptor kinase 5 OS=Arabidopsis thaliana GN=WAK5 PE=2 SV=1//7.3357e-116
Os02g0639100	3.99557	48.3882	-3.5982	8.2218e-06	0.0010701	sp|C0LGG7|Y1534_ARATH Probable LRR receptor-like serine/threonine-protein kinase At1g53420 OS=Arabidopsis thaliana GN=At1g53420 PE=2 SV=2//1.2826e-93
Os02g0646200	48.4167	162.237	-1.7445	0.00025999	0.016918	sp|Q9LQZ7|STHX_ARATH Probable salt tolerance-like protein At1g75540 OS=Arabidopsis thaliana GN=At1g75540 PE=1 SV=1//2.55787e-33
Os02g0658800	269.318	741.772	-1.4617	1.9397e-05	0.0021676	sp|Q6H676|EXB11_ORYSJ Expansin-B11 OS=Oryza sativa subsp. japonica GN=EXPB11 PE=2 SV=1//1.00717e-166
Os02g0724000	157.198	821.958	-2.3865	2.3263e-11	2.2991e-08	sp|Q9SSE5|COL9_ARATH Zinc finger protein CONSTANS-LIKE 9 OS=Arabidopsis thaliana GN=COL9 PE=2 SV=1//1.13609e-85
Os02g0740400	1925.63	8035.36	-2.061	0.00024118	0.016018	sp|Q9FVV1|GDL28_ARATH GDSL esterase/lipase At1g71250 OS=Arabidopsis thaliana GN=At1g71250 PE=2 SV=1//7.61131e-45
Os02g0771600	708.187	1652.75	-1.2227	0.0001837	0.012882	sp|A2Z1W9|ACCO1_ORYSI 1-aminocyclopropane-1-carboxylate oxidase 1 OS=Oryza sativa subsp. indica GN=ACO1 PE=2 SV=1//4.37691e-149
Os02g0774100	89.3992	755.338	-3.0788	7.2119e-07	0.00016062	sp|Q6Z7L3|TRL31_ORYSJ Thioredoxin-like 3-1, chloroplastic OS=Oryza sativa subsp. japonica GN=Os02g0774100 PE=2 SV=2//1.43941e-86
Os03g0108300	201.234	686.191	-1.7697	0.00032028	0.019592	sp|Q9SJL9|XTH32_ARATH Probable xyloglucan endotransglucosylase/hydrolase protein 32 OS=Arabidopsis thaliana GN=XTH32 PE=2 SV=1//2.43277e-118
Os03g0109900	673.423	1703.97	-1.3393	0.00047228	0.026343	-//-
Os03g0128200	75.0778	255.874	-1.769	6.7635e-06	0.00092199	sp|Q9SL03|CALS2_ARATH Callose synthase 2 OS=Arabidopsis thaliana GN=CALS2 PE=2 SV=3//1.29965e-10
Os03g0129400	10.6389	286.779	-4.7525	8.4511e-07	0.000177	-//-
Os03g0138700	237.957	617.612	-1.376	7.8315e-05	0.0065178	-//-
Os03g0162800	14.9692	58.8415	-1.9748	0.00081055	0.037642	sp|O48780|KCS11_ARATH 3-ketoacyl-CoA synthase 11 OS=Arabidopsis thaliana GN=KCS11 PE=1 SV=1//1.79409e-118
Os03g0169500	38.7908	116.192	-1.5827	0.00061952	0.03165	sp|Q8S7W0|CSLA4_ORYSJ Probable mannan synthase 4 OS=Oryza sativa subsp. japonica GN=CSLA4 PE=2 SV=1//0
Os03g0183000	1966.01	4527.11	-1.2033	0.00016575	0.011909	sp|Q6K7E6|ERF1_ORYSJ Ethylene-responsive transcription factor 1 OS=Oryza sativa subsp. japonica GN=EREBP1 PE=1 SV=1//2.88455e-25
Os03g0184100	131.394	1498.16	-3.5112	4.9241e-22	2.5955e-18	-//-
Os03g0184200	7.06458	60.9938	-3.11	1.8796e-06	0.00033584	-//-
Os03g0201901	176.698	642.204	-1.8617	2.1187e-05	0.0023266	sp|Q0H904|XYNC_ASPFU Endo-1,4-beta-xylanase C OS=Neosartorya fumigata (strain ATCC MYA-4609 / Af293 / CBS 101355 / FGSC A1100) GN=xlnC PE=2 SV=2//1.80463e-19
Os03g0205800	170.842	471.885	-1.4658	4.7087e-05	0.0044189	-//-
Os03g0213900	934.1	2028.8	-1.119	0.00058123	0.030564	sp|Q32SG5|RIK_MAIZE Protein RIK OS=Zea mays PE=1 SV=1//2.79592e-78
Os03g0215700	130.788	391.021	-1.58	1.6883e-05	0.0019776	sp|Q10PZ6|MP704_ORYSJ Microtubule-associated protein 70-4 OS=Oryza sativa subsp. japonica GN=MAP70.4 PE=2 SV=1//0
Os03g0277600	29.3662	285.038	-3.2789	2.9162e-12	4.0098e-09	sp|Q9LV60|CRR55_ARATH Cysteine-rich repeat secretory protein 55 OS=Arabidopsis thaliana GN=CRRSP55 PE=2 SV=1//1.17602e-56
Os03g0291500	672.634	4861.31	-2.8535	2.3828e-05	0.0025203	sp|Q10MX3|ASNS1_ORYSJ Asparagine synthetase [glutamine-hydrolyzing] 1 OS=Oryza sativa subsp. japonica GN=Os03g0291500 PE=2 SV=1//1.18025e-61
Os03g0314500	40.6099	357.92	-3.1397	0.00015053	0.01102	sp|Q5P4Z6|TOLB_AROAE Protein TolB OS=Aromatoleum aromaticum (strain EbN1) GN=tolB PE=3 SV=1//8.66308e-08
Os03g0401900	60.2715	230.725	-1.9366	0.0010402	0.044941	sp|P31924|SUS1_ORYSJ Sucrose synthase 1 OS=Oryza sativa subsp. japonica GN=SUS1 PE=1 SV=1//0
Os03g0411800	146.32	390.438	-1.416	9.3968e-05	0.0075047	sp|Q852F6|ZIP2_ORYSJ Zinc transporter 2 OS=Oryza sativa subsp. japonica GN=ZIP2 PE=2 SV=1//3.61977e-175
Os03g0582000	383.616	1521.42	-1.9877	0.00012905	0.0099059	sp|P53603|FTCD_PIG Formimidoyltransferase-cyclodeaminase OS=Sus scrofa GN=FTCD PE=1 SV=1//5.53486e-13
Os03g0586500	306.526	2782.93	-3.1825	0.00065368	0.032867	-//-
Os03g0679700	1810.75	8235.46	-2.1853	7.2973e-07	0.00016139	sp|O82392|THIC_ARATH Phosphomethylpyrimidine synthase, chloroplastic OS=Arabidopsis thaliana GN=THIC PE=1 SV=1//0
Os03g0679800	16.4837	140.408	-3.0905	7.0027e-07	0.00015707	sp|Q01484|ANK2_HUMAN Ankyrin-2 OS=Homo sapiens GN=ANK2 PE=1 SV=4//6.9179e-07
Os03g0765400	553.222	2423.57	-2.1312	0.00026566	0.017112	-//-
Os03g0799000	3074.48	7020.79	-1.1913	0.00017741	0.012524	sp|P27806|H1_WHEAT Histone H1 OS=Triticum aestivum PE=2 SV=2//1.66414e-28
Os03g0799900	28.0502	96.6863	-1.7853	0.0002699	0.01735	sp|Q8GYE0|PHF1_ARATH SEC12-like protein 1 OS=Arabidopsis thaliana GN=PHF1 PE=2 SV=2//9.95906e-07
Os03g0832200	80.1096	379.402	-2.2437	3.9209e-09	2.0001e-06	sp|Q9SLY8|CALR_ORYSJ Calreticulin OS=Oryza sativa subsp. japonica GN=Os07g0246200 PE=1 SV=2//0
Os04g0141400	2.61363	30.1779	-3.5294	0.00012128	0.0093893	sp|Q9LXA5|LRK91_ARATH L-type lectin-domain containing receptor kinase IX.1 OS=Arabidopsis thaliana GN=LECRK91 PE=2 SV=1//4.07494e-94
Os04g0175600	58.7618	456.268	-2.9569	0.00013403	0.010153	-//-
Os04g0175900	221.133	891.725	-2.0117	1.349e-06	0.00026175	sp|Q7XXD4|METL_ORYSJ Probable inactive methyltransferase Os04g0175900 OS=Oryza sativa subsp. japonica GN=Os04g0175900 PE=1 SV=2//0
Os04g0191400	331.539	1215.11	-1.8738	3.147e-08	1.2034e-05	-//-
Os04g0226600	34.7801	101.901	-1.5508	0.0011866	0.049312	sp|Q9SXB8|Y1133_ARATH G-type lectin S-receptor-like serine/threonine-protein kinase At1g11330 OS=Arabidopsis thaliana GN=At1g11330 PE=1 SV=3//3.09447e-177
Os04g0231800	9.93264	144.168	-3.8594	0.00020013	0.013838	-//-
Os04g0253000	1653.6	5064.18	-1.6147	1.0526e-06	0.00021039	-//-
Os04g0291000	33.5786	131.556	-1.9701	2.1808e-05	0.0023539	sp|Q6RVV4|TIC32_PEA Short-chain dehydrogenase TIC 32, chloroplastic OS=Pisum sativum GN=TIC32 PE=1 SV=1//2.23037e-74
Os04g0304400	1.67992	20.4353	-3.6046	0.0011237	0.047702	sp|Q84NC5|MAD25_ORYSJ MADS-box transcription factor 25 OS=Oryza sativa subsp. japonica GN=MADS25 PE=2 SV=2//1.26837e-163
Os04g0316200	159.137	583.463	-1.8744	0.00048002	0.026633	sp|Q9LRJ9|CRR38_ARATH Cysteine-rich repeat secretory protein 38 OS=Arabidopsis thaliana GN=CRRSP38 PE=2 SV=1//4.22657e-13
Os04g0322100	119.992	470.446	-1.9711	0.00019538	0.013581	sp|Q9LRJ9|CRR38_ARATH Cysteine-rich repeat secretory protein 38 OS=Arabidopsis thaliana GN=CRRSP38 PE=2 SV=1//1.84213e-13
Os04g0330400	73.2579	232.497	-1.6662	0.00080315	0.037408	-//-
Os04g0370100	21.0698	74.5043	-1.8221	0.00072769	0.035301	sp|Q9LMP1|WAK2_ARATH Wall-associated receptor kinase 2 OS=Arabidopsis thaliana GN=WAK2 PE=1 SV=1//2.78307e-109
Os04g0370900	15.3146	149.018	-3.2825	2.4429e-06	0.0004148	sp|Q7X8C5|WAKLB_ARATH Wall-associated receptor kinase-like 2 OS=Arabidopsis thaliana GN=WAKL2 PE=2 SV=1//3.106e-09
Os04g0371000	15.3148	68.6653	-2.1647	0.0001539	0.011241	sp|Q9LMP1|WAK2_ARATH Wall-associated receptor kinase 2 OS=Arabidopsis thaliana GN=WAK2 PE=1 SV=1//4.9044e-12
Os04g0387900	21.8899	100.722	-2.202	6.4405e-05	0.0056267	-//-
Os04g0419900	106.76	267.094	-1.323	0.00055108	0.029291	sp|O64477|Y2913_ARATH G-type lectin S-receptor-like serine/threonine-protein kinase At2g19130 OS=Arabidopsis thaliana GN=At2g19130 PE=2 SV=1//0
Os04g0453500	37.8379	204.249	-2.4324	4.154e-05	0.0039452	sp|P0C2F6|RNHX1_ARATH Putative ribonuclease H protein At1g65750 OS=Arabidopsis thaliana GN=At1g65750 PE=3 SV=1//1.50488e-23
Os04g0464100	14.443	158.73	-3.4581	4.3178e-12	5.4622e-09	-//-
Os04g0469300	10.7598	73.6079	-2.7742	2.4148e-06	0.00041281	-//-
Os04g0490500	172.923	452.247	-1.387	0.00017541	0.012423	sp|B9DFG5|PTI13_ARATH PTI1-like tyrosine-protein kinase 3 OS=Arabidopsis thaliana GN=PTI13 PE=1 SV=1//1.18718e-95
Os04g0521900	124.195	318.182	-1.3572	0.00028146	0.017838	-//-
Os04g0525100	43.3299	148.377	-1.7758	6.6005e-05	0.0057349	sp|Q9LHJ2|U82A1_ARATH UDP-glycosyltransferase 82A1 OS=Arabidopsis thaliana GN=UGT82A1 PE=2 SV=1//3.86798e-65
Os04g0535000	53.5493	242.161	-2.177	1.1574e-07	3.4532e-05	-//-
Os04g0561500	115.075	602.632	-2.3887	4.3998e-11	4.0205e-08	sp|Q9QUR6|PPCE_MOUSE Prolyl endopeptidase OS=Mus musculus GN=Prep PE=2 SV=1//0
Os04g0572700	137.836	333.053	-1.2728	0.00057726	0.030427	sp|Q0DYP5|C3H17_ORYSJ Zinc finger CCCH domain-containing protein 17 OS=Oryza sativa subsp. japonica GN=Os02g0677700 PE=2 SV=2//4.80091e-32
Os04g0598800	91.8668	269.804	-1.5543	0.00013295	0.010153	sp|Q9LMP1|WAK2_ARATH Wall-associated receptor kinase 2 OS=Arabidopsis thaliana GN=WAK2 PE=1 SV=1//1.7442e-116
Os04g0609300	21.9304	97.3416	-2.1501	0.00037625	0.021874	sp|Q8GSM7|HST_TOBAC Shikimate O-hydroxycinnamoyltransferase OS=Nicotiana tabacum GN=HST PE=1 SV=1//5.43963e-12
Os04g0611400	57.599	229.268	-1.9929	0.00083349	0.038538	sp|Q8L7E3|VSR7_ARATH Vacuolar-sorting receptor 7 OS=Arabidopsis thaliana GN=VSR7 PE=2 SV=2//0
Os04g0616300	457.539	1096.42	-1.2608	0.00034477	0.02073	sp|C0LGG8|Y5343_ARATH Probable LRR receptor-like serine/threonine-protein kinase At1g53430 OS=Arabidopsis thaliana GN=At1g53430 PE=1 SV=1//8.49304e-06
Os04g0616700	533.336	1313.42	-1.3002	8.121e-05	0.006738	sp|C0LGH2|Y1561_ARATH Probable LRR receptor-like serine/threonine-protein kinase At1g56130 OS=Arabidopsis thaliana GN=At1g56130 PE=1 SV=2//0
Os04g0620600	25.1791	83.6962	-1.7329	0.00068641	0.034079	-//-
Os04g0630900	34.8478	103.487	-1.5703	0.00094174	0.042215	sp|P51102|DFRA_ARATH Dihydroflavonol-4-reductase OS=Arabidopsis thaliana GN=DFRA PE=2 SV=2//1.36087e-58
Os04g0639100	402.944	1021.12	-1.3415	0.00022094	0.014899	-//-
Os04g0654600	296.205	692.904	-1.2261	0.00036517	0.021595	sp|Q5XF57|Y5576_ARATH Probable receptor-like serine/threonine-protein kinase At5g57670 OS=Arabidopsis thaliana GN=At5g57670 PE=2 SV=1//1.4547e-100
Os04g0655100	26.3695	83.4287	-1.6617	0.0011785	0.049125	sp|P17801|KPRO_MAIZE Putative receptor protein kinase ZmPK1 OS=Zea mays GN=PK1 PE=2 SV=2//0
Os04g0659000	56.5547	273.042	-2.2714	2.0558e-08	8.508e-06	-//-
Os04g0675400	29.3582	509.014	-4.1159	3.3073e-05	0.0032789	sp|Q8RB67|DNAJ_THETN Chaperone protein DnaJ OS=Thermoanaerobacter tengcongensis (strain DSM 15242 / JCM 11007 / NBRC 100824 / MB4) GN=dnaJ PE=3 SV=1//1.5395e-08
Os05g0134700	89.5371	249.862	-1.4806	0.00098294	0.04339	sp|Q9FEQ8|PER2_MAIZE Peroxidase 2 OS=Zea mays GN=PER2 PE=2 SV=1//1.09761e-55
Os05g0142100	278.098	612.375	-1.1388	0.0008364	0.03856	-//-
Os05g0142200	72.6588	183.9	-1.3397	0.00096955	0.043006	-//-
Os05g0142400	769.083	2136.9	-1.4743	0.0004607	0.025833	-//-
Os05g0144900	104.527	277.613	-1.4092	0.0002004	0.013838	sp|A3AZW5|SPP3_ORYSJ Probable sucrose-phosphatase 3 OS=Oryza sativa subsp. japonica GN=SPP3 PE=3 SV=1//2.46392e-66
Os05g0149300	120.876	303.56	-1.3285	0.00039465	0.022693	sp|Q9FR99|ACCO_MUSAC 1-aminocyclopropane-1-carboxylate oxidase OS=Musa acuminata GN=MAO1B PE=3 SV=1//3.0499e-108
Os05g0172800	1.99779	22.8298	-3.5144	0.00074813	0.035795	-//-
Os05g0190300	1417.08	3248.2	-1.1967	0.00021835	0.014769	sp|P27061|PPA1_SOLLC Acid phosphatase 1 OS=Solanum lycopersicum GN=APS1 PE=2 SV=1//1.43419e-60
Os05g0191500	67.9735	445.018	-2.7108	2.038e-12	3.3923e-09	sp|P27061|PPA1_SOLLC Acid phosphatase 1 OS=Solanum lycopersicum GN=APS1 PE=2 SV=1//5.77183e-21
Os05g0231600	480.705	1188.37	-1.3058	0.00037178	0.021675	sp|Q75GA5|TIP41_ORYSJ Probable aquaporin TIP4-1 OS=Oryza sativa subsp. japonica GN=TIP4-1 PE=2 SV=1//1.19989e-24
Os05g0231700	1570.17	3427.87	-1.1264	0.00050416	0.027778	sp|Q75GA5|TIP41_ORYSJ Probable aquaporin TIP4-1 OS=Oryza sativa subsp. japonica GN=TIP4-1 PE=2 SV=1//1.49221e-120
Os05g0267001	74.0151	231.75	-1.6467	3.5783e-05	0.0034821	sp|Q9CA63|FBK29_ARATH F-box/kelch-repeat protein At1g74510 OS=Arabidopsis thaliana GN=At1g74510 PE=2 SV=1//1.1999e-14
Os05g0267100	69.7662	247.394	-1.8262	4.5414e-06	0.00067569	sp|Q55CU8|RSC5_DICDI Random slug protein 5 OS=Dictyostelium discoideum GN=rsc5 PE=2 SV=1//3.82798e-16
Os05g0339300	152.853	481.201	-1.6545	4.398e-06	0.0006592	-//-
Os05g0365700	32.6028	105.659	-1.6963	0.00037214	0.021675	sp|Q60DY1|BGL21_ORYSJ Beta-glucosidase 21 OS=Oryza sativa subsp. japonica GN=BGLU21 PE=2 SV=2//7.9218e-07
Os05g0380200	42.8444	486.4	-3.505	3.38e-08	1.2576e-05	sp|Q7XA39|RGA4_SOLBU Putative disease resistance protein RGA4 OS=Solanum bulbocastanum GN=RGA4 PE=2 SV=1//4.62271e-07
Os05g0380300	77.3124	213.189	-1.4634	0.00025891	0.016883	-//-
Os05g0382600	289.287	824.135	-1.5104	1.023e-05	0.0012838	-//-
Os05g0464300	19.761	71.6091	-1.8575	0.0006984	0.034297	-//-
Os05g0472400	3.39961	184.511	-5.7622	2.2311e-22	1.4112e-18	sp|Q0DHE3|ZIP9_ORYSJ Zinc transporter 9 OS=Oryza sativa subsp. japonica GN=ZIP9 PE=3 SV=3//6.81501e-11
Os05g0481100	1184.17	3203	-1.4355	9.2098e-06	0.0011698	sp|C0LGD7|Y1684_ARATH Probable LRR receptor-like serine/threonine-protein kinase At1g06840 OS=Arabidopsis thaliana GN=At1g06840 PE=1 SV=2//0
Os05g0495600	76.5686	300.17	-1.971	3.9758e-07	9.9793e-05	sp|Q65X71|ACA6_ORYSJ Probable calcium-transporting ATPase 6, plasma membrane-type OS=Oryza sativa subsp. japonica GN=Os05g0495600 PE=3 SV=1//0
Os05g0520600	18.1375	67.1388	-1.8882	0.00080287	0.037408	-//-
Os05g0555600	86.0516	1910.4	-4.4725	0.0001282	0.0098887	sp|Q0DG35|GLT2_ORYSJ Glutamate synthase 2 [NADH], chloroplastic OS=Oryza sativa subsp. japonica GN=Os05g0555600 PE=2 SV=2//0
Os05g0589200	461.686	1216.91	-1.3982	0.0002613	0.016969	-//-
Os06g0129100	251.943	593.009	-1.235	0.000312	0.01931	sp|Q6RVV4|TIC32_PEA Short-chain dehydrogenase TIC 32, chloroplastic OS=Pisum sativum GN=TIC32 PE=1 SV=1//2.58351e-07
Os06g0130800	2399.68	8131.92	-1.7608	3.2623e-05	0.0032546	sp|P40267|H1_SOLPN Histone H1 OS=Solanum pennellii PE=2 SV=1//7.73448e-25
Os06g0140700	252.221	577.115	-1.1942	0.00062391	0.031672	sp|Q5VPE3|HOX2_ORYSJ Homeobox-leucine zipper protein HOX2 OS=Oryza sativa subsp. japonica GN=HOX2 PE=1 SV=1//3.08527e-107
Os06g0140800	431.077	1005.75	-1.2222	0.00027706	0.01763	sp|Q9LU47|PUB53_ARATH Putative U-box domain-containing protein 53 OS=Arabidopsis thaliana GN=PUB53 PE=3 SV=1//0
Os06g0141700	16.7253	82.1772	-2.2967	0.00034471	0.02073	sp|Q02921|NO93_SOYBN Early nodulin-93 OS=Glycine max PE=2 SV=1//9.41295e-18
Os06g0166500	18.2304	67.4334	-1.8871	0.00075575	0.03605	-//-
Os06g0202400	71.8824	197.521	-1.4583	0.00029512	0.018446	-//-
Os06g0202600	13.7374	55.6036	-2.0171	0.00091369	0.041223	-//-
Os06g0215200	578.258	1220.61	-1.0778	0.0011327	0.04802	sp|Q5F457|WBP4_CHICK WW domain-binding protein 4 OS=Gallus gallus GN=WBP4 PE=2 SV=1//3.39909e-09
Os06g0222100	146.14	433.958	-1.5702	0.00036365	0.021595	sp|Q0DDI1|TPP8_ORYSJ Probable trehalose-phosphate phosphatase 8 OS=Oryza sativa subsp. japonica GN=TPP8 PE=2 SV=3//0
Os06g0244700	661.915	1602.8	-1.2759	0.00099583	0.043657	sp|Q9T041|MAPT_ARATH Microtubule-associated protein TORTIFOLIA1 OS=Arabidopsis thaliana GN=TOR1 PE=1 SV=2//5.39392e-10
Os06g0294950	423.518	1011.64	-1.2562	0.00032515	0.019775	-//-
Os06g0298200	191.021	550.28	-1.5264	1.6223e-05	0.0019289	sp|Q9LUA9|COL10_ARATH Zinc finger protein CONSTANS-LIKE 10 OS=Arabidopsis thaliana GN=COL10 PE=1 SV=1//1.84856e-87
Os06g0306300	13.8065	169.184	-3.6152	2.2083e-05	0.0023755	sp|P37834|PER1_ORYSJ Peroxidase 1 OS=Oryza sativa subsp. japonica GN=PRX74 PE=2 SV=2//4.48011e-14
Os06g0334100	34.2382	183.588	-2.4228	9.0339e-05	0.0073238	sp|Q92804|RBP56_HUMAN TATA-binding protein-associated factor 2N OS=Homo sapiens GN=TAF15 PE=1 SV=1//1.93664e-06
Os06g0347100	839.432	2061.02	-1.2959	8.2165e-05	0.0067671	-//-
Os06g0474800	13.6294	329.29	-4.5946	5.4741e-05	0.0049834	sp|P00210|FER1_DESAF Ferredoxin-1 OS=Desulfovibrio africanus GN=fd1 PE=1 SV=3//1.52173e-08
Os06g0483900	71.0843	245.677	-1.7892	8.0929e-06	0.0010576	-//-
Os06g0564700	79.8132	316.204	-1.9862	7.7266e-05	0.0064646	sp|P32260|CYSKP_SPIOL Cysteine synthase, chloroplastic/chromoplastic OS=Spinacia oleracea GN=CYSK PE=1 SV=2//8.6917e-114
Os06g0582600	5.77645	72.2268	-3.6443	3.1971e-06	0.00050387	sp|Q9STL5|CEP3_ARATH KDEL-tailed cysteine endopeptidase CEP3 OS=Arabidopsis thaliana GN=CEP3 PE=2 SV=1//3.74224e-92
Os06g0618700	103.267	608.991	-2.56	1.2448e-09	7.3718e-07	-//-
Os06g0624100	70.6601	193.098	-1.4504	0.0004008	0.023005	-//-
Os06g0624200	85.982	234.479	-1.4474	0.00025243	0.016495	sp|O65351|SUBL_ARATH Subtilisin-like protease OS=Arabidopsis thaliana GN=ARA12 PE=1 SV=1//8.65639e-17
Os06g0686600	639.419	1365.99	-1.0951	0.0007864	0.036955	-//-
Os06g0693100	282.263	748.701	-1.4073	6.1092e-05	0.0054272	sp|Q7XA42|RGA1_SOLBU Putative disease resistance protein RGA1 OS=Solanum bulbocastanum GN=RGA1 PE=2 SV=2//3.35148e-06
Os07g0147500	1264.95	3545.52	-1.4869	0.00074513	0.035705	sp|Q40070|PSBR_HORVU Photosystem II 10 kDa polypeptide, chloroplastic OS=Hordeum vulgare GN=PSBR PE=3 SV=1//2.92894e-61
Os07g0148600	1.72683	62.6295	-5.1806	1.1573e-08	5.5257e-06	sp|P52836|F3ST_FLACH Flavonol 3-sulfotransferase OS=Flaveria chlorifolia PE=1 SV=2//3.91467e-72
Os07g0150901	48.8552	181.81	-1.8959	8.7958e-06	0.0011217	-//-
Os07g0175300	48.88	146.776	-1.5863	0.00026241	0.017006	-//-
Os07g0180300	167.167	408.76	-1.29	0.00034355	0.02073	-//-
Os07g0180700	93.7048	509.506	-2.4429	2.1649e-05	0.0023528	sp|Q3EAQ5|PTR36_ARATH Probable peptide/nitrate transporter At3g43790 OS=Arabidopsis thaliana GN=ZIFL2 PE=2 SV=2//5.18858e-113
Os07g0184800	1825.16	3851.13	-1.0773	0.00070959	0.034686	sp|P23444|H1_MAIZE Histone H1 OS=Zea mays PE=2 SV=2//9.55987e-14
Os07g0190800	159.614	420.757	-1.3984	9.3662e-05	0.0074991	sp|Q6Z4I3|TRH21_ORYSJ Thioredoxin H2-1 OS=Oryza sativa subsp. japonica GN=Os07g0190800 PE=2 SV=1//7.55451e-88
Os07g0245200	395.137	866.334	-1.1326	0.00078354	0.036955	sp|A7PZL3|PGLR_VITVI Probable polygalacturonase OS=Vitis vinifera GN=GSVIVT00026920001 PE=1 SV=1//1.88384e-142
Os07g0272800	40.3723	139.865	-1.7926	5.9523e-05	0.0053281	-//-
Os07g0413300	26.9653	130.947	-2.2798	1.6315e-06	0.00030531	-//-
Os07g0457300	122.09	287.224	-1.2342	0.00099666	0.043657	-//-
Os07g0489800	418.915	1403.26	-1.7441	9.6427e-07	0.00019803	-//-
Os07g0530100	155.97	384.906	-1.3032	0.00031521	0.01947	sp|Q9NUW8|TYDP1_HUMAN Tyrosyl-DNA phosphodiesterase 1 OS=Homo sapiens GN=TDP1 PE=1 SV=2//3.64743e-86
Os07g0582400	504.355	1306.88	-1.3736	5.3462e-05	0.0049008	sp|Q8VZ80|PLT5_ARATH Polyol transporter 5 OS=Arabidopsis thaliana GN=PLT5 PE=1 SV=2//0
Os07g0618700	298.729	902.107	-1.5945	2.8856e-06	0.00047041	-//-
Os07g0647600	46.8909	152.951	-1.7057	8.4857e-05	0.0069706	-//-
Os07g0650600	573.484	1392.41	-1.2798	0.00057321	0.030264	-//-
Os07g0660100	314.37	1113.98	-1.8252	0.00062869	0.031813	sp|Q9FLE8|Y5986_ARATH Uncharacterized protein At5g39865 OS=Arabidopsis thaliana GN=At5g39865 PE=1 SV=1//5.73178e-36
Os07g0663800	483	2634.53	-2.4475	1.3808e-05	0.0016668	sp|Q94K41|SDR3B_ARATH Short-chain dehydrogenase reductase 3b OS=Arabidopsis thaliana GN=SDR3b PE=2 SV=1//3.4084e-59
Os07g0670200	7.06696	79.9693	-3.5003	0.00040864	0.023332	-//-
Os08g0105400	2.71935	43.4947	-3.9995	9.1949e-07	0.00019132	sp|Q43257|C71C4_MAIZE indole-2-monooxygenase OS=Zea mays GN=CYP71C4 PE=1 SV=1//5.00203e-180
Os08g0189100	20.458	180.547	-3.1416	2.5482e-05	0.002651	sp|Q6YZA9|GL82_ORYSJ Germin-like protein 8-2 OS=Oryza sativa subsp. japonica GN=GER3 PE=2 SV=1//4.28335e-143
Os08g0203300	63.7523	210.228	-1.7214	2.2412e-05	0.0024027	sp|C0LGH2|Y1561_ARATH Probable LRR receptor-like serine/threonine-protein kinase At1g56130 OS=Arabidopsis thaliana GN=At1g56130 PE=1 SV=2//0
Os08g0203600	450.4	1194.71	-1.4074	2.5205e-05	0.002631	sp|C0LGH2|Y1561_ARATH Probable LRR receptor-like serine/threonine-protein kinase At1g56130 OS=Arabidopsis thaliana GN=At1g56130 PE=1 SV=2//2.15964e-24
Os08g0231400	512.554	2536.76	-2.3072	0.00011911	0.0092558	-//-
Os08g0250900	390.804	879.641	-1.1705	0.00049141	0.027218	-//-
Os08g0259100	0.640491	39.212	-5.936	2.0482e-08	8.508e-06	-//-
Os08g0266300	207.282	700.946	-1.7577	5.9202e-07	0.00013796	-//-
Os08g0278900	163.572	430.042	-1.3946	0.00010429	0.0081842	sp|Q93ZE8|SDF2_ARATH Stromal cell-derived factor 2-like protein OS=Arabidopsis thaliana GN=At2g25110 PE=1 SV=1//1.83792e-104
Os08g0315200	2.02243	46.8252	-4.5331	3.16e-07	8.125e-05	-//-
Os08g0378000	54.1192	336.221	-2.6352	3.8487e-11	3.6884e-08	sp|Q39191|WAK1_ARATH Wall-associated receptor kinase 1 OS=Arabidopsis thaliana GN=WAK1 PE=1 SV=2//3.70669e-12
Os08g0378100	38.6105	192.46	-2.3175	8.2339e-08	2.5783e-05	-//-
Os08g0451101	878.251	2911.07	-1.7288	1.1913e-05	0.0014547	-//-
Os08g0451201	213.759	724.289	-1.7606	9.468e-05	0.0075425	-//-
Os08g0483700	65.5528	176.484	-1.4288	0.0005588	0.029629	-//-
Os08g0503000	235.935	642.885	-1.4462	3.826e-05	0.0036667	-//-
Os08g0526633	2.73686	90.9582	-5.0546	6.7048e-06	0.00092193	-//-
Os08g0536300	500.581	2285.19	-2.1906	6.2939e-11	5.2382e-08	-//-
Os09g0123500	246.004	540.93	-1.1368	0.0010097	0.044169	sp|Q7T163|KDIS_DANRE Kinase D-interacting substrate of 220 kDa OS=Danio rerio GN=kidins220 PE=2 SV=2//2.03087e-07
Os09g0130800	773.724	1622.95	-1.0687	0.0011155	0.047483	sp|P40694|SMBP2_MOUSE DNA-binding protein SMUBP-2 OS=Mus musculus GN=Ighmbp2 PE=1 SV=1//2.48307e-108
Os09g0268300	16.6173	85.0735	-2.356	1.2482e-05	0.0015125	-//-
Os09g0271100	62.4729	335.485	-2.4249	6.7008e-10	4.0754e-07	-//-
Os09g0272900	166.8	396.16	-1.248	0.00051291	0.028016	sp|O64973|RPS5_ARATH Disease resistance protein RPS5 OS=Arabidopsis thaliana GN=RPS5 PE=1 SV=2//2.38148e-88
Os09g0332600	336.012	872.795	-1.3771	0.00086995	0.039701	sp|Q8GU89|PDR4_ORYSJ Pleiotropic drug resistance protein 4 OS=Oryza sativa subsp. japonica GN=PDR4 PE=2 SV=1//1.8593e-06
Os09g0332700	450.665	1078.58	-1.259	0.00062275	0.031664	sp|Q8GU89|PDR4_ORYSJ Pleiotropic drug resistance protein 4 OS=Oryza sativa subsp. japonica GN=PDR4 PE=2 SV=1//4.13211e-12
Os09g0343100	12.0853	183.548	-3.9248	6.7482e-06	0.00092199	-//-
Os09g0343200	178.846	2170.96	-3.6015	6.5789e-06	0.00090858	sp|Q6AWW5|Y5262_ARATH Ankyrin repeat-containing protein At5g02620 OS=Arabidopsis thaliana GN=At5g02620 PE=1 SV=1//3.35914e-19
Os09g0343300	4.6313	74.4858	-4.0075	1.4817e-09	8.3679e-07	-//-
Os09g0343400	0.692161	35.5728	-5.6835	1.0328e-07	3.1406e-05	-//-
Os09g0343600	0.347271	22.1436	-5.9947	1.6869e-05	0.0019776	-//-
Os09g0350900	6.42171	37.5453	-2.5476	0.00063977	0.03227	sp|O64483|SIRK_ARATH Senescence-induced receptor-like serine/threonine-protein kinase OS=Arabidopsis thaliana GN=SIRK PE=2 SV=1//3.89002e-154
Os09g0351700	3.59663	191.165	-5.732	0.00013413	0.010153	sp|O64483|SIRK_ARATH Senescence-induced receptor-like serine/threonine-protein kinase OS=Arabidopsis thaliana GN=SIRK PE=2 SV=1//1.74836e-145
Os09g0356800	0.347271	194.087	-9.1264	0.00086708	0.039635	sp|Q9FZB8|Y5181_ARATH Probable LRR receptor-like serine/threonine-protein kinase At1g51810 OS=Arabidopsis thaliana GN=At1g51810 PE=2 SV=1//6.34338e-165
Os09g0357300	105.57	278.028	-1.397	0.00024861	0.01638	-//-
Os09g0388400	15.5318	103.684	-2.7389	1.7562e-07	5.0036e-05	-//-
Os09g0400000	77.1624	273.23	-1.8241	2.7698e-06	0.00045624	sp|Q6ERW9|CAD8B_ORYSJ Probable cinnamyl alcohol dehydrogenase 8B OS=Oryza sativa subsp. japonica GN=CAD8B PE=3 SV=2//0
Os09g0400100	66.184	230.951	-1.803	6.8283e-06	0.00092684	sp|Q6ERW9|CAD8B_ORYSJ Probable cinnamyl alcohol dehydrogenase 8B OS=Oryza sativa subsp. japonica GN=CAD8B PE=3 SV=2//0
Os09g0400200	632.028	1760.51	-1.4779	7.0147e-06	0.00094403	sp|Q6ERW7|CAD8C_ORYSJ Probable cinnamyl alcohol dehydrogenase 8C OS=Oryza sativa subsp. japonica GN=CAD8C PE=2 SV=2//1.86959e-33
Os09g0400300	645.899	1718.51	-1.4118	1.7005e-05	0.0019824	sp|Q6ERW7|CAD8C_ORYSJ Probable cinnamyl alcohol dehydrogenase 8C OS=Oryza sativa subsp. japonica GN=CAD8C PE=2 SV=2//1.44693e-17
Os09g0489200	290.558	658.53	-1.1804	0.00058179	0.030564	sp|Q1JP61|KDM8_BOVIN Lysine-specific demethylase 8 OS=Bos taurus GN=KDM8 PE=2 SV=1//2.38376e-76
Os09g0506000	77.1743	267.084	-1.7911	3.5501e-05	0.0034653	sp|Q5MAU8|PPA27_ARATH Probable inactive purple acid phosphatase 27 OS=Arabidopsis thaliana GN=PAP27 PE=2 SV=1//0
Os09g0507100	42.3771	120.461	-1.5072	0.00093206	0.041931	sp|Q0J0K1|SPL18_ORYSJ Squamosa promoter-binding-like protein 18 OS=Oryza sativa subsp. japonica GN=SPL18 PE=2 SV=1//0
Os09g0517900	187.896	513.967	-1.4517	3.8055e-05	0.0036581	sp|O22822|U74F2_ARATH UDP-glycosyltransferase 74F2 OS=Arabidopsis thaliana GN=UGT74F2 PE=1 SV=1//3.10005e-106
Os09g0528700	7.40709	42.9482	-2.5356	0.00031916	0.019592	sp|O48927|C78A3_SOYBN Cytochrome P450 78A3 OS=Glycine max GN=CYP78A3 PE=2 SV=1//9.66555e-177
Os09g0530300	177.645	408.789	-1.2024	0.00083297	0.038538	-//-
Os09g0541000	937.919	6568.8	-2.8081	0.00033522	0.020271	sp|Q651D5|PIP27_ORYSJ Probable aquaporin PIP2-7 OS=Oryza sativa subsp. japonica GN=PIP2-7 PE=2 SV=2//1.04612e-160
Os09g0560600	218.331	485.43	-1.1527	0.0011446	0.048332	sp|Q8L8W0|ALIS5_ARATH ALA-interacting subunit 5 OS=Arabidopsis thaliana GN=ALIS5 PE=1 SV=1//1.51335e-127
Os09g0560800	385.225	851.369	-1.1441	0.00070708	0.034616	sp|Q1LZH1|MOSC2_BOVIN MOSC domain-containing protein 2, mitochondrial OS=Bos taurus GN=MARC2 PE=2 SV=1//2.19308e-42
Os09g0570100	105.812	362.905	-1.7781	0.00013676	0.010298	sp|Q8GUH1|PUB33_ARATH U-box domain-containing protein 33 OS=Arabidopsis thaliana GN=PUB33 PE=2 SV=2//9.62252e-75
Os10g0113100	48.9969	247.859	-2.3388	1.1758e-08	5.5257e-06	sp|Q7G765|NADO2_ORYSJ Probable NAD(P)H-dependent oxidoreductase 2 OS=Oryza sativa subsp. japonica GN=Os10g0113100 PE=2 SV=1//0
Os10g0113900	287.32	768.164	-1.4188	7.0591e-05	0.0060228	sp|Q7G765|NADO2_ORYSJ Probable NAD(P)H-dependent oxidoreductase 2 OS=Oryza sativa subsp. japonica GN=Os10g0113100 PE=2 SV=1//7.87506e-123
Os10g0133500	12.6717	65.7804	-2.376	5.964e-05	0.0053281	sp|Q8GT20|BEBT_TOBAC Benzyl alcohol O-benzoyltransferase OS=Nicotiana tabacum GN=HSR201 PE=1 SV=1//1.23218e-80
Os10g0140200	2028.81	5246.69	-1.3708	2.1287e-05	0.0023295	sp|Q8VHC8|MA2B1_CAVPO Lysosomal alpha-mannosidase OS=Cavia porcellus GN=MAN2B1 PE=1 SV=1//0
Os10g0149900	0.34489	35.1132	-6.6697	1.5162e-07	4.3591e-05	sp|Q9T0I5|PRP4_ARATH Proline-rich protein 4 OS=Arabidopsis thaliana GN=PRP4 PE=2 SV=1//2.80527e-08
Os10g0328600	1.30801	31.0501	-4.5692	6.0998e-06	0.00085359	sp|P63155|CRNL1_RAT Crooked neck-like protein 1 OS=Rattus norvegicus GN=Crnkl1 PE=2 SV=1//2.1593e-149
Os10g0328700	0.987761	20.5875	-4.3815	0.00027279	0.0175	sp|P63155|CRNL1_RAT Crooked neck-like protein 1 OS=Rattus norvegicus GN=Crnkl1 PE=2 SV=1//1.8329e-151
Os10g0334500	0	41.6957	#NAME?	3.3513e-05	0.0033107	-//-
Os10g0378075	14.5257	107.411	-2.8865	4.2002e-08	1.5269e-05	-//-
Os10g0378100	115.526	676.014	-2.5488	3.4165e-12	4.5021e-09	sp|Q9AXH9|KAO1_HORVU Ent-kaurenoic acid oxidase 1 OS=Hordeum vulgare GN=KAO1 PE=1 SV=1//1.05245e-88
Os10g0378150	6.7841	47.5169	-2.8082	5.1047e-05	0.0047082	-//-
Os10g0389500	54.6786	206.592	-1.9177	3.6436e-06	0.00056765	-//-
Os10g0409400	3.74688	241.274	-6.0088	6.0327e-16	2.1199e-12	-//-
Os10g0427100	9.03058	50.4566	-2.4822	0.00016627	0.011909	-//-
Os10g0432200	404.529	892.131	-1.141	0.00070051	0.034348	sp|Q8LPJ4|AB2E_ARATH ABC transporter E family member 2 OS=Arabidopsis thaliana GN=ABCE2 PE=2 SV=1//5.46685e-19
Os10g0492300	2096.02	6854.91	-1.7095	0.00064579	0.032522	sp|O24303|TI110_PEA Protein TIC110, chloroplastic OS=Pisum sativum GN=TIC110 PE=1 SV=1//2.84592e-101
Os10g0506900	1358.86	3457	-1.3471	0.00086724	0.039635	-//-
Os10g0533000	579.087	1369.47	-1.2418	0.00016671	0.011909	sp|O23702|CTBP_ARATH C-terminal binding protein AN OS=Arabidopsis thaliana GN=AN PE=1 SV=1//0
Os10g0533100	189.644	1001.35	-2.4006	5.6579e-06	0.00080602	sp|O49668|PAM68_ARATH Protein PAM68, chloroplastic OS=Arabidopsis thaliana GN=PAM68 PE=1 SV=1//1.32109e-20
Os10g0534700	12.6988	55.9435	-2.1393	0.00050578	0.027819	-//-
Os10g0536100	340.35	856.882	-1.3321	9.9131e-05	0.0078378	sp|P0C5B2|MAD56_ORYSJ MADS-box transcription factor 56 OS=Oryza sativa subsp. japonica GN=MADS56 PE=2 SV=1//1.27177e-158
Os10g0536500	433.457	1833.76	-2.0808	0.00076009	0.036148	sp|Q8LCA1|TMP14_ARATH Thylakoid membrane phosphoprotein 14 kDa, chloroplastic OS=Arabidopsis thaliana GN=TMP14 PE=1 SV=2//4.60249e-30
Os10g0548700	197.46	459.368	-1.2181	0.00059873	0.031018	sp|Q8GUH1|PUB33_ARATH U-box domain-containing protein 33 OS=Arabidopsis thaliana GN=PUB33 PE=2 SV=2//2.19878e-31
Os10g0560000	367.329	814.818	-1.1494	0.00068963	0.034132	-//-
Os10g0561800	243.767	589.935	-1.2751	0.00023841	0.015874	sp|Q7XC54|HOX1_ORYSJ Homeobox-leucine zipper protein HOX1 OS=Oryza sativa subsp. japonica GN=HOX1 PE=1 SV=1//1.01762e-112
Os11g0149400	374.588	1190.25	-1.6679	7.4147e-07	0.00016147	sp|A2ZBG5|PSK2_ORYSI Phytosulfokines 2 OS=Oryza sativa subsp. indica GN=PSK2 PE=1 SV=1//5.30466e-30
Os11g0179700	2.04708	23.1226	-3.4977	0.00060889	0.031312	sp|P13240|DR206_PEA Disease resistance response protein 206 OS=Pisum sativum GN=PI206 PE=2 SV=2//8.18884e-09
Os11g0202300	421.557	987.249	-1.2277	0.00027666	0.01763	-//-
Os11g0226933	353.53	1082.56	-1.6145	1.7992e-06	0.00032514	-//-
Os11g0226966	81.3899	201.605	-1.3086	0.00096617	0.042916	sp|Q39214|RPM1_ARATH Disease resistance protein RPM1 OS=Arabidopsis thaliana GN=RPM1 PE=1 SV=1//5.00464e-77
Os11g0227100	84.2053	222.806	-1.4038	0.00036657	0.021595	sp|Q39214|RPM1_ARATH Disease resistance protein RPM1 OS=Arabidopsis thaliana GN=RPM1 PE=1 SV=1//2.01375e-10
Os11g0229300	31.9296	135.546	-2.0858	0.00029259	0.018397	sp|Q39214|RPM1_ARATH Disease resistance protein RPM1 OS=Arabidopsis thaliana GN=RPM1 PE=1 SV=1//1.48854e-58
Os11g0248200	830.878	1741.19	-1.0674	0.0010335	0.044737	sp|Q05CL8|LARP7_MOUSE La-related protein 7 OS=Mus musculus GN=Larp7 PE=1 SV=2//8.66528e-13
Os11g0255300	5365.82	19902.3	-1.8911	9.3246e-09	4.5369e-06	sp|P43156|CYSP_HEMSP Thiol protease SEN102 OS=Hemerocallis sp. GN=SEN102 PE=2 SV=1//1.43991e-146
Os11g0256900	17.9753	728.014	-5.3399	0.00053925	0.028951	sp|Q9SPV4|SAMT_CLABR Salicylate O-methyltransferase OS=Clarkia breweri GN=SAMT PE=1 SV=1//2.41464e-71
Os11g0261900	40.9404	124.416	-1.6036	0.00040881	0.023332	sp|Q944L7|Y1480_ARATH Uncharacterized protein At1g18480 OS=Arabidopsis thaliana GN=At1g18480 PE=2 SV=1//5.66834e-104
Os11g0274700	0.985381	28.8161	-4.8701	7.1223e-06	0.00095042	sp|Q8S9L6|CRK29_ARATH Cysteine-rich receptor-like protein kinase 29 OS=Arabidopsis thaliana GN=CRK29 PE=2 SV=1//8.3394e-38
Os11g0426400	30.6511	99.5063	-1.6988	0.00043373	0.024495	sp|P60496|BABL_LILLO Chemocyanin OS=Lilium longiflorum PE=1 SV=1//1.20273e-08
Os11g0428800	68.9638	544.561	-2.9812	0.00059469	0.030985	sp|P60496|BABL_LILLO Chemocyanin OS=Lilium longiflorum PE=1 SV=1//6.74926e-21
Os11g0437600	0	12.0293	#NAME?	0.00083802	0.038578	-//-
Os11g0479000	34.5132	133.495	-1.9516	2.015e-05	0.0022282	sp|A8MS78|Y1583_ARATH Uncharacterized protein At1g05835 OS=Arabidopsis thaliana GN=At1g05835 PE=2 SV=1//5.13897e-07
Os11g0494966	47.7634	141.493	-1.5668	0.00035261	0.021041	-//-
Os11g0562100	455.593	1675.05	-1.8784	1.8798e-08	8.2148e-06	sp|Q2R712|ACBSY_ORYSJ Achilleol B synthase OS=Oryza sativa subsp. japonica GN=Os11g0285000 PE=1 SV=1//0
Os11g0567800	4.02022	48.1028	-3.5808	3.1508e-05	0.0031728	sp|Q9FIZ3|GSO2_ARATH LRR receptor-like serine/threonine-protein kinase GSO2 OS=Arabidopsis thaliana GN=GSO2 PE=2 SV=2//7.348e-13
Os11g0569500	124.418	302.454	-1.2815	0.00065548	0.032905	sp|C0LGP4|Y3475_ARATH Probable LRR receptor-like serine/threonine-protein kinase At3g47570 OS=Arabidopsis thaliana GN=At3g47570 PE=1 SV=1//0
Os11g0596200	453.448	2061.75	-2.1849	9.9815e-11	7.5161e-08	-//-
Os11g0608400	5.74467	78.0764	-3.7646	2.5007e-06	0.00041691	sp|Q8S9L6|CRK29_ARATH Cysteine-rich receptor-like protein kinase 29 OS=Arabidopsis thaliana GN=CRK29 PE=2 SV=1//1.00623e-32
Os11g0614500	220.496	613.16	-1.4755	2.464e-05	0.0025975	sp|Q2MY58|PATA3_SOLTU Patatin group A-3 OS=Solanum tuberosum PE=2 SV=1//8.43671e-07
Os11g0618700	173.182	412.601	-1.2525	0.00050184	0.027715	-//-
Os11g0625200	2.29339	35.1349	-3.9374	1.0738e-05	0.0013272	sp|C0LGP4|Y3475_ARATH Probable LRR receptor-like serine/threonine-protein kinase At3g47570 OS=Arabidopsis thaliana GN=At3g47570 PE=1 SV=1//6.57755e-39
Os11g0626700	28.3154	88.2515	-1.64	0.0011554	0.048593	-//-
Os11g0628000	42.5129	165.105	-1.9574	0.0011208	0.047642	sp|C0LGP4|Y3475_ARATH Probable LRR receptor-like serine/threonine-protein kinase At3g47570 OS=Arabidopsis thaliana GN=At3g47570 PE=1 SV=1//1.53319e-70
Os11g0635500	11.8557	208.892	-4.1391	9.6999e-08	3.0075e-05	sp|O48923|C71DA_SOYBN Cytochrome P450 71D10 OS=Glycine max GN=CYP71D10 PE=2 SV=1//1.88474e-116
Os11g0648100	401.086	872.335	-1.121	0.00096403	0.042881	sp|Q9BVG8|KIFC3_HUMAN Kinesin-like protein KIFC3 OS=Homo sapiens GN=KIFC3 PE=1 SV=4//1.02078e-57
Os11g0649700	44.3791	148.151	-1.7391	7.3874e-05	0.0062637	sp|Q2R0D1|CSPLK_ORYSJ CASP-like protein Os11g0649700 OS=Oryza sativa subsp. japonica GN=Os11g0649700 PE=2 SV=1//8.21192e-90
Os11g0668300	32.1347	127.872	-1.9925	1.7872e-05	0.0020628	-//-
Os11g0676500	24.455	80.037	-1.7105	0.00098371	0.04339	sp|Q7XA40|RGA3_SOLBU Putative disease resistance protein RGA3 OS=Solanum bulbocastanum GN=RGA3 PE=2 SV=2//4.64089e-67
Os11g0684200	30.9253	96.0614	-1.6352	0.00080705	0.037535	sp|Q39214|RPM1_ARATH Disease resistance protein RPM1 OS=Arabidopsis thaliana GN=RPM1 PE=1 SV=1//3.54373e-41
Os11g0695000	14.6226	164.293	-3.49	4.2382e-07	0.00010472	sp|C0LGP4|Y3475_ARATH Probable LRR receptor-like serine/threonine-protein kinase At3g47570 OS=Arabidopsis thaliana GN=At3g47570 PE=1 SV=1//5.27894e-06
Os11g0695800	25.7147	89.3641	-1.7971	0.00036443	0.021595	sp|Q9FL28|FLS2_ARATH LRR receptor-like serine/threonine-protein kinase FLS2 OS=Arabidopsis thaliana GN=FLS2 PE=1 SV=1//1.23296e-06
Os11g0703900	39846.4	89468.6	-1.1669	0.00068548	0.034079	sp|P27322|HSP72_SOLLC Heat shock cognate 70 kDa protein 2 OS=Solanum lycopersicum GN=HSC-2 PE=2 SV=1//0
Os12g0163700	61.8416	634.802	-3.3597	6.5174e-07	0.00014936	sp|O81221|ACT_GOSHI Actin OS=Gossypium hirsutum PE=3 SV=1//0
Os12g0169600	97.4747	550.064	-2.4965	0.00021196	0.014447	sp|Q40677|ALFC_ORYSJ Fructose-bisphosphate aldolase, chloroplastic OS=Oryza sativa subsp. japonica GN=Os11g0171300 PE=1 SV=2//1.17538e-06
Os12g0180800	15.7384	65.0575	-2.0474	0.00038161	0.022064	-//-
Os12g0180833	43.4937	141.605	-1.703	0.00013418	0.010153	sp|Q8GXT3|BH123_ARATH Transcription factor bHLH123 OS=Arabidopsis thaliana GN=BHLH123 PE=2 SV=1//2.67281e-10
Os12g0189300	1018.43	3005.74	-1.5614	2.0076e-06	0.00035471	sp|O49290|CPPM_ARATH Carboxyvinyl-carboxyphosphonate phosphorylmutase, chloroplastic OS=Arabidopsis thaliana GN=At1g77060 PE=1 SV=2//8.78541e-125
Os12g0199000	4.58677	51.1623	-3.4795	1.9094e-06	0.00033926	sp|P0C5C6|GOS9_ORYSJ Protein GOS9 OS=Oryza sativa subsp. japonica GN=GOS9 PE=2 SV=1//1.40704e-07
Os12g0233100	120.057	360.944	-1.5881	1.908e-05	0.002155	-//-
Os12g0236050	12482.2	27655.3	-1.1477	0.00031918	0.019592	-//-
Os12g0255200	228.98	573.441	-1.3244	0.00014788	0.010978	sp|Q39635|Y38K_CORSE Uncharacterized 38.1 kDa protein OS=Corydalis sempervirens PE=2 SV=1//1.56879e-81
Os12g0288000	33.1548	125.8	-1.9238	4.7998e-05	0.004491	sp|Q6J163|5NG4_PINTA Auxin-induced protein 5NG4 OS=Pinus taeda PE=2 SV=1//9.26141e-49
Os12g0291350	1.38432	148.04	-6.7407	0.00062208	0.031664	sp|P18566|RBS2_ORYSJ Ribulose bisphosphate carboxylase small chain A, chloroplastic OS=Oryza sativa subsp. japonica GN=RBCS-A PE=2 SV=2//9.99815e-65
Os12g0493900	5.60394	1188.31	-7.7283	1.9779e-27	2.0851e-23	-//-
Os12g0580300	172.356	390.507	-1.18	0.00099381	0.043657	sp|Q8W0W4|TBP2_ORYSJ TATA-binding protein 2 OS=Oryza sativa subsp. japonica GN=TBP2 PE=1 SV=2//8.84081e-137
Os12g0584100	247.263	582.7	-1.2367	0.00038679	0.022323	-//-
Os12g0611100	197.18	689.798	-1.8067	0.00023114	0.015487	sp|C0LGH3|Y5614_ARATH Probable LRR receptor-like serine/threonine-protein kinase At1g56140 OS=Arabidopsis thaliana GN=At1g56140 PE=1 SV=2//1.20679e-81
Os12g0622850	157.592	366.489	-1.2176	0.00073144	0.035425	sp|Q9LZ03|TOP6A_ARATH DNA topoisomerase 6 subunit A OS=Arabidopsis thaliana GN=TOP6A PE=1 SV=1//7.62401e-44
Os12g0632000	27720.3	80144.8	-1.5317	1.5652e-06	0.00029821	sp|P49310|GRP1_SINAL Glycine-rich RNA-binding protein GRP1A OS=Sinapis alba PE=2 SV=1//3.53159e-44
