# Supplementary material for: Comparative transcriptome analysis of the cold resistance of the sterile rice line 33S
Source: PLoS One. 2022 Jan 14;17(1):e0261822. doi: 10.1371/journal.pone.0261822 (PMC8759683; doi:10.1371/journal.pone.0261822)
Supplement: S6 Table — (XLS) [file pone.0261822.s006.xls]

Novel00038
Novel00610
Novel00643
Novel01288
Novel01379
Novel01906
Novel02540
Os01g0124000
Os01g0133100
Os01g0215500
Os01g0228400
Os01g0246400
Os01g0281100
Os01g0339500
Os01g0607000
Os01g0702000
Os01g0733200
Os01g0764900
Os01g0775100
Os01g0846800
Os01g0856900
Os01g0871900
Os01g0872100
Os01g0889900
Os01g0919800
Os01g0971800
Os02g0117500
Os02g0126000
Os02g0175000
Os02g0273100
Os02g0557800
Os02g0606600
Os02g0618000
Os02g0626100
Os02g0639100
Os02g0685200
Os02g0724000
Os02g0731300
Os02g0740400
Os02g0744700
Os02g0744800
Os02g0774100
Os02g0816600
Os03g0127500
Os03g0129400
Os03g0138700
Os03g0161900
Os03g0176600
Os03g0184100
Os03g0184200
Os03g0198200
Os03g0205800
Os03g0293000
Os03g0308800
Os03g0387900
Os03g0401900
Os03g0411800
Os03g0421000
Os03g0582000
Os03g0586500
Os03g0679700
Os03g0679800
Os03g0684400
Os03g0765400
Os03g0837900
Os04g0231800
Os04g0253000
Os04g0387900
Os04g0453500
Os04g0568700
Os04g0624600
Os04g0625200
Os04g0630900
Os04g0655100
Os04g0675400
Os05g0142400
Os05g0186100
Os05g0231600
Os05g0231700
Os05g0382600
Os05g0464300
Os05g0512200
Os05g0548900
Os05g0555600
Os05g0586600
Os06g0202600
Os06g0268600
Os06g0474800
Os06g0564700
Os06g0618700
Os06g0693100
Os06g0728700
Os07g0178700
Os07g0412100
Os07g0489800
Os07g0592000
Os07g0618700
Os07g0634400
Os07g0660100
Os07g0663800
Os08g0114100
Os08g0157600
Os08g0163400
Os08g0203600
Os08g0266300
Os08g0451101
Os08g0451201
Os08g0483700
Os08g0501000
Os08g0536300
Os09g0400000
Os09g0400100
Os09g0400200
Os09g0400300
Os09g0424300
Os09g0465500
Os09g0506000
Os09g0517900
Os09g0527900
Os09g0532700
Os09g0541000
Os10g0113100
Os10g0113900
Os10g0378075
Os10g0378100
Os10g0378150
Os10g0468500
Os10g0492300
Os10g0509700
Os10g0531900
Os10g0533100
Os10g0534700
Os10g0536500
Os10g0560400
Os11g0143300
Os11g0202300
Os11g0487600
Os11g0569500
Os12g0139400
Os12g0270300
Os12g0493900
Os12g0584100
Os12g0632000
