# Supplementary material for: Comparative transcriptome analysis of the cold resistance of the sterile rice line 33S
Source: PLoS One. 2022 Jan 14;17(1):e0261822. doi: 10.1371/journal.pone.0261822 (PMC8759683; doi:10.1371/journal.pone.0261822)
Supplement: S7 Table — (XLS) [file pone.0261822.s007.xls]

GO_accession	Description	Term_type	Over_represented_pValue	Corrected_pValue	DEG_item	DEG_list	Bg_item	Bg_list	Up	Up_Gene_names	Down	Down_Gene_names
GO:0010309	acireductone dioxygenase [iron(II)-requiring] activity	molecular_function	5.1113e-11	2.0844e-07	12	577	31	20967	12	Os02g0268100,Os02g0249600,Os01g0192550,Os02g0249900,Os10g0400200,Os02g0249800,Os01g0762500,Os02g0248800,Os02g0242600,Os03g0427300,Os02g0453600,Os02g0249000	0
GO:0016701	oxidoreductase activity, acting on single donors with incorporation of molecular oxygen	molecular_function	6.5376e-09	1.333e-05	17	577	107	20967	13	Os02g0242600,Os02g0248800,Os03g0805600,Os10g0400200,Os02g0249900,Os01g0192550,Os02g0268100,Os02g0249000,Os02g0453600,Os03g0427300,Os01g0762500,Os02g0249800,Os02g0249600	4	Os07g0152900,Os12g0559200,Os12g0560200,Os03g0786100
GO:0016702	oxidoreductase activity, acting on single donors with incorporation of molecular oxygen, incorporation of two atoms of oxygen	molecular_function	3.3166e-08	4.5084e-05	14	577	79	20967	12	Os01g0192550,Os02g0249600,Os02g0268100,Os02g0249900,Os10g0400200,Os02g0249800,Os01g0762500,Os02g0453600,Os02g0249000,Os02g0248800,Os03g0427300,Os02g0242600	2	Os12g0559200,Os12g0560200
GO:0047396	glycosylphosphatidylinositol diacylglycerol-lyase activity	molecular_function	2.5831e-05	0.026335	3	577	3	20967	3	Os04g0314100,Os04g0324100,Os04g0324000	0
GO:0009654	oxygen evolving complex	cellular_component	3.3987e-05	0.027719	9	577	56	20967	2	Os06g0318600,Os01g0346900	7	Os08g0200300,Os07g0105600,Os04g0523000,Os07g0141400,Os01g0501800,Os08g0347500,Os10g0461100
GO:0045735	nutrient reservoir activity	molecular_function	4.1427e-05	0.028157	11	577	81	20967	11	Os02g0249800,Os01g0762500,Os02g0453600,Os02g0249000,Os02g0248800,Os03g0427300,Os02g0242600,Os02g0249600,Os02g0268100,Os02g0249900,Os10g0400200	0
GO:0055114	oxidation-reduction process	biological_process	0.00011055	0.064403	88	577	2123	20967	29	Os02g0268100,Os02g0249900,Os03g0286500,Os03g0805600,Os06g0704700,Os09g0457833,Os02g0249600,Os02g0804900,Os10g0400200,Os03g0131200,Os11g0487600,Os11g0438700,Os01g0762500,Os02g0618000,Os09g0323000,Os10g0483500,Os03g0112950,Os02g0249000,Os02g0453600,Os01g0192550,Os02g0242600,Os02g0248800,Os07g0137600,Os01g0844050,Os02g0809800,Os05g0409500,Os03g0427300,Os06g0127900,Os02g0249800	59	Os03g0169100,Os05g0404200,Os08g0545300,Os08g0522400,Os02g0834700,Os05g0565400,Os10g0100300,Os03g0223100,Os01g0850700,Os08g0170200,Os06g0196300,Os01g0208700,Os10g0417600,Os12g0188700,Os06g0549300,Os01g0951500,Os08g0561700,Os02g0235900,Os09g0400100,Os07g0176900,Os10g0461600,Os02g0103800,Os03g0371400,Os12g0560200,Os12g0188566,Os09g0400200,Os08g0203600,Os12g0559200,Os08g0366000,Os08g0183900,Os09g0400…
GO:0016829	lyase activity	molecular_function	0.00037213	0.18969	24	577	407	20967	8	Os03g0248600,Os09g0424300,Os04g0324000,Os07g0206500,Os12g0151000,Os04g0314100,Os11g0216000,Os04g0324100	16	Os10g0378150,Os02g0570400,Os03g0786100,Os02g0626100,Os08g0366000,Os05g0460600,Os01g0208800,Os07g0152900,Os01g0639900,Os06g0608700,Os03g0169100,Os03g0797400,Os07g0608100,Os01g0208700,Os02g0302400,Os11g0171300
GO:0004789	thiamine-phosphate diphosphorylase activity	molecular_function	0.00051352	0.22886	4	577	14	20967	0		4	Os07g0152900,Os03g0169100,Os03g0786100,Os03g0797400
GO:0006099	tricarboxylic acid cycle	biological_process	0.00058873	0.22886	4	577	17	20967	1	Os06g0704700	3	Os08g0366000,Os01g0208700,Os01g0208800
GO:0009060	aerobic respiration	biological_process	0.000722	0.22886	4	577	18	20967	1	Os06g0704700	3	Os01g0208800,Os01g0208700,Os08g0366000
GO:0009523	photosystem II	cellular_component	0.00082752	0.22886	11	577	121	20967	2	Os06g0318600,Os01g0346900	9	Os08g0347500,Os08g0119800,Os10g0461100,Os01g0501800,Os04g0523000,Os07g0105600,Os08g0200300,Os07g0513000,Os07g0141400
GO:0006772	thiamine metabolic process	biological_process	0.00089792	0.22886	5	577	27	20967	0		5	Os03g0679700,Os03g0797400,Os03g0786100,Os03g0169100,Os07g0152900
GO:0009228	thiamine biosynthetic process	biological_process	0.00089792	0.22886	5	577	27	20967	0		5	Os07g0152900,Os03g0797400,Os03g0679700,Os03g0169100,Os03g0786100
GO:0042723	thiamine-containing compound metabolic process	biological_process	0.00089792	0.22886	5	577	27	20967	0		5	Os07g0152900,Os03g0797400,Os03g0679700,Os03g0169100,Os03g0786100
GO:0042724	thiamine-containing compound biosynthetic process	biological_process	0.00089792	0.22886	5	577	27	20967	0		5	Os07g0152900,Os03g0679700,Os03g0797400,Os03g0786100,Os03g0169100
GO:0051213	dioxygenase activity	molecular_function	0.00095911	0.23007	15	577	204	20967	12	Os02g0249800,Os01g0762500,Os02g0453600,Os02g0249000,Os02g0248800,Os03g0427300,Os02g0242600,Os01g0192550,Os02g0249600,Os02g0268100,Os02g0249900,Os10g0400200	3	Os12g0560200,Os03g0860600,Os12g0559200
GO:0036355	2-iminoacetate synthase activity	molecular_function	0.0011168	0.25301	4	577	16	20967	0		4	Os07g0152900,Os03g0169100,Os03g0786100,Os03g0797400
GO:0008964	phosphoenolpyruvate carboxylase activity	molecular_function	0.0013328	0.26035	3	577	10	20967	0		3	Os08g0366000,Os01g0208700,Os01g0208800
GO:0044710	single-organism metabolic process	biological_process	0.0013417	0.26035	144	577	4150	20967	45	Os12g0578200,Os03g0308800,Os11g0438700,Os03g0286500,Os02g0249900,Os04g0314100,Os02g0804900,Os02g0804000,Os02g0248800,Os06g0127900,Os02g0249800,Os02g0740400,Os03g0427300,Os01g0844050,Os02g0809800,Os01g0215500,Os10g0483500,Os02g0618000,Os02g0453600,Os01g0695300,Os03g0112950,Os03g0131200,Os10g0400200,Os01g0762500,Os11g0487600,Os05g0548900,Os03g0805600,Os06g0704700,Os02g0268100,Os06g0612150,Os12g0239…	99	Os11g0566800,Os05g0430800,Os06g0549300,Os10g0417600,Os09g0400200,Os01g0303800,Os02g0533800,Os02g0103800,Os07g0176900,Os10g0461600,Os08g0242700,Os08g0545300,Os05g0404200,Os09g0460400,Os09g0517900,Os02g0302400,Os01g0686200,Os03g0679700,Os01g0207400,Os12g0263000,Os11g0113700,Os07g0152900,Os05g0555600,Os04g0453500,Os01g0228600,Os02g0817900,Os03g0797400,Os07g0517100,Os02g0203200,Os06g0238300,Os03g0860…
GO:0009579	thylakoid	cellular_component	0.0014629	0.26035	14	577	194	20967	4	Os06g0318600,Os01g0346900,Os06g0612150,Os02g0248800	10	Os10g0461100,Os08g0119800,Os08g0347500,Os01g0501800,Os12g0420400,Os07g0141400,Os07g0513000,Os08g0200300,Os04g0523000,Os07g0105600
GO:0044436	thylakoid part	cellular_component	0.0014629	0.26035	14	577	194	20967	4	Os02g0248800,Os06g0612150,Os06g0318600,Os01g0346900	10	Os07g0513000,Os08g0200300,Os04g0523000,Os07g0105600,Os07g0141400,Os08g0119800,Os10g0461100,Os08g0347500,Os12g0420400,Os01g0501800
GO:0043169	cation binding	molecular_function	0.0014684	0.26035	115	577	3233	20967	38	Os02g0709000,Os11g0216000,Os09g0457700,Os01g0974200,Os11g0600600,Os03g0248600,Os04g0442900,Os02g0528200,Os03g0112950,Os01g0695300,Os04g0512400,Os09g0457500,Os04g0403400,Os05g0534400,Os09g0527900,Os05g0438500,Os01g0844050,Os07g0137600,Os03g0650900,Os02g0649300,Os09g0491756,Os06g0612150,Os06g0318600,Os09g0457833,Os02g0606600,Os04g0568700,Os07g0412100,Novel00331,Os01g0843700,Os03g0314750,Os10g040020…	77	Os02g0639800,Os09g0400300,Os03g0626100,Os06g0713000,Os05g0491200,Os01g0871200,Os12g0559200,Os03g0411300,Os09g0264400,Os06g0700300,Os02g0773500,Os10g0166600,Os12g0586100,Os01g0202500,Os08g0545200,Os03g0565200,Os06g0567900,Os01g0227800,Os03g0239300,Os08g0214900,Os12g0102600,Os01g0501800,Os07g0691200,Os04g0453500,Os08g0260000,Os09g0554200,Os09g0400000,Os05g0491000,Os02g0178600,Os01g0639900,Os02g0817…
GO:0009975	cyclase activity	molecular_function	0.0016134	0.27414	3	577	9	20967	3	Os04g0324000,Os04g0314100,Os04g0324100	0
GO:0004556	alpha-amylase activity	molecular_function	0.0017373	0.27671	3	577	9	20967	3	Os09g0457500,Os08g0473600,Os09g0457833	0
GO:0034357	photosynthetic membrane	cellular_component	0.0017827	0.27671	13	577	175	20967	3	Os06g0612150,Os01g0346900,Os06g0318600	10	Os07g0141400,Os07g0513000,Os08g0200300,Os04g0523000,Os07g0105600,Os10g0461100,Os08g0119800,Os08g0347500,Os01g0501800,Os12g0420400
GO:0016616	oxidoreductase activity, acting on the CH-OH group of donors, NAD or NADP as acceptor	molecular_function	0.0018789	0.27671	21	577	369	20967	3	Os09g0323000,Os06g0704700,Os10g0483500	18	Os10g0100300,Os04g0630900,Os06g0486800,Os05g0272300,Os08g0545200,Os09g0400200,Os10g0417600,Os06g0549300,Os09g0400000,Os01g0228600,Os02g0834700,Os07g0663800,Os08g0545300,Os08g0183900,Os09g0400300,Os05g0555600,Os02g0235900,Os09g0400100
GO:0016491	oxidoreductase activity	molecular_function	0.0018999	0.27671	87	577	2278	20967	28	Os02g0453600,Os02g0249000,Os03g0112950,Os09g0323000,Os10g0483500,Os03g0427300,Os02g0249800,Os07g0137600,Os01g0844050,Os02g0809800,Os05g0409500,Os02g0248800,Os02g0242600,Os01g0192550,Os02g0804900,Os09g0457833,Os02g0249600,Os03g0286500,Os06g0704700,Os03g0805600,Os01g0228400,Os02g0268100,Os02g0249900,Os01g0762500,Os11g0487600,Os11g0438700,Os03g0131200,Os10g0400200	59	Os09g0264400,Os10g0166600,Os08g0545200,Os01g0227800,Os03g0565200,Os06g0567900,Os01g0959900,Os06g0107700,Os07g0626800,Os08g0183900,Os09g0400300,Os07g0665100,Os12g0559200,Os06g0641800,Os04g0630900,Os10g0513550,Os06g0486800,Os10g0196100,Os05g0272300,Os06g0238300,Os03g0860600,Os03g0786100,Os10g0378100,Os12g0196700,Os12g0183100,Os09g0400000,Os01g0228600,Os07g0663800,Os07g0152900,Os01g0235900,Os05g0555…
GO:0000105	histidine biosynthetic process	biological_process	0.0020246	0.2847	5	577	33	20967	0		5	Os07g0176900,Os03g0169100,Os03g0786100,Os03g0797400,Os07g0152900
GO:0006547	histidine metabolic process	biological_process	0.0022218	0.29228	5	577	34	20967	0		5	Os03g0797400,Os03g0169100,Os07g0176900,Os03g0786100,Os07g0152900
GO:0052803	imidazole-containing compound metabolic process	biological_process	0.0022218	0.29228	5	577	34	20967	0		5	Os07g0152900,Os03g0797400,Os03g0786100,Os03g0169100,Os07g0176900
GO:0015930	glutamate synthase activity	molecular_function	0.0024787	0.31588	3	577	11	20967	0		3	Os08g0170200,Os07g0152900,Os03g0786100
GO:0009084	glutamine family amino acid biosynthetic process	biological_process	0.0027528	0.33035	4	577	23	20967	0		4	Os08g0170200,Os07g0152900,Os04g0659100,Os03g0786100
GO:0044272	sulfur compound biosynthetic process	biological_process	0.0027613	0.33035	7	577	68	20967	0		7	Os03g0786100,Os03g0169100,Os03g0679700,Os03g0797400,Os12g0102600,Os12g0263000,Os07g0152900
GO:0016830	carbon-carbon lyase activity	molecular_function	0.0028353	0.33035	12	577	172	20967	2	Os09g0424300,Os11g0216000	10	Os03g0797400,Os01g0208700,Os03g0786100,Os06g0608700,Os03g0169100,Os11g0171300,Os05g0460600,Os01g0208800,Os08g0366000,Os07g0152900
GO:0009521	photosystem	cellular_component	0.0029775	0.33729	12	577	163	20967	2	Os06g0318600,Os01g0346900	10	Os07g0105600,Os04g0523000,Os08g0200300,Os07g0513000,Os07g0141400,Os12g0420400,Os01g0501800,Os08g0347500,Os08g0119800,Os10g0461100
GO:0000156	phosphorelay response regulator activity	molecular_function	0.0031243	0.34435	5	577	39	20967	5	Os04g0673300,Os12g0139400,Os02g0557800,Os11g0143300,Os04g0442200	0
GO:0016614	oxidoreductase activity, acting on CH-OH group of donors	molecular_function	0.0037996	0.3844	21	577	393	20967	3	Os10g0483500,Os09g0323000,Os06g0704700	18	Os08g0545200,Os09g0400200,Os06g0486800,Os04g0630900,Os05g0272300,Os10g0100300,Os05g0555600,Os09g0400100,Os02g0235900,Os01g0228600,Os09g0400000,Os09g0400300,Os08g0183900,Os07g0663800,Os02g0834700,Os08g0545300,Os10g0417600,Os06g0549300
GO:0019354	siroheme biosynthetic process	biological_process	0.0038724	0.3844	6	577	54	20967	0		6	Os09g0400000,Os01g0228600,Os09g0400300,Os05g0555600,Os09g0400100,Os09g0400200
GO:0043115	precorrin-2 dehydrogenase activity	molecular_function	0.0038724	0.3844	6	577	54	20967	0		6	Os09g0400300,Os09g0400000,Os01g0228600,Os09g0400200,Os09g0400100,Os05g0555600
GO:0046156	siroheme metabolic process	biological_process	0.0038724	0.3844	6	577	54	20967	0		6	Os09g0400300,Os09g0400000,Os01g0228600,Os09g0400200,Os09g0400100,Os05g0555600
GO:0015979	photosynthesis	biological_process	0.004184	0.3844	17	577	301	20967	5	Os02g0797400,Os12g0239950,Os06g0318600,Os11g0484300,Os01g0346900	12	Os07g0513000,Os04g0523000,Os12g0230100,Os03g0333400,Os01g0501800,Os12g0420400,Os10g0461100,Os08g0119800,Os07g0141400,Os08g0200300,Os07g0105600,Os08g0347500
GO:0006536	glutamate metabolic process	biological_process	0.0042418	0.3844	3	577	13	20967	0		3	Os03g0786100,Os07g0152900,Os08g0170200
GO:0006537	glutamate biosynthetic process	biological_process	0.0042418	0.3844	3	577	13	20967	0		3	Os08g0170200,Os07g0152900,Os03g0786100
GO:0043650	dicarboxylic acid biosynthetic process	biological_process	0.0042418	0.3844	3	577	13	20967	0		3	Os08g0170200,Os07g0152900,Os03g0786100
GO:0046872	metal ion binding	molecular_function	0.0043374	0.38452	111	577	3204	20967	35	Os07g0137600,Os03g0650900,Os05g0438500,Os01g0844050,Os09g0527900,Os05g0534400,Os04g0512400,Os09g0457500,Os04g0403400,Os04g0442900,Os03g0112950,Os01g0695300,Os01g0974200,Os11g0600600,Os03g0248600,Os11g0216000,Os02g0709000,Os12g0551900,Os06g0228500,Os08g0473600,Os11g0487600,Os02g0160600,Novel02315,Os03g0314750,Os01g0843700,Os10g0400200,Os04g0568700,Os02g0606600,Os07g0412100,Novel00331,Os09g0457833,…	76	Os06g0166200,Os10g0378100,Os12g0196700,Os08g0137400,Os06g0641800,Os10g0513550,Os10g0196100,Os04g0571300,Os01g0639900,Os02g0817900,Os05g0491000,Os09g0400000,Os08g0260000,Os04g0453500,Os09g0554200,Os02g0178600,Os01g0227800,Os03g0239300,Os08g0214900,Os03g0565200,Os06g0567900,Os01g0501800,Os07g0691200,Os12g0102600,Os03g0411300,Os06g0700300,Os09g0264400,Os02g0773500,Os10g0166600,Os12g0586100,Os01g0202…
GO:1901607	alpha-amino acid biosynthetic process	biological_process	0.0056542	0.49059	11	577	164	20967	2	Os06g0704700,Os11g0438700	9	Os04g0659100,Os07g0152900,Os01g0303800,Os03g0797400,Os03g0169100,Os07g0176900,Os03g0786100,Os12g0102600,Os08g0170200
GO:0006783	heme biosynthetic process	biological_process	0.0061769	0.51105	6	577	60	20967	0		6	Os05g0555600,Os09g0400200,Os09g0400100,Os01g0228600,Os09g0400000,Os09g0400300
GO:0044724	single-organism carbohydrate catabolic process	biological_process	0.0063534	0.51105	9	577	120	20967	2	Os03g0248600,Os11g0216000	7	Os10g0378150,Os05g0496200,Os06g0486800,Os01g0228600,Os11g0171300,Os06g0608700,Os07g0176900
GO:0000160	phosphorelay signal transduction system	biological_process	0.0064331	0.51105	7	577	84	20967	7	Os06g0228500,Os05g0186100,Os04g0442200,Os04g0673300,Os12g0139400,Os02g0557800,Os11g0143300	0
GO:0016638	oxidoreductase activity, acting on the CH-NH2 group of donors	molecular_function	0.0065104	0.51105	5	577	45	20967	1	Os07g0137600	4	Os03g0786100,Os06g0238300,Os07g0152900,Os08g0170200
GO:0016849	phosphorus-oxygen lyase activity	molecular_function	0.0065166	0.51105	3	577	14	20967	3	Os04g0324000,Os04g0324100,Os04g0314100	0
GO:0006007	glucose catabolic process	biological_process	0.0072055	0.53829	8	577	99	20967	2	Os03g0248600,Os11g0216000	6	Os01g0228600,Os06g0486800,Os05g0496200,Os07g0176900,Os06g0608700,Os11g0171300
GO:0019320	hexose catabolic process	biological_process	0.0072055	0.53829	8	577	99	20967	2	Os03g0248600,Os11g0216000	6	Os05g0496200,Os01g0228600,Os06g0486800,Os11g0171300,Os06g0608700,Os07g0176900
GO:0006091	generation of precursor metabolites and energy	biological_process	0.0073296	0.53829	14	577	243	20967	4	Os02g0618000,Os11g0216000,Os06g0704700,Os03g0248600	10	Os06g0608700,Os01g0208700,Os05g0565400,Os01g0501800,Os11g0171300,Os08g0366000,Os03g0333400,Os03g0184100,Os01g0208800,Os05g0496200
GO:0042168	heme metabolic process	biological_process	0.0073919	0.53829	6	577	62	20967	0		6	Os09g0400300,Os09g0400000,Os01g0228600,Os09g0400100,Os09g0400200,Os05g0555600
GO:0016765	transferase activity, transferring alkyl or aryl (other than methyl) groups	molecular_function	0.0076523	0.54748	7	577	79	20967	1	Os06g0646900	6	Os08g0266300,Os07g0152900,Os03g0797400,Os01g0857200,Os03g0169100,Os03g0786100
GO:0046365	monosaccharide catabolic process	biological_process	0.0080168	0.55805	8	577	101	20967	2	Os11g0216000,Os03g0248600	6	Os11g0171300,Os06g0608700,Os07g0176900,Os05g0496200,Os01g0228600,Os06g0486800
GO:0015977	carbon fixation	biological_process	0.0080738	0.55805	3	577	16	20967	0		3	Os01g0208800,Os01g0208700,Os08g0366000
GO:0006790	sulfur compound metabolic process	biological_process	0.0084723	0.57037	8	577	107	20967	1	Os01g0695700	7	Os07g0152900,Os12g0263000,Os12g0102600,Os03g0679700,Os03g0797400,Os03g0786100,Os03g0169100
GO:0046813	virion attachment, binding of host cell surface receptor	biological_process	0.0085317	0.57037	2	577	6	20967	0		2	Os06g0612800,Os02g0704000
GO:0004611	phosphoenolpyruvate carboxykinase activity	molecular_function	0.0092774	0.61021	3	577	18	20967	0		3	Os08g0366000,Os01g0208700,Os01g0208800
GO:0006778	porphyrin-containing compound metabolic process	biological_process	0.011417	0.73902	13	577	236	20967	3	Os12g0239950,Os11g0484300,Os02g0797400	10	Os09g0460350,Os07g0643100,Os09g0400300,Os09g0460400,Os09g0400000,Os01g0228600,Os12g0230100,Os09g0400100,Os09g0400200,Os05g0555600
GO:0005509	calcium ion binding	molecular_function	0.01171	0.74425	18	577	361	20967	8	Os11g0600600,Os01g0695300,Os08g0473600,Os09g0457833,Os06g0318600,Os09g0457500,Os02g0606600,Os05g0534400	10	Os04g0523000,Os03g0411300,Os01g0501800,Os08g0214900,Os10g0461100,Os07g0141400,Os07g0105600,Os05g0491000,Os09g0458800,Os08g0347500
GO:0006096	glycolysis	biological_process	0.011863	0.74425	5	577	49	20967	2	Os11g0216000,Os03g0248600	3	Os05g0496200,Os11g0171300,Os06g0608700
GO:0019898	extrinsic to membrane	cellular_component	0.013907	0.85926	7	577	88	20967	1	Os06g0318600	6	Os07g0105600,Os04g0523000,Os07g0141400,Os01g0501800,Os08g0347500,Os10g0461100
GO:0006006	glucose metabolic process	biological_process	0.015642	0.90281	8	577	115	20967	2	Os11g0216000,Os03g0248600	6	Os11g0171300,Os07g0176900,Os06g0608700,Os05g0496200,Os01g0228600,Os06g0486800
GO:0016052	carbohydrate catabolic process	biological_process	0.015978	0.90281	9	577	141	20967	2	Os11g0216000,Os03g0248600	7	Os07g0176900,Os06g0608700,Os11g0171300,Os06g0486800,Os01g0228600,Os05g0496200,Os10g0378150
GO:0072527	pyrimidine-containing compound metabolic process	biological_process	0.016264	0.90281	6	577	73	20967	1	Os06g0612150	5	Os07g0152900,Os03g0169100,Os03g0786100,Os03g0797400,Os03g0679700
GO:0046527	glucosyltransferase activity	molecular_function	0.016459	0.90281	5	577	61	20967	5	Os09g0457700,Os09g0457833,Os08g0473600,Os09g0457500,Os02g0765300	0
GO:0008652	cellular amino acid biosynthetic process	biological_process	0.016579	0.90281	13	577	243	20967	2	Os11g0438700,Os06g0704700	11	Os07g0176900,Os03g0169100,Os03g0786100,Os03g0797400,Os12g0102600,Os08g0170200,Os04g0659100,Os01g0228600,Os12g0263000,Os01g0303800,Os07g0152900
GO:0004152	dihydroorotate dehydrogenase activity	molecular_function	0.016664	0.90281	2	577	7	20967	0		2	Os07g0152900,Os03g0786100
GO:0006222	UMP biosynthetic process	biological_process	0.016664	0.90281	2	577	7	20967	0		2	Os07g0152900,Os03g0786100
GO:0016635	oxidoreductase activity, acting on the CH-CH group of donors, quinone or related compound as acceptor	molecular_function	0.016664	0.90281	2	577	7	20967	0		2	Os07g0152900,Os03g0786100
GO:0046049	UMP metabolic process	biological_process	0.016664	0.90281	2	577	7	20967	0		2	Os03g0786100,Os07g0152900
GO:0016160	amylase activity	molecular_function	0.016964	0.90281	3	577	21	20967	3	Os08g0473600,Os09g0457833,Os09g0457500	0
GO:0043648	dicarboxylic acid metabolic process	biological_process	0.017144	0.90281	5	577	54	20967	1	Os12g0578200	4	Os01g0303800,Os08g0170200,Os07g0152900,Os03g0786100
GO:0051090	regulation of sequence-specific DNA binding transcription factor activity	biological_process	0.017268	0.90281	2	577	9	20967	1	Os11g0600600	1	Os12g0285100
GO:0016559	peroxisome fission	biological_process	0.017774	0.91748	2	577	7	20967	0		2	Os04g0534600,Os03g0117100
GO:0009279	cell outer membrane	cellular_component	0.019254	0.9549	2	577	8	20967	0		2	Os08g0237200,Os05g0429600
GO:0006448	regulation of translational elongation	biological_process	0.019434	0.9549	2	577	7	20967	0		2	Os12g0507200,Os03g0651000
GO:0003854	3-beta-hydroxy-delta5-steroid dehydrogenase activity	molecular_function	0.019893	0.9549	9	577	137	20967	2	Os09g0323000,Os06g0704700	7	Os04g0630900,Os08g0183900,Os07g0663800,Os02g0834700,Os05g0272300,Os10g0417600,Os10g0100300
GO:0016229	steroid dehydrogenase activity	molecular_function	0.019893	0.9549	9	577	137	20967	2	Os06g0704700,Os09g0323000	7	Os10g0100300,Os10g0417600,Os02g0834700,Os05g0272300,Os07g0663800,Os08g0183900,Os04g0630900
GO:0033764	steroid dehydrogenase activity, acting on the CH-OH group of donors, NAD or NADP as acceptor	molecular_function	0.019893	0.9549	9	577	137	20967	2	Os06g0704700,Os09g0323000	7	Os08g0183900,Os05g0272300,Os07g0663800,Os02g0834700,Os04g0630900,Os10g0100300,Os10g0417600
GO:0045454	cell redox homeostasis	biological_process	0.019903	0.9549	9	577	133	20967	1	Os03g0293000	8	Os07g0159900,Os12g0188700,Os02g0774100,Os07g0684100,Os01g0235900,Os12g0188566,Os07g0660100,Os07g0476900
GO:0019318	hexose metabolic process	biological_process	0.020576	0.96309	9	577	146	20967	2	Os03g0248600,Os11g0216000	7	Os01g0228600,Os06g0486800,Os05g0496200,Os07g0176900,Os05g0164100,Os06g0608700,Os11g0171300
GO:0009173	pyrimidine ribonucleoside monophosphate metabolic process	biological_process	0.02094	0.96309	2	577	8	20967	0		2	Os07g0152900,Os03g0786100
GO:0009174	pyrimidine ribonucleoside monophosphate biosynthetic process	biological_process	0.02094	0.96309	2	577	8	20967	0		2	Os03g0786100,Os07g0152900
GO:0019184	nonribosomal peptide biosynthetic process	biological_process	0.021028	0.96309	2	577	9	20967	0		2	Os12g0263000,Os07g0517100
GO:0004332	fructose-bisphosphate aldolase activity	molecular_function	0.021255	0.96309	2	577	8	20967	0		2	Os06g0608700,Os11g0171300
GO:0044723	single-organism carbohydrate metabolic process	biological_process	0.02216	0.99304	33	577	854	20967	12	Os03g0248600,Os09g0457833,Os02g0804000,Os09g0323000,Os11g0216000,Os09g0457700,Os08g0473600,Os05g0329400,Os06g0176200,Os09g0457500,Os02g0765300,Os08g0409100	21	Os12g0586100,Os02g0203300,Os01g0865400,Os02g0834700,Os05g0496200,Os06g0608700,Os01g0686200,Os09g0517900,Os06g0486800,Os04g0630900,Os05g0272300,Os02g0203200,Os10g0378150,Os05g0164100,Os07g0176900,Os03g0401900,Os01g0228600,Os11g0113700,Os10g0417600,Os11g0171300,Os03g0610900
GO:0006779	porphyrin-containing compound biosynthetic process	biological_process	0.022588	1	10	577	185	20967	3	Os12g0239950,Os11g0484300,Os02g0797400	7	Os09g0400300,Os12g0230100,Os01g0228600,Os09g0400000,Os09g0400100,Os09g0400200,Os05g0555600
GO:0005179	hormone activity	molecular_function	0.023387	1	8	577	133	20967	4	Os01g0152000,Os07g0432100,Os01g0843700,Os07g0432201	4	Os02g0639800,Os07g0418000,Os07g0643100,Os04g0105700
GO:0006694	steroid biosynthetic process	biological_process	0.023473	1	9	577	141	20967	2	Os09g0323000,Os06g0704700	7	Os04g0630900,Os08g0183900,Os07g0663800,Os02g0834700,Os05g0272300,Os10g0417600,Os10g0100300
GO:0004448	isocitrate dehydrogenase activity	molecular_function	0.024174	1	1	577	1	20967	1	Os06g0704700	0
GO:0004450	isocitrate dehydrogenase (NADP+) activity	molecular_function	0.024174	1	1	577	1	20967	1	Os06g0704700	0
GO:0051186	cofactor metabolic process	biological_process	0.024866	1	19	577	424	20967	5	Os06g0704700,Os11g0484300,Os12g0239950,Os11g0438700,Os02g0797400	14	Os09g0460350,Os07g0643100,Os07g0517100,Os07g0608100,Os05g0555600,Os09g0400100,Os09g0460400,Os09g0400000,Os01g0228600,Os09g0400300,Os07g0176900,Os09g0400200,Os12g0230100,Os06g0486800
GO:0048037	cofactor binding	molecular_function	0.024969	1	29	577	702	20967	5	Os11g0438700,Os07g0137600,Os10g0483500,Os06g0704700,Os09g0323000	24	Os08g0545200,Os09g0400200,Os06g0238300,Os05g0272300,Os06g0486800,Os04g0630900,Os08g0502700,Os12g0183100,Os07g0212200,Os10g0100300,Os07g0665000,Os09g0400100,Os02g0235900,Os05g0555600,Os08g0183900,Os09g0400300,Os02g0834700,Os08g0545300,Os07g0663800,Os09g0400000,Os01g0228600,Os02g0302400,Os06g0549300,Os10g0417600
GO:0019238	cyclohydrolase activity	molecular_function	0.025327	1	2	577	10	20967	0		2	Os07g0176900,Os05g0460600
GO:0033013	tetrapyrrole metabolic process	biological_process	0.026193	1	14	577	287	20967	3	Os12g0239950,Os11g0484300,Os02g0797400	11	Os09g0460350,Os07g0643100,Os09g0400300,Os09g0460400,Os12g0230100,Os09g0400000,Os01g0228600,Os09g0400100,Os09g0400200,Os05g0555600,Os08g0266300
GO:0019062	viral attachment to host cell	biological_process	0.026929	1	2	577	11	20967	0		2	Os02g0704000,Os06g0612800
GO:0044650	adhesion of symbiont to host cell	biological_process	0.026929	1	2	577	11	20967	0		2	Os06g0612800,Os02g0704000
GO:0008152	metabolic process	biological_process	0.026935	1	343	577	11724	20967	138	Novel01379,Os12g0139400,Os02g0804900,Os06g0318600,Os09g0424300,Os03g0159000,Os02g0804000,Os02g0649300,Os01g0346900,Os06g0228500,Os08g0473600,Os09g0532700,Os09g0321900,Os05g0586600,Os12g0578200,Os04g0568700,Os02g0557800,Novel01057,Os05g0580000,Os01g0812000,Os06g0229800,Os03g0421000,Os10g0483500,Os02g0618000,Os04g0569100,Os02g0249800,Os02g0740400,Os05g0358200,Os01g0215500,Os10g0509700,Os03g0214100,…	205	Os09g0380000,Os08g0533600,Os07g0665000,Os03g0679700,Os07g0608100,Os09g0517900,Os01g0686200,Os02g0302400,Os09g0408600,Os02g0533800,Os01g0303800,Os10g0461600,Os10g0331500,Os02g0591000,Os11g0566800,Os11g0171300,Os03g0333400,Os05g0292700,Os12g0230100,Os01g0776900,Os03g0348800,Os03g0565200,Os06g0663800,Os10g0493600,Os01g0501800,Os08g0366000,Os02g0594300,Os05g0460600,Os07g0665100,Os04g0617200,Os04g0657…
GO:1901566	organonitrogen compound biosynthetic process	biological_process	0.027962	1	29	577	733	20967	6	Os02g0797400,Os12g0239950,Os11g0438700,Os09g0424300,Os06g0704700,Os11g0484300	23	Os07g0513000,Os01g0303800,Os09g0400200,Os08g0266300,Os12g0230100,Os08g0170200,Os12g0102600,Os03g0786100,Os07g0176900,Os09g0400100,Os12g0263000,Os07g0152900,Os05g0555600,Os04g0659100,Os09g0400300,Os01g0228600,Os09g0400000,Os05g0460600,Os03g0169100,Os03g0679700,Os07g0517100,Os03g0797400,Os07g0608100
GO:0008202	steroid metabolic process	biological_process	0.028046	1	9	577	146	20967	2	Os09g0323000,Os06g0704700	7	Os04g0630900,Os08g0183900,Os05g0272300,Os07g0663800,Os02g0834700,Os10g0417600,Os10g0100300
GO:0009250	glucan biosynthetic process	biological_process	0.029034	1	5	577	69	20967	5	Os08g0473600,Os09g0457833,Os02g0765300,Os09g0457500,Os09g0457700	0
GO:0042440	pigment metabolic process	biological_process	0.030739	1	13	577	269	20967	3	Os02g0797400,Os11g0484300,Os12g0239950	10	Os05g0555600,Os09g0400100,Os09g0400200,Os12g0230100,Os09g0460400,Os09g0400000,Os01g0228600,Os09g0400300,Os09g0460350,Os07g0643100
GO:0072528	pyrimidine-containing compound biosynthetic process	biological_process	0.030977	1	5	577	63	20967	0		5	Os07g0152900,Os03g0679700,Os03g0797400,Os03g0786100,Os03g0169100
GO:0008907	integrase activity	molecular_function	0.031132	1	1	577	1	20967	1	Os10g0509700	0
GO:0055085	transmembrane transport	biological_process	0.031221	1	37	577	1019	20967	20	Os04g0445050,Os03g0150500,Os01g0919800,Os01g0601000,Os03g0216700,Os02g0323000,Os04g0462400,Os01g0830000,Os03g0684400,Os03g0823800,Os01g0695700,Os03g0107300,Os07g0412100,Os02g0175000,Os02g0160600,Os02g0103100,Os02g0668000,Os09g0505400,Os08g0466200,Os01g0715500	17	Os02g0649900,Os06g0706400,Os01g0872100,Os05g0241200,Os07g0513000,Os12g0285100,Os10g0554200,Os03g0594400,Os05g0332600,Os05g0594200,Os01g0239200,Os12g0503000,Os12g0183100,Os07g0151200,Os01g0142800,Os03g0411800,Os04g0388700
GO:0009237	siderophore metabolic process	biological_process	0.033034	1	1	577	1	20967	0		1	Os07g0517100
GO:0015343	siderophore transmembrane transporter activity	molecular_function	0.033034	1	1	577	1	20967	0		1	Os07g0517100
GO:0015603	iron chelate transmembrane transporter activity	molecular_function	0.033034	1	1	577	1	20967	0		1	Os07g0517100
GO:0019290	siderophore biosynthetic process	biological_process	0.033034	1	1	577	1	20967	0		1	Os07g0517100
GO:0042927	siderophore transporter activity	molecular_function	0.033034	1	1	577	1	20967	0		1	Os07g0517100
GO:0016628	oxidoreductase activity, acting on the CH-CH group of donors, NAD or NADP as acceptor	molecular_function	0.033489	1	6	577	85	20967	0		6	Os09g0400300,Os09g0400000,Os01g0228600,Os09g0400100,Os09g0400200,Os05g0555600
GO:0009058	biosynthetic process	biological_process	0.034021	1	161	577	5138	20967	75	Os02g0214500,Os06g0133000,Os01g0633100,Os03g0387900,Os11g0484300,Os09g0457500,Os04g0673300,Os02g0797400,Os04g0479900,Os06g0229900,Os06g0268600,Os08g0163400,Os09g0323000,Os06g0728700,Os01g0974200,Os03g0248600,Os02g0765300,Os03g0161900,Os03g0191900,Os06g0176200,Os02g0103100,Os12g0551900,Os05g0329400,Os01g0775100,Os11g0149300,Os02g0744700,Os06g0704700,Os05g0548900,Os09g0457833,Os04g0624600,Os12g0239…	86	Os10g0554200,Os07g0663800,Os09g0400000,Os07g0569600,Os03g0401900,Os08g0266300,Os06g0601000,Os10g0533100,Os09g0400300,Os03g0651000,Os01g0339500,Os11g0671000,Os01g0933075,Os12g0102600,Os01g0833000,Os12g0285100,Os12g0586100,Os07g0513000,Os09g0246300,Os06g0612800,Os03g0610900,Os09g0400100,Os06g0646000,Os06g0698748,Os08g0237200,Os03g0169100,Os01g0680500,Os08g0516900,Os06g0693100,Os10g0534900,Os02g0834…
GO:0005996	monosaccharide metabolic process	biological_process	0.034663	1	9	577	161	20967	2	Os03g0248600,Os11g0216000	7	Os05g0496200,Os01g0228600,Os06g0486800,Os11g0171300,Os05g0164100,Os06g0608700,Os07g0176900
GO:0009064	glutamine family amino acid metabolic process	biological_process	0.036722	1	4	577	47	20967	0		4	Os04g0659100,Os03g0786100,Os08g0170200,Os07g0152900
GO:0006813	potassium ion transport	biological_process	0.036829	1	14	577	304	20967	5	Os01g0843700,Os02g0160600,Os06g0704700,Os08g0466200,Os02g0649300	9	Os05g0491200,Os06g0698711,Os02g0774100,Os08g0260000,Os08g0545300,Os09g0554200,Os03g0582000,Os08g0545200,Os01g0566800
GO:0044406	adhesion to host	biological_process	0.037352	1	2	577	13	20967	0		2	Os06g0612800,Os02g0704000
GO:0051825	adhesion to other organism involved in symbiotic interaction	biological_process	0.037352	1	2	577	13	20967	0		2	Os02g0704000,Os06g0612800
GO:0016703	oxidoreductase activity, acting on single donors with incorporation of molecular oxygen, incorporation of one atom of oxygen (internal monooxygenases or internal mixed function oxidases)	molecular_function	0.038319	1	3	577	27	20967	1	Os03g0805600	2	Os07g0152900,Os03g0786100
GO:0016053	organic acid biosynthetic process	biological_process	0.038532	1	16	577	353	20967	2	Os11g0438700,Os06g0704700	14	Os08g0230450,Os08g0170200,Os12g0102600,Os01g0207400,Os03g0786100,Os07g0176900,Os01g0303800,Os11g0566800,Os03g0797400,Os03g0169100,Os07g0152900,Os12g0263000,Os01g0228600,Os04g0659100
GO:0046394	carboxylic acid biosynthetic process	biological_process	0.038532	1	16	577	353	20967	2	Os06g0704700,Os11g0438700	14	Os11g0566800,Os03g0797400,Os03g0169100,Os07g0152900,Os12g0263000,Os01g0228600,Os04g0659100,Os08g0230450,Os01g0207400,Os12g0102600,Os08g0170200,Os07g0176900,Os03g0786100,Os01g0303800
GO:0016627	oxidoreductase activity, acting on the CH-CH group of donors	molecular_function	0.039609	1	8	577	135	20967	0		8	Os01g0228600,Os09g0400000,Os09g0400300,Os07g0152900,Os05g0555600,Os09g0400200,Os09g0400100,Os03g0786100
GO:0044711	single-organism biosynthetic process	biological_process	0.039626	1	20	577	469	20967	2	Os11g0438700,Os06g0704700	18	Os11g0671000,Os07g0176900,Os03g0786100,Os08g0230450,Os12g0102600,Os01g0207400,Os08g0170200,Os01g0303800,Os03g0797400,Os07g0517100,Os03g0679700,Os03g0169100,Os11g0566800,Os05g0460600,Os01g0228600,Os04g0659100,Os07g0152900,Os12g0263000
GO:1901362	organic cyclic compound biosynthetic process	biological_process	0.040133	1	97	577	2954	20967	44	Os11g0143300,Os02g0117500,Os03g0248600,Os10g0531900,Os02g0453600,Os11g0600600,Os08g0163400,Os04g0569100,Os01g0369200,Os06g0728700,Os05g0151000,Os09g0323000,Os04g0673300,Os11g0512000,Os02g0668000,Os03g0127500,Os06g0268600,Os05g0358200,Os02g0797400,Os04g0479900,Os07g0182000,Os01g0393100,Os02g0214500,Os08g0409100,Os10g0468500,Os11g0484300,Os12g0239950,Os12g0139400,Os06g0612150,Novel01379,Os02g064930…	53	Os01g0933075,Os10g0493600,Os11g0671000,Os07g0513000,Os12g0230100,Os12g0285100,Os06g0601000,Os10g0533100,Os04g0382300,Os02g0269200,Os01g0339500,Os05g0460600,Os02g0594300,Os08g0183900,Os09g0400300,Os03g0786100,Os02g0203200,Os04g0460900,Os08g0266300,Os04g0630900,Os05g0272300,Os04g0571300,Os03g0797400,Os10g0554200,Os11g0202300,Os06g0475400,Os05g0555600,Os07g0152900,Os01g0235900,Os01g0228600,Os09g0400…
GO:0048285	organelle fission	biological_process	0.041941	1	5	577	68	20967	0		5	Os04g0595100,Os07g0476900,Os04g0534600,Os02g0148700,Os03g0117100
GO:0044462	external encapsulating structure part	cellular_component	0.044302	1	2	577	12	20967	0		2	Os05g0429600,Os08g0237200
GO:0033743	peptide-methionine (R)-S-oxide reductase activity	molecular_function	0.045325	1	2	577	11	20967	1	Os02g0809800	1	Os05g0404200
GO:0008762	UDP-N-acetylmuramate dehydrogenase activity	molecular_function	0.046123	1	3	577	30	20967	1	Os10g0483500	2	Os02g0235900,Os06g0549300
GO:2001070	starch binding	molecular_function	0.046757	1	2	577	13	20967	1	Os01g0856900	1	Os05g0164100
GO:0050662	coenzyme binding	molecular_function	0.047797	1	22	577	534	20967	4	Os09g0323000,Os06g0704700,Os10g0483500,Os11g0438700	18	Os01g0228600,Os08g0183900,Os02g0834700,Os07g0663800,Os08g0545300,Os05g0555600,Os07g0665000,Os02g0235900,Os10g0417600,Os06g0549300,Os06g0486800,Os04g0630900,Os06g0238300,Os05g0272300,Os08g0545200,Os10g0100300,Os12g0183100,Os07g0212200
GO:0044271	cellular nitrogen compound biosynthetic process	biological_process	0.05027	1	91	577	2794	20967	44	Os06g0704700,Os02g0649300,Os09g0424300,Os12g0239950,Os06g0612150,Novel01379,Os12g0139400,Novel01057,Os03g0161900,Os05g0586600,Os04g0568700,Os03g0191900,Os02g0557800,Os02g0103100,Os11g0438700,Os12g0551900,Os02g0731300,Os01g0775100,Os11g0149300,Os04g0569100,Os01g0369200,Os08g0163400,Os05g0151000,Os06g0728700,Os02g0117500,Os11g0143300,Os02g0453600,Os11g0600600,Os03g0248600,Os10g0531900,Os08g0409100,…	47	Os03g0169100,Os01g0680500,Os03g0679700,Os07g0608100,Os06g0693100,Os10g0534900,Os03g0857400,Os01g0733200,Os01g0758500,Os02g0148700,Os10g0113100,Os06g0612800,Os09g0246300,Os09g0400100,Os06g0698748,Os01g0855200,Os09g0400200,Os02g0269200,Os10g0533100,Os06g0601000,Os04g0382300,Os09g0400300,Os02g0594300,Os05g0460600,Os01g0339500,Os11g0671000,Os01g0933075,Os10g0493600,Os12g0230100,Os12g0285100,Os07g0513…
GO:0009129	pyrimidine nucleoside monophosphate metabolic process	biological_process	0.050381	1	2	577	13	20967	0		2	Os03g0786100,Os07g0152900
GO:0009130	pyrimidine nucleoside monophosphate biosynthetic process	biological_process	0.050381	1	2	577	13	20967	0		2	Os03g0786100,Os07g0152900
GO:0042559	pteridine-containing compound biosynthetic process	biological_process	0.050445	1	3	577	29	20967	2	Os11g0438700,Os06g0704700	1	Os07g0608100
GO:0033014	tetrapyrrole biosynthetic process	biological_process	0.050448	1	11	577	235	20967	3	Os12g0239950,Os11g0484300,Os02g0797400	8	Os09g0400300,Os12g0230100,Os09g0400000,Os01g0228600,Os09g0400100,Os09g0400200,Os08g0266300,Os05g0555600
GO:0016832	aldehyde-lyase activity	molecular_function	0.051975	1	2	577	13	20967	0		2	Os11g0171300,Os06g0608700
GO:0009110	vitamin biosynthetic process	biological_process	0.052391	1	6	577	95	20967	0		6	Os07g0152900,Os03g0797400,Os05g0460600,Os03g0679700,Os03g0169100,Os03g0786100
GO:0042364	water-soluble vitamin biosynthetic process	biological_process	0.052391	1	6	577	95	20967	0		6	Os07g0152900,Os03g0169100,Os03g0786100,Os03g0797400,Os05g0460600,Os03g0679700
GO:0006050	mannosamine metabolic process	biological_process	0.052826	1	2	577	12	20967	0		2	Os03g0169100,Os03g0797400
GO:0006051	N-acetylmannosamine metabolic process	biological_process	0.052826	1	2	577	12	20967	0		2	Os03g0169100,Os03g0797400
GO:0047465	N-acylglucosamine-6-phosphate 2-epimerase activity	molecular_function	0.052826	1	2	577	12	20967	0		2	Os03g0797400,Os03g0169100
GO:0042120	alginic acid metabolic process	biological_process	0.053787	1	1	577	2	20967	0		1	Os10g0378150
GO:0042122	alginic acid catabolic process	biological_process	0.053787	1	1	577	2	20967	0		1	Os10g0378150
GO:0045135	poly(beta-D-mannuronate) lyase activity	molecular_function	0.053787	1	1	577	2	20967	0		1	Os10g0378150
GO:0018580	nitronate monooxygenase activity	molecular_function	0.053869	1	2	577	13	20967	0		2	Os03g0786100,Os07g0152900
GO:0006766	vitamin metabolic process	biological_process	0.054885	1	6	577	96	20967	0		6	Os05g0460600,Os03g0679700,Os03g0797400,Os03g0786100,Os03g0169100,Os07g0152900
GO:0006767	water-soluble vitamin metabolic process	biological_process	0.054885	1	6	577	96	20967	0		6	Os07g0152900,Os03g0786100,Os03g0169100,Os03g0679700,Os05g0460600,Os03g0797400
GO:0006220	pyrimidine nucleotide metabolic process	biological_process	0.055287	1	3	577	32	20967	1	Os06g0612150	2	Os03g0786100,Os07g0152900
GO:0046873	metal ion transmembrane transporter activity	molecular_function	0.057611	1	21	577	533	20967	10	Novel00488,Os03g0684400,Os01g0843700,Os07g0412100,Os03g0149300,Os02g0649300,Os02g0160600,Os12g0239950,Os01g0601000,Os08g0466200	11	Os06g0698711,Os10g0534900,Os02g0774100,Os02g0318500,Os05g0491200,Os07g0517100,Os09g0554200,Os08g0260000,Os01g0566800,Os03g0411800,Os03g0582000
GO:0051188	cofactor biosynthetic process	biological_process	0.058013	1	14	577	327	20967	5	Os11g0438700,Os12g0239950,Os06g0704700,Os11g0484300,Os02g0797400	9	Os07g0517100,Os07g0608100,Os01g0228600,Os09g0400000,Os12g0230100,Os09g0400300,Os05g0555600,Os09g0400100,Os09g0400200
GO:1901605	alpha-amino acid metabolic process	biological_process	0.058399	1	11	577	235	20967	2	Os11g0438700,Os06g0704700	9	Os07g0176900,Os03g0169100,Os03g0786100,Os03g0797400,Os12g0102600,Os08g0170200,Os04g0659100,Os01g0303800,Os07g0152900
GO:0006450	regulation of translational fidelity	biological_process	0.06042	1	1	577	2	20967	0		1	Os03g0651000
GO:0046417	chorismate metabolic process	biological_process	0.061145	1	1	577	2	20967	1	Os12g0578200	0
GO:0031072	heat shock protein binding	molecular_function	0.061319	1	3	577	30	20967	0		3	Os03g0414400,Os05g0110100,Os06g0731300
GO:0030259	lipid glycosylation	biological_process	0.062908	1	6	577	100	20967	1	Os02g0804000	5	Os02g0203200,Os01g0686200,Os02g0203300,Os09g0517900,Os01g0865400
GO:0031160	spore wall	cellular_component	0.0633	1	1	577	2	20967	1	Os11g0600600	0
GO:0009186	deoxyribonucleoside diphosphate metabolic process	biological_process	0.063441	1	1	577	2	20967	1	Os06g0127900	0
GO:0015099	nickel cation transmembrane transporter activity	molecular_function	0.064623	1	1	577	3	20967	1	Os07g0412100	0
GO:0015675	nickel cation transport	biological_process	0.064623	1	1	577	3	20967	1	Os07g0412100	0
GO:0042592	homeostatic process	biological_process	0.065035	1	11	577	231	20967	2	Os01g0856000,Os03g0293000	9	Os07g0684100,Os02g0774100,Os07g0159900,Os12g0188700,Os12g0188566,Os07g0476900,Os07g0660100,Os01g0235900,Os01g0630700
GO:0042558	pteridine-containing compound metabolic process	biological_process	0.06637	1	3	577	32	20967	2	Os06g0704700,Os11g0438700	1	Os07g0608100
GO:0043043	peptide biosynthetic process	biological_process	0.068045	1	2	577	16	20967	0		2	Os07g0517100,Os12g0263000
GO:0008686	3,4-dihydroxy-2-butanone-4-phosphate synthase activity	molecular_function	0.068695	1	1	577	3	20967	0		1	Os05g0460600
GO:0046148	pigment biosynthetic process	biological_process	0.069174	1	10	577	222	20967	3	Os11g0484300,Os02g0797400,Os12g0239950	7	Os09g0400300,Os09g0400000,Os12g0230100,Os01g0228600,Os09g0400200,Os09g0400100,Os05g0555600
GO:0015079	potassium ion transmembrane transporter activity	molecular_function	0.069222	1	11	577	247	20967	4	Os02g0649300,Os08g0466200,Os01g0843700,Os02g0160600	7	Os03g0582000,Os09g0554200,Os08g0260000,Os01g0566800,Os05g0491200,Os02g0774100,Os06g0698711
GO:0005215	transporter activity	molecular_function	0.069474	1	55	577	1679	20967	25	Os12g0239950,Os02g0117500,Os01g0601000,Os03g0216700,Os04g0521100,Os04g0445050,Os05g0186100,Os02g0649300,Os03g0150500,Os03g0149300,Os01g0775100,Os02g0175000,Os02g0160600,Os06g0268600,Os08g0466200,Novel00488,Os02g0323000,Os01g0843700,Os01g0695700,Os03g0107300,Os03g0823800,Os03g0684400,Os01g0830000,Os08g0108700,Os07g0412100	30	Os06g0706400,Os09g0541000,Os01g0872100,Os01g0566800,Os01g0871900,Os07g0513000,Os12g0586100,Os12g0285100,Os10g0534900,Os05g0491200,Os05g0231600,Os12g0183100,Os12g0503000,Os07g0151200,Os05g0231700,Os01g0142800,Os03g0582000,Os03g0411800,Os02g0318500,Os02g0774100,Os06g0698711,Os07g0517100,Os03g0594400,Os10g0554200,Os10g0111350,Os03g0634000,Os05g0332600,Os08g0260000,Os01g0872000,Os09g0554200
GO:0046132	pyrimidine ribonucleoside biosynthetic process	biological_process	0.069538	1	2	577	15	20967	0		2	Os03g0786100,Os07g0152900
GO:0046134	pyrimidine nucleoside biosynthetic process	biological_process	0.069538	1	2	577	15	20967	0		2	Os03g0786100,Os07g0152900
GO:0030955	potassium ion binding	molecular_function	0.070625	1	10	577	211	20967	4	Os02g0649300,Os02g0160600,Os11g0216000,Os01g0843700	6	Os01g0566800,Os09g0554200,Os08g0260000,Os02g0774100,Os06g0698711,Os05g0491200
GO:0031420	alkali metal ion binding	molecular_function	0.070625	1	10	577	211	20967	4	Os11g0216000,Os02g0160600,Os01g0843700,Os02g0649300	6	Os02g0774100,Os06g0698711,Os05g0491200,Os01g0566800,Os08g0260000,Os09g0554200
GO:0004984	olfactory receptor activity	molecular_function	0.07099	1	1	577	3	20967	0		1	Os02g0148700
GO:0005549	odorant binding	molecular_function	0.07099	1	1	577	3	20967	0		1	Os02g0148700
GO:0009218	pyrimidine ribonucleotide metabolic process	biological_process	0.076679	1	2	577	16	20967	0		2	Os03g0786100,Os07g0152900
GO:0009220	pyrimidine ribonucleotide biosynthetic process	biological_process	0.076679	1	2	577	16	20967	0		2	Os07g0152900,Os03g0786100
GO:0006059	hexitol metabolic process	biological_process	0.077396	1	1	577	3	20967	0		1	Os04g0453500
GO:0019402	galactitol metabolic process	biological_process	0.077396	1	1	577	3	20967	0		1	Os04g0453500
GO:0022843	voltage-gated cation channel activity	molecular_function	0.077642	1	10	577	216	20967	4	Os02g0649300,Os01g0843700,Os02g0160600,Novel00488	6	Os09g0554200,Os08g0260000,Os01g0566800,Os05g0491200,Os06g0698711,Os02g0774100
GO:0008771	[citrate (pro-3S)-lyase] ligase activity	molecular_function	0.078066	1	1	577	4	20967	1	Os01g0738500	0
GO:0008831	dTDP-4-dehydrorhamnose reductase activity	molecular_function	0.079227	1	5	577	80	20967	1	Os09g0323000	4	Os10g0417600,Os04g0630900,Os05g0272300,Os02g0834700
GO:0009452	7-methylguanosine RNA capping	biological_process	0.079767	1	2	577	18	20967	1	Os05g0548900	1	Os06g0646000
GO:0036260	RNA capping	biological_process	0.079767	1	2	577	18	20967	1	Os05g0548900	1	Os06g0646000
GO:0004635	phosphoribosyl-AMP cyclohydrolase activity	molecular_function	0.079946	1	1	577	3	20967	0		1	Os07g0176900
GO:0044283	small molecule biosynthetic process	biological_process	0.080186	1	18	577	452	20967	2	Os11g0438700,Os06g0704700	16	Os08g0170200,Os01g0207400,Os12g0102600,Os08g0230450,Os03g0786100,Os07g0176900,Os01g0303800,Os11g0566800,Os03g0169100,Os03g0679700,Os03g0797400,Os12g0263000,Os07g0152900,Os04g0659100,Os01g0228600,Os05g0460600
GO:0016671	oxidoreductase activity, acting on a sulfur group of donors, disulfide as acceptor	molecular_function	0.080554	1	2	577	15	20967	1	Os02g0809800	1	Os05g0404200
GO:0018130	heterocycle biosynthetic process	biological_process	0.081232	1	89	577	2795	20967	43	Os11g0149300,Os11g0438700,Os02g0103100,Os12g0551900,Os01g0775100,Os02g0731300,Os05g0586600,Os04g0568700,Os03g0191900,Os02g0557800,Novel01057,Os03g0161900,Novel01379,Os06g0612150,Os12g0139400,Os12g0239950,Os06g0704700,Os02g0649300,Os04g0479900,Os02g0797400,Os05g0358200,Os06g0268600,Os03g0127500,Os02g0668000,Os11g0512000,Os04g0673300,Os11g0484300,Os10g0468500,Os08g0409100,Os02g0214500,Os01g0393100,…	46	Os01g0855200,Os09g0400200,Os07g0176900,Os06g0698748,Os09g0400100,Os09g0246300,Os06g0612800,Os01g0758500,Os10g0113100,Os02g0148700,Os03g0857400,Os01g0733200,Os03g0169100,Os07g0608100,Os03g0679700,Os01g0680500,Os10g0534900,Os06g0693100,Os04g0571300,Os08g0266300,Os02g0203200,Os04g0460900,Os03g0786100,Os09g0400000,Os01g0228600,Os01g0235900,Os05g0555600,Os07g0152900,Os06g0475400,Os10g0554200,Os11g0202…
GO:0010207	photosystem II assembly	biological_process	0.081782	1	1	577	3	20967	0		1	Os03g0333400
GO:0019438	aromatic compound biosynthetic process	biological_process	0.081938	1	88	577	2760	20967	43	Os03g0191900,Os02g0557800,Os05g0586600,Os04g0568700,Os03g0161900,Novel01057,Os11g0149300,Os01g0775100,Os02g0731300,Os02g0103100,Os11g0438700,Os12g0551900,Os06g0704700,Os02g0649300,Os12g0139400,Novel01379,Os06g0612150,Os12g0239950,Os11g0484300,Os10g0468500,Os07g0182000,Os08g0409100,Os02g0214500,Os01g0393100,Os04g0479900,Os02g0797400,Os05g0358200,Os06g0268600,Os11g0512000,Os04g0673300,Os03g0127500,…	45	Os09g0400100,Os09g0246300,Os06g0612800,Os01g0855200,Os09g0400200,Os07g0176900,Os06g0698748,Os06g0693100,Os10g0534900,Os03g0169100,Os07g0608100,Os03g0679700,Os01g0680500,Os01g0758500,Os10g0113100,Os02g0148700,Os03g0857400,Os01g0733200,Os07g0152900,Os05g0555600,Os01g0235900,Os06g0475400,Os09g0400000,Os01g0228600,Os11g0202300,Os10g0554200,Os03g0797400,Os08g0266300,Os02g0203200,Os04g0460900,Os04g0571…
GO:0007517	muscle organ development	biological_process	0.082296	1	1	577	3	20967	1	Os02g0453600	0
GO:0061061	muscle structure development	biological_process	0.082296	1	1	577	3	20967	1	Os02g0453600	0
GO:0008250	oligosaccharyltransferase complex	cellular_component	0.082509	1	1	577	3	20967	1	Os10g0501900	0
GO:0005975	carbohydrate metabolic process	biological_process	0.084037	1	47	577	1426	20967	17	Os02g0528200,Os02g0804000,Os09g0457833,Os03g0248600,Os11g0600600,Os11g0216000,Os09g0457700,Os09g0323000,Os11g0512000,Os06g0176200,Os08g0473600,Os05g0329400,Os06g0320200,Os02g0766900,Os08g0409100,Os02g0765300,Os09g0457500	30	Os02g0203300,Os06g0476200,Os10g0493600,Os01g0865400,Os07g0539100,Os12g0586100,Os04g0513900,Os09g0517900,Os01g0686200,Os03g0169100,Os06g0608700,Os05g0496200,Os02g0834700,Os10g0370500,Os03g0401900,Os04g0474800,Os07g0176900,Os05g0164100,Os02g0203200,Os10g0378150,Os05g0272300,Os06g0486800,Os04g0630900,Os03g0610900,Os11g0171300,Os03g0797400,Os10g0417600,Os11g0113700,Os04g0453500,Os01g0228600
GO:0045226	extracellular polysaccharide biosynthetic process	biological_process	0.084746	1	5	577	82	20967	1	Os09g0323000	4	Os10g0417600,Os04g0630900,Os02g0834700,Os05g0272300
GO:0046379	extracellular polysaccharide metabolic process	biological_process	0.084746	1	5	577	82	20967	1	Os09g0323000	4	Os04g0630900,Os10g0417600,Os02g0834700,Os05g0272300
GO:0019725	cellular homeostasis	biological_process	0.085294	1	9	577	177	20967	1	Os03g0293000	8	Os01g0235900,Os07g0660100,Os07g0476900,Os12g0188566,Os07g0159900,Os12g0188700,Os02g0774100,Os07g0684100
GO:0006261	DNA-dependent DNA replication	biological_process	0.087283	1	7	577	142	20967	4	Os11g0484300,Os04g0568700,Novel00488,Os05g0358200	3	Os08g0516900,Os12g0586100,Os06g0601000
GO:0046131	pyrimidine ribonucleoside metabolic process	biological_process	0.087881	1	2	577	17	20967	0		2	Os07g0152900,Os03g0786100
GO:0030313	cell envelope	cellular_component	0.088325	1	2	577	18	20967	0		2	Os08g0237200,Os05g0429600
GO:0000990	core RNA polymerase binding transcription factor activity	molecular_function	0.089384	1	3	577	40	20967	3	Os08g0163400,Os05g0586600,Novel01057	0
GO:0000996	core DNA-dependent RNA polymerase binding promoter specificity activity	molecular_function	0.089384	1	3	577	40	20967	3	Novel01057,Os05g0586600,Os08g0163400	0
GO:0016987	sigma factor activity	molecular_function	0.089384	1	3	577	40	20967	3	Os08g0163400,Novel01057,Os05g0586600	0
GO:0004871	signal transducer activity	molecular_function	0.089969	1	15	577	395	20967	12	Os11g0600600,Os04g0442200,Os05g0186100,Os02g0557800,Os12g0139400,Os10g0390900,Os02g0117500,Os01g0695700,Os02g0323000,Os01g0369200,Os11g0143300,Os04g0673300	3	Os02g0148700,Os01g0339500,Os02g0269200
GO:0060089	molecular transducer activity	molecular_function	0.089969	1	15	577	395	20967	12	Os01g0695700,Os02g0117500,Os10g0390900,Os11g0143300,Os04g0673300,Os02g0323000,Os01g0369200,Os11g0600600,Os02g0557800,Os12g0139400,Os04g0442200,Os05g0186100	3	Os02g0269200,Os02g0148700,Os01g0339500
GO:0006629	lipid metabolic process	biological_process	0.090825	1	43	577	1261	20967	13	Os01g0898500,Os04g0324100,Os05g0574000,Os01g0215500,Os02g0740400,Os03g0308800,Os04g0314100,Os05g0548900,Os09g0323000,Os06g0704700,Os01g0695300,Os02g0804000,Os04g0324000	30	Os11g0566800,Os03g0610900,Os10g0417600,Os05g0555600,Os06g0646000,Os11g0113700,Os09g0400100,Os09g0400000,Os07g0663800,Os12g0183100,Os02g0203200,Os09g0400200,Os04g0630900,Os05g0272300,Os01g0686200,Os09g0517900,Os04g0657500,Os01g0680500,Os02g0486500,Os08g0183900,Os09g0400300,Os02g0834700,Os08g0230450,Os02g0203300,Os01g0207400,Os01g0865400,Os08g0214900,Os10g0100300,Os03g0348800,Os12g0586100
GO:0030001	metal ion transport	biological_process	0.091313	1	24	577	651	20967	11	Os02g0649300,Os06g0704700,Os03g0149300,Os07g0412100,Os01g0843700,Os03g0684400,Novel00488,Os08g0466200,Os01g0601000,Os02g0160600,Os12g0239950	13	Os08g0260000,Os08g0545300,Os09g0554200,Os05g0491200,Os02g0318500,Os02g0774100,Os10g0534900,Os06g0698711,Os03g0582000,Os03g0411800,Os01g0566800,Os04g0401000,Os08g0545200
GO:0004418	hydroxymethylbilane synthase activity	molecular_function	0.093182	1	1	577	3	20967	0		1	Os08g0266300
GO:0043385	mycotoxin metabolic process	biological_process	0.093485	1	1	577	3	20967	0		1	Os11g0671000
GO:0043386	mycotoxin biosynthetic process	biological_process	0.093485	1	1	577	3	20967	0		1	Os11g0671000
GO:0045122	aflatoxin biosynthetic process	biological_process	0.093485	1	1	577	3	20967	0		1	Os11g0671000
GO:0046222	aflatoxin metabolic process	biological_process	0.093485	1	1	577	3	20967	0		1	Os11g0671000
GO:1901376	organic heteropentacyclic compound metabolic process	biological_process	0.093485	1	1	577	3	20967	0		1	Os11g0671000
GO:1901378	organic heteropentacyclic compound biosynthetic process	biological_process	0.093485	1	1	577	3	20967	0		1	Os11g0671000
GO:0003857	3-hydroxyacyl-CoA dehydrogenase activity	molecular_function	0.094632	1	4	577	61	20967	0		4	Os09g0400300,Os09g0400000,Os09g0400100,Os09g0400200
GO:0032934	sterol binding	molecular_function	0.095497	1	1	577	3	20967	1	Os02g0765800	0
GO:0043178	alcohol binding	molecular_function	0.095497	1	1	577	3	20967	1	Os02g0765800	0
GO:0016854	racemase and epimerase activity	molecular_function	0.096901	1	3	577	40	20967	0		3	Os03g0797400,Os03g0169100,Os01g0303800
GO:0030258	lipid modification	biological_process	0.097428	1	6	577	112	20967	1	Os02g0804000	5	Os02g0203200,Os01g0686200,Os01g0865400,Os09g0517900,Os02g0203300
GO:0005923	tight junction	cellular_component	0.097518	1	1	577	4	20967	0		1	Os09g0400000
GO:0043296	apical junction complex	cellular_component	0.097518	1	1	577	4	20967	0		1	Os09g0400000
GO:0070160	occluding junction	cellular_component	0.097518	1	1	577	4	20967	0		1	Os09g0400000
GO:0070085	glycosylation	biological_process	0.097965	1	8	577	171	20967	3	Os02g0804000,Os06g0176200,Os05g0329400	5	Os02g0203200,Os01g0865400,Os09g0517900,Os02g0203300,Os01g0686200
GO:0008556	potassium-transporting ATPase activity	molecular_function	0.098706	1	1	577	4	20967	0		1	Os03g0582000
GO:0015662	ATPase activity, coupled to transmembrane movement of ions, phosphorylative mechanism	molecular_function	0.098706	1	1	577	4	20967	0		1	Os03g0582000
GO:0005779	integral to peroxisomal membrane	cellular_component	0.1002	1	2	577	19	20967	0		2	Os04g0534600,Os03g0117100
GO:0031231	intrinsic to peroxisomal membrane	cellular_component	0.1002	1	2	577	19	20967	0		2	Os04g0534600,Os03g0117100
GO:0044550	secondary metabolite biosynthetic process	biological_process	0.10089	1	2	577	18	20967	0		2	Os11g0671000,Os07g0517100
GO:0045333	cellular respiration	biological_process	0.10172	1	6	577	120	20967	2	Os06g0704700,Os02g0618000	4	Os08g0366000,Os01g0208800,Os05g0565400,Os01g0208700
GO:0016836	hydro-lyase activity	molecular_function	0.10236	1	4	577	61	20967	1	Os03g0248600	3	Os07g0608100,Os03g0797400,Os01g0639900
GO:0005244	voltage-gated ion channel activity	molecular_function	0.10291	1	10	577	230	20967	4	Os02g0160600,Novel00488,Os01g0843700,Os02g0649300	6	Os06g0698711,Os02g0774100,Os05g0491200,Os01g0566800,Os08g0260000,Os09g0554200
GO:0022832	voltage-gated channel activity	molecular_function	0.10291	1	10	577	230	20967	4	Os02g0649300,Os01g0843700,Novel00488,Os02g0160600	6	Os08g0260000,Os09g0554200,Os01g0566800,Os05g0491200,Os02g0774100,Os06g0698711
GO:0007339	binding of sperm to zona pellucida	biological_process	0.1091	1	1	577	4	20967	0		1	Os03g0169100
GO:0009988	cell-cell recognition	biological_process	0.1091	1	1	577	4	20967	0		1	Os03g0169100
GO:0035036	sperm-egg recognition	biological_process	0.1091	1	1	577	4	20967	0		1	Os03g0169100
GO:0001518	voltage-gated sodium channel complex	cellular_component	0.10992	1	1	577	4	20967	1	Novel00488	0
GO:0005248	voltage-gated sodium channel activity	molecular_function	0.10992	1	1	577	4	20967	1	Novel00488	0
GO:0034706	sodium channel complex	cellular_component	0.10992	1	1	577	4	20967	1	Novel00488	0
GO:0030435	sporulation resulting in formation of a cellular spore	biological_process	0.11008	1	1	577	4	20967	1	Os11g0600600	0
GO:0004427	inorganic diphosphatase activity	molecular_function	0.11033	1	2	577	21	20967	1	Os05g0438500	1	Os02g0768600
GO:0016226	iron-sulfur cluster assembly	biological_process	0.11142	1	2	577	20	20967	2	Os03g0314750,Os01g0830000	0
GO:0031163	metallo-sulfur cluster assembly	biological_process	0.11142	1	2	577	20	20967	2	Os03g0314750,Os01g0830000	0
GO:0016758	transferase activity, transferring hexosyl groups	molecular_function	0.11253	1	19	577	507	20967	11	Os02g0765300,Os10g0501900,Os04g0324100,Os09g0457700,Os04g0314100,Os09g0457500,Os04g0324000,Os09g0457833,Os08g0473600,Os06g0176200,Os02g0804000	8	Os01g0686200,Os09g0517900,Os02g0206100,Os02g0203300,Os10g0331500,Os01g0865400,Os05g0179900,Os02g0203200
GO:0008716	D-alanine-D-alanine ligase activity	molecular_function	0.11348	1	1	577	5	20967	0		1	Os07g0691200
GO:0004488	methylenetetrahydrofolate dehydrogenase (NADP+) activity	molecular_function	0.11352	1	2	577	20	20967	2	Os11g0438700,Os06g0704700	0
GO:0006597	spermine biosynthetic process	biological_process	0.11405	1	1	577	5	20967	1	Os09g0424300	0
GO:0008215	spermine metabolic process	biological_process	0.11405	1	1	577	5	20967	1	Os09g0424300	0
GO:0009891	positive regulation of biosynthetic process	biological_process	0.11662	1	4	577	69	20967	1	Os02g0103100	3	Os04g0382300,Os12g0507200,Os01g0235900
GO:0010557	positive regulation of macromolecule biosynthetic process	biological_process	0.11662	1	4	577	69	20967	1	Os02g0103100	3	Os12g0507200,Os04g0382300,Os01g0235900
GO:0031328	positive regulation of cellular biosynthetic process	biological_process	0.11662	1	4	577	69	20967	1	Os02g0103100	3	Os12g0507200,Os04g0382300,Os01g0235900
GO:0007608	sensory perception of smell	biological_process	0.11691	1	1	577	5	20967	0		1	Os02g0148700
GO:0005249	voltage-gated potassium channel activity	molecular_function	0.11737	1	9	577	205	20967	3	Os02g0649300,Os01g0843700,Os02g0160600	6	Os09g0554200,Os08g0260000,Os01g0566800,Os05g0491200,Os02g0774100,Os06g0698711
GO:0006213	pyrimidine nucleoside metabolic process	biological_process	0.11744	1	2	577	20	20967	0		2	Os03g0786100,Os07g0152900
GO:0008150	biological_process	biological_process	0.1175	1	440	577	15622	20967	176	Os02g0242600,Os06g0133000,Os01g0898500,Os04g0324100,Os01g0192550,Os01g0633100,Os07g0432201,Os09g0527900,Os04g0479900,Os06g0268600,Os05g0438500,Os07g0137600,Os03g0132900,Os05g0409500,Os10g0462300,Os02g0809700,Os04g0673300,Os09g0323000,Os06g0728700,Os08g0163400,Os02g0249000,Os01g0152000,Os04g0308100,Os03g0191900,Os03g0131200,Os08g0108700,Os03g0684400,Os07g0656900,Os03g0161900,Os04g0462400,Os12g0270…	264	Os08g0260000,Os07g0663800,Os08g0200300,Os05g0355400,Os03g0634000,Os10g0554200,Os10g0196100,Os03g0582000,Os06g0641800,Os10g0513550,Os04g0388700,Os01g0142800,Os10g0378150,Os08g0266300,Os05g0231700,Os10g0534600,Os11g0128300,Os05g0231600,Os03g0651000,Os07g0628900,Os04g0595100,Os02g0198700,Os08g0483700,Os05g0453500,Os12g0559200,Os10g0533100,Os03g0411300,Os06g0700300,Os12g0285100,Os10g0395200,Os06g0567…
GO:0009308	amine metabolic process	biological_process	0.11822	1	5	577	95	20967	4	Os12g0239950,Os10g0483500,Os09g0424300,Os07g0137600	1	Os03g0797400
GO:0042651	thylakoid membrane	cellular_component	0.12066	1	2	577	21	20967	1	Os06g0612150	1	Os08g0200300
GO:0003935	GTP cyclohydrolase II activity	molecular_function	0.12067	1	1	577	5	20967	0		1	Os05g0460600
GO:0009200	deoxyribonucleoside triphosphate metabolic process	biological_process	0.12137	1	1	577	5	20967	1	Os06g0612150	0
GO:0009211	pyrimidine deoxyribonucleoside triphosphate metabolic process	biological_process	0.12137	1	1	577	5	20967	1	Os06g0612150	0
GO:0046080	dUTP metabolic process	biological_process	0.12137	1	1	577	5	20967	1	Os06g0612150	0
GO:0006729	tetrahydrobiopterin biosynthetic process	biological_process	0.12147	1	1	577	4	20967	0		1	Os07g0608100
GO:0008124	4-alpha-hydroxytetrahydrobiopterin dehydratase activity	molecular_function	0.12147	1	1	577	4	20967	0		1	Os07g0608100
GO:0046146	tetrahydrobiopterin metabolic process	biological_process	0.12147	1	1	577	4	20967	0		1	Os07g0608100
GO:0004834	tryptophan synthase activity	molecular_function	0.12178	1	1	577	4	20967	0		1	Os03g0797400
GO:0005778	peroxisomal membrane	cellular_component	0.122	1	2	577	21	20967	0		2	Os04g0534600,Os03g0117100
GO:0031903	microbody membrane	cellular_component	0.122	1	2	577	21	20967	0		2	Os03g0117100,Os04g0534600
GO:0044438	microbody part	cellular_component	0.122	1	2	577	21	20967	0		2	Os03g0117100,Os04g0534600
GO:0044439	peroxisomal part	cellular_component	0.122	1	2	577	21	20967	0		2	Os04g0534600,Os03g0117100
GO:0006824	cobalt ion transport	biological_process	0.12224	1	1	577	5	20967	1	Os07g0412100	0
GO:0015087	cobalt ion transmembrane transporter activity	molecular_function	0.12224	1	1	577	5	20967	1	Os07g0412100	0
GO:0004315	3-oxoacyl-[acyl-carrier-protein] synthase activity	molecular_function	0.12226	1	3	577	42	20967	0		3	Os08g0230450,Os01g0207400,Os11g0566800
GO:0016814	hydrolase activity, acting on carbon-nitrogen (but not peptide) bonds, in cyclic amidines	molecular_function	0.12235	1	2	577	23	20967	0		2	Os07g0176900,Os05g0460600
GO:0004751	ribose-5-phosphate isomerase activity	molecular_function	0.12413	1	1	577	4	20967	0		1	Os07g0176900
GO:0009052	pentose-phosphate shunt, non-oxidative branch	biological_process	0.12413	1	1	577	4	20967	0		1	Os07g0176900
GO:0019842	vitamin binding	molecular_function	0.1252	1	3	577	47	20967	0		3	Os03g0582000,Os12g0102600,Os12g0183100
GO:0004748	ribonucleoside-diphosphate reductase activity, thioredoxin disulfide as acceptor	molecular_function	0.12582	1	1	577	6	20967	1	Os02g0804900	0
GO:0016728	oxidoreductase activity, acting on CH or CH2 groups, disulfide as acceptor	molecular_function	0.12582	1	1	577	6	20967	1	Os02g0804900	0
GO:0009898	internal side of plasma membrane	cellular_component	0.12611	1	1	577	5	20967	1	Os04g0486800	0
GO:0015994	chlorophyll metabolic process	biological_process	0.12737	1	7	577	159	20967	3	Os11g0484300,Os12g0239950,Os02g0797400	4	Os07g0643100,Os12g0230100,Os09g0460350,Os09g0460400
GO:0010604	positive regulation of macromolecule metabolic process	biological_process	0.13006	1	4	577	72	20967	1	Os02g0103100	3	Os04g0382300,Os12g0507200,Os01g0235900
GO:0034599	cellular response to oxidative stress	biological_process	0.1306	1	1	577	6	20967	0		1	Os05g0128100
GO:0008705	methionine synthase activity	molecular_function	0.13185	1	1	577	6	20967	0		1	Os12g0102600
GO:0042084	5-methyltetrahydrofolate-dependent methyltransferase activity	molecular_function	0.13185	1	1	577	6	20967	0		1	Os12g0102600
GO:0004089	carbonate dehydratase activity	molecular_function	0.13489	1	1	577	5	20967	0		1	Os01g0639900
GO:0004312	fatty acid synthase activity	molecular_function	0.13498	1	3	577	44	20967	0		3	Os11g0566800,Os01g0207400,Os08g0230450
GO:0051287	NAD binding	molecular_function	0.13614	1	5	577	100	20967	0		5	Os02g0834700,Os08g0545300,Os06g0486800,Os01g0228600,Os08g0545200
GO:0000015	phosphopyruvate hydratase complex	cellular_component	0.13637	1	1	577	5	20967	1	Os03g0248600	0
GO:0004634	phosphopyruvate hydratase activity	molecular_function	0.13637	1	1	577	5	20967	1	Os03g0248600	0
GO:0005267	potassium channel activity	molecular_function	0.13808	1	9	577	214	20967	3	Os01g0843700,Os02g0160600,Os02g0649300	6	Os05g0491200,Os02g0774100,Os06g0698711,Os09g0554200,Os08g0260000,Os01g0566800
GO:0003933	GTP cyclohydrolase activity	molecular_function	0.13824	1	1	577	6	20967	0		1	Os05g0460600
GO:0005542	folic acid binding	molecular_function	0.1394	1	1	577	5	20967	0		1	Os03g0582000
GO:0072341	modified amino acid binding	molecular_function	0.1394	1	1	577	5	20967	0		1	Os03g0582000
GO:0016641	oxidoreductase activity, acting on the CH-NH2 group of donors, oxygen as acceptor	molecular_function	0.14054	1	2	577	24	20967	1	Os07g0137600	1	Os06g0238300
GO:0004579	dolichyl-diphosphooligosaccharide-protein glycotransferase activity	molecular_function	0.14081	1	1	577	5	20967	1	Os10g0501900	0
GO:0009156	ribonucleoside monophosphate biosynthetic process	biological_process	0.1411	1	2	577	24	20967	0		2	Os03g0786100,Os07g0152900
GO:0009161	ribonucleoside monophosphate metabolic process	biological_process	0.1411	1	2	577	24	20967	0		2	Os07g0152900,Os03g0786100
GO:0042555	MCM complex	cellular_component	0.14146	1	1	577	6	20967	1	Os11g0484300	0
GO:0030089	phycobilisome	cellular_component	0.14185	1	1	577	6	20967	1	Os06g0612150	0
GO:0004096	catalase activity	molecular_function	0.14247	1	1	577	6	20967	1	Os03g0131200	0
GO:0004014	adenosylmethionine decarboxylase activity	molecular_function	0.14345	1	1	577	6	20967	1	Os09g0424300	0
GO:0008216	spermidine metabolic process	biological_process	0.14345	1	1	577	6	20967	1	Os09g0424300	0
GO:0008295	spermidine biosynthetic process	biological_process	0.14345	1	1	577	6	20967	1	Os09g0424300	0
GO:0017056	structural constituent of nuclear pore	molecular_function	0.14372	1	1	577	6	20967	1	Os02g0731300	0
GO:0005507	copper ion binding	molecular_function	0.14413	1	7	577	151	20967	2	Os07g0137600,Os01g0844050	5	Os01g0680500,Os06g0567900,Os08g0137400,Os01g0850700,Os06g0101600
GO:0015996	chlorophyll catabolic process	biological_process	0.14435	1	3	577	44	20967	0		3	Os09g0460400,Os09g0460350,Os07g0643100
GO:0046149	pigment catabolic process	biological_process	0.14435	1	3	577	44	20967	0		3	Os09g0460350,Os09g0460400,Os07g0643100
GO:0047746	chlorophyllase activity	molecular_function	0.14435	1	3	577	44	20967	0		3	Os07g0643100,Os09g0460400,Os09g0460350
GO:0008565	protein transporter activity	molecular_function	0.14437	1	4	577	74	20967	1	Os06g0268600	3	Os12g0586100,Os12g0183100,Os03g0634000
GO:0006270	DNA replication initiation	biological_process	0.14471	1	6	577	131	20967	3	Novel00488,Os11g0484300,Os04g0568700	3	Os12g0586100,Os08g0516900,Os06g0601000
GO:0005496	steroid binding	molecular_function	0.14514	1	4	577	75	20967	2	Os01g0369200,Os02g0765800	2	Os02g0269200,Os01g0339500
GO:0004618	phosphoglycerate kinase activity	molecular_function	0.14559	1	1	577	5	20967	0		1	Os05g0496200
GO:0006542	glutamine biosynthetic process	biological_process	0.1467	1	1	577	6	20967	0		1	Os04g0659100
GO:0050795	regulation of behavior	biological_process	0.14717	1	1	577	5	20967	0		1	Os08g0483700
GO:0050920	regulation of chemotaxis	biological_process	0.14717	1	1	577	5	20967	0		1	Os08g0483700
GO:0022610	biological adhesion	biological_process	0.14751	1	6	577	134	20967	3	Os10g0462300,Os02g0103100,Os02g0103500	3	Os02g0704000,Os06g0612800,Os11g0485500
GO:0006098	pentose-phosphate shunt	biological_process	0.15316	1	3	577	47	20967	0		3	Os01g0228600,Os06g0486800,Os07g0176900
GO:0006740	NADPH regeneration	biological_process	0.15316	1	3	577	47	20967	0		3	Os07g0176900,Os06g0486800,Os01g0228600
GO:0006449	regulation of translational termination	biological_process	0.15317	1	1	577	5	20967	0		1	Os12g0507200
GO:0006452	translational frameshifting	biological_process	0.15317	1	1	577	5	20967	0		1	Os12g0507200
GO:0043243	positive regulation of protein complex disassembly	biological_process	0.15317	1	1	577	5	20967	0		1	Os12g0507200
GO:0045727	positive regulation of translation	biological_process	0.15317	1	1	577	5	20967	0		1	Os12g0507200
GO:0045901	positive regulation of translational elongation	biological_process	0.15317	1	1	577	5	20967	0		1	Os12g0507200
GO:0045905	positive regulation of translational termination	biological_process	0.15317	1	1	577	5	20967	0		1	Os12g0507200
GO:0016835	carbon-oxygen lyase activity	molecular_function	0.15388	1	6	577	131	20967	1	Os03g0248600	5	Os10g0378150,Os02g0570400,Os03g0797400,Os07g0608100,Os01g0639900
GO:0009581	detection of external stimulus	biological_process	0.15402	1	1	577	7	20967	1	Os02g0668000	0
GO:0009582	detection of abiotic stimulus	biological_process	0.15402	1	1	577	7	20967	1	Os02g0668000	0
GO:0009583	detection of light stimulus	biological_process	0.15402	1	1	577	7	20967	1	Os02g0668000	0
GO:0009584	detection of visible light	biological_process	0.15402	1	1	577	7	20967	1	Os02g0668000	0
GO:0050497	transferase activity, transferring alkylthio groups	molecular_function	0.15446	1	1	577	6	20967	0		1	Os07g0539100
GO:0050524	coenzyme-B sulfoethylthiotransferase activity	molecular_function	0.15446	1	1	577	6	20967	0		1	Os07g0539100
GO:0004363	glutathione synthase activity	molecular_function	0.15489	1	1	577	7	20967	0		1	Os12g0263000
GO:0003755	peptidyl-prolyl cis-trans isomerase activity	molecular_function	0.1557	1	2	577	24	20967	0		2	Os07g0565600,Os08g0292600
GO:0016859	cis-trans isomerase activity	molecular_function	0.1557	1	2	577	24	20967	0		2	Os08g0292600,Os07g0565600
GO:0016667	oxidoreductase activity, acting on a sulfur group of donors	molecular_function	0.15572	1	6	577	125	20967	2	Os01g0228400,Os02g0809800	4	Os07g0660100,Os01g0235900,Os07g0159900,Os05g0404200
GO:0009396	folic acid-containing compound biosynthetic process	biological_process	0.15825	1	2	577	25	20967	2	Os06g0704700,Os11g0438700	0
GO:0005665	DNA-directed RNA polymerase II, core complex	cellular_component	0.15829	1	1	577	6	20967	1	Os05g0151000	0
GO:0016857	racemase and epimerase activity, acting on carbohydrates and derivatives	molecular_function	0.15889	1	2	577	26	20967	0		2	Os03g0169100,Os03g0797400
GO:0006787	porphyrin-containing compound catabolic process	biological_process	0.15933	1	3	577	46	20967	0		3	Os09g0460400,Os09g0460350,Os07g0643100
GO:0033015	tetrapyrrole catabolic process	biological_process	0.15933	1	3	577	46	20967	0		3	Os07g0643100,Os09g0460400,Os09g0460350
GO:0051187	cofactor catabolic process	biological_process	0.15933	1	3	577	46	20967	0		3	Os07g0643100,Os09g0460400,Os09g0460350
GO:0016877	ligase activity, forming carbon-sulfur bonds	molecular_function	0.16155	1	1	577	7	20967	1	Os01g0738500	0
GO:0016878	acid-thiol ligase activity	molecular_function	0.16155	1	1	577	7	20967	1	Os01g0738500	0
GO:0004623	phospholipase A2 activity	molecular_function	0.16266	1	1	577	6	20967	0		1	Os08g0214900
GO:0015035	protein disulfide oxidoreductase activity	molecular_function	0.16268	1	4	577	71	20967	1	Os01g0228400	3	Os07g0159900,Os01g0235900,Os07g0660100
GO:0015036	disulfide oxidoreductase activity	molecular_function	0.16268	1	4	577	71	20967	1	Os01g0228400	3	Os07g0159900,Os07g0660100,Os01g0235900
GO:0006595	polyamine metabolic process	biological_process	0.16295	1	1	577	7	20967	1	Os09g0424300	0
GO:0006596	polyamine biosynthetic process	biological_process	0.16295	1	1	577	7	20967	1	Os09g0424300	0
GO:0008661	1-deoxy-D-xylulose-5-phosphate synthase activity	molecular_function	0.16307	1	1	577	7	20967	0		1	Os12g0183100
GO:0016744	transferase activity, transferring aldehyde or ketonic groups	molecular_function	0.16307	1	1	577	7	20967	0		1	Os12g0183100
GO:0004932	mating-type factor pheromone receptor activity	molecular_function	0.16317	1	1	577	7	20967	1	Os10g0390900	0
GO:0003678	DNA helicase activity	molecular_function	0.16414	1	9	577	260	20967	5	Os12g0239950,Os12g0270300,Os11g0484300,Os01g0297200,Os01g0856000	4	Os01g0833000,Os12g0230100,Os05g0460600,Os01g0630700
GO:0018106	peptidyl-histidine phosphorylation	biological_process	0.16461	1	1	577	6	20967	1	Os06g0228500	0
GO:0004814	arginine-tRNA ligase activity	molecular_function	0.16485	1	1	577	8	20967	0		1	Os08g0242700
GO:0006420	arginyl-tRNA aminoacylation	biological_process	0.16485	1	1	577	8	20967	0		1	Os08g0242700
GO:0034219	carbohydrate transmembrane transport	biological_process	0.16675	1	1	577	6	20967	0		1	Os12g0503000
GO:0016645	oxidoreductase activity, acting on the CH-NH group of donors	molecular_function	0.16685	1	3	577	51	20967	3	Os06g0704700,Os11g0438700,Os10g0483500	0
GO:0008277	regulation of G-protein coupled receptor protein signaling pathway	biological_process	0.1673	1	1	577	8	20967	1	Os06g0268600	0
GO:0016999	antibiotic metabolic process	biological_process	0.16805	1	1	577	6	20967	0		1	Os04g0617200
GO:0017000	antibiotic biosynthetic process	biological_process	0.16805	1	1	577	6	20967	0		1	Os04g0617200
GO:0017144	drug metabolic process	biological_process	0.16805	1	1	577	6	20967	0		1	Os04g0617200
GO:0004809	tRNA (guanine-N2-)-methyltransferase activity	molecular_function	0.16823	1	1	577	7	20967	0		1	Os01g0823900
GO:0006221	pyrimidine nucleotide biosynthetic process	biological_process	0.16903	1	2	577	27	20967	0		2	Os03g0786100,Os07g0152900
GO:0015105	arsenite transmembrane transporter activity	molecular_function	0.17095	1	1	577	7	20967	1	Os03g0107300	0
GO:0015700	arsenite transport	biological_process	0.17095	1	1	577	7	20967	1	Os03g0107300	0
GO:0016725	oxidoreductase activity, acting on CH or CH2 groups	molecular_function	0.17105	1	1	577	8	20967	1	Os02g0804900	0
GO:0006073	cellular glucan metabolic process	biological_process	0.17181	1	5	577	111	20967	5	Os08g0473600,Os09g0457833,Os09g0457500,Os02g0765300,Os09g0457700	0
GO:0044042	glucan metabolic process	biological_process	0.17181	1	5	577	111	20967	5	Os08g0473600,Os09g0457833,Os09g0457500,Os02g0765300,Os09g0457700	0
GO:0006269	DNA replication, synthesis of RNA primer	biological_process	0.17248	1	1	577	8	20967	1	Os05g0358200	0
GO:0019752	carboxylic acid metabolic process	biological_process	0.17442	1	24	577	713	20967	3	Os11g0438700,Os12g0578200,Os06g0704700	21	Os10g0378150,Os01g0303800,Os09g0400200,Os08g0242700,Os03g0786100,Os07g0176900,Os08g0230450,Os08g0170200,Os12g0102600,Os01g0207400,Os01g0228600,Os09g0400000,Os04g0659100,Os09g0400300,Os07g0152900,Os09g0400100,Os12g0263000,Os03g0797400,Os03g0169100,Os02g0302400,Os11g0566800
GO:0004576	oligosaccharyl transferase activity	molecular_function	0.17499	1	1	577	7	20967	1	Os10g0501900	0
GO:0006040	amino sugar metabolic process	biological_process	0.17545	1	3	577	49	20967	1	Os03g0132900	2	Os03g0797400,Os03g0169100
GO:0043436	oxoacid metabolic process	biological_process	0.17617	1	24	577	714	20967	3	Os12g0578200,Os06g0704700,Os11g0438700	21	Os07g0152900,Os09g0400100,Os12g0263000,Os09g0400000,Os01g0228600,Os04g0659100,Os09g0400300,Os02g0302400,Os11g0566800,Os03g0797400,Os03g0169100,Os10g0378150,Os09g0400200,Os01g0303800,Os08g0230450,Os08g0170200,Os01g0207400,Os12g0102600,Os08g0242700,Os03g0786100,Os07g0176900
GO:0006352	DNA-dependent transcription, initiation	biological_process	0.17775	1	7	577	159	20967	5	Os01g0775100,Os08g0163400,Novel01057,Os01g0393100,Os05g0586600	2	Os01g0758500,Os11g0202300
GO:0015980	energy derivation by oxidation of organic compounds	biological_process	0.18045	1	6	577	143	20967	2	Os02g0618000,Os06g0704700	4	Os05g0565400,Os01g0208800,Os01g0208700,Os08g0366000
GO:0004379	glycylpeptide N-tetradecanoyltransferase activity	molecular_function	0.18056	1	1	577	7	20967	1	Os04g0445050	0
GO:0019107	myristoyltransferase activity	molecular_function	0.18056	1	1	577	7	20967	1	Os04g0445050	0
GO:0006750	glutathione biosynthetic process	biological_process	0.18175	1	1	577	8	20967	0		1	Os12g0263000
GO:0043604	amide biosynthetic process	biological_process	0.18188	1	2	577	29	20967	0		2	Os12g0263000,Os07g0517100
GO:0009507	chloroplast	cellular_component	0.18194	1	2	577	27	20967	0		2	Os07g0513000,Os04g0551700
GO:0009536	plastid	cellular_component	0.18194	1	2	577	27	20967	0		2	Os04g0551700,Os07g0513000
GO:0006082	organic acid metabolic process	biological_process	0.18263	1	24	577	718	20967	3	Os12g0578200,Os06g0704700,Os11g0438700	21	Os03g0797400,Os03g0169100,Os02g0302400,Os11g0566800,Os09g0400000,Os01g0228600,Os04g0659100,Os09g0400300,Os07g0152900,Os09g0400100,Os12g0263000,Os08g0242700,Os03g0786100,Os07g0176900,Os08g0230450,Os08g0170200,Os12g0102600,Os01g0207400,Os10g0378150,Os01g0303800,Os09g0400200
GO:0007031	peroxisome organization	biological_process	0.18401	1	2	577	27	20967	0		2	Os04g0534600,Os03g0117100
GO:0010468	regulation of gene expression	biological_process	0.18442	1	64	577	2076	20967	35	Os05g0586600,Os04g0568700,Os03g0191900,Os02g0557800,Novel01057,Os03g0161900,Os11g0149300,Os02g0103100,Os12g0551900,Os02g0731300,Os02g0649300,Novel01379,Os12g0139400,Os11g0484300,Os10g0468500,Os08g0409100,Os02g0214500,Os01g0393100,Os07g0182000,Os04g0479900,Os02g0797400,Os06g0268600,Os03g0127500,Os02g0668000,Os11g0512000,Os04g0673300,Os01g0369200,Os04g0569100,Os08g0163400,Os11g0600600,Os02g0453600,…	29	Os06g0612800,Os01g0855200,Os04g0481300,Os01g0680500,Os04g0192200,Os06g0693100,Os10g0534900,Os12g0507200,Os02g0148700,Os10g0113100,Os01g0733200,Os01g0235900,Os06g0475400,Os10g0554200,Os04g0571300,Os04g0460900,Os02g0203200,Os03g0651000,Os02g0594300,Os01g0339500,Os02g0269200,Os06g0601000,Os04g0382300,Os10g0533100,Os12g0285100,Os12g0230100,Os11g0671000,Os10g0493600,Os01g0933075
GO:0004185	serine-type carboxypeptidase activity	molecular_function	0.18548	1	3	577	53	20967	2	Os02g0114200,Os07g0656900	1	Os05g0268500
GO:0016597	amino acid binding	molecular_function	0.18572	1	3	577	54	20967	0		3	Os08g0242700,Os08g0533600,Os03g0582000
GO:0000287	magnesium ion binding	molecular_function	0.18697	1	6	577	138	20967	3	Os05g0438500,Os11g0216000,Os03g0248600	3	Os02g0768600,Os06g0608700,Os02g0570400
GO:0044702	single organism reproductive process	biological_process	0.18739	1	6	577	134	20967	4	Os04g0403400,Os12g0194900,Os03g0213800,Os03g0250801	2	Os07g0212200,Os03g0169100
GO:0022836	gated channel activity	molecular_function	0.18756	1	11	577	299	20967	5	Os02g0649300,Os02g0160600,Novel00488,Os02g0117500,Os01g0843700	6	Os01g0566800,Os09g0554200,Os08g0260000,Os06g0698711,Os02g0774100,Os05g0491200
GO:0022839	ion gated channel activity	molecular_function	0.18756	1	11	577	299	20967	5	Os02g0649300,Os02g0160600,Novel00488,Os02g0117500,Os01g0843700	6	Os01g0566800,Os09g0554200,Os08g0260000,Os06g0698711,Os02g0774100,Os05g0491200
GO:0044249	cellular biosynthetic process	biological_process	0.18807	1	140	577	4744	20967	63	Os01g0775100,Os05g0329400,Os12g0551900,Os02g0103100,Os06g0176200,Os11g0149300,Os03g0161900,Os02g0765300,Os03g0191900,Os12g0239950,Os09g0457833,Os09g0539400,Os06g0612150,Os06g0704700,Os04g0673300,Os06g0268600,Os04g0479900,Os02g0797400,Os02g0214500,Os09g0457500,Os11g0484300,Os03g0387900,Os03g0248600,Os01g0974200,Os08g0163400,Os06g0728700,Os09g0323000,Os02g0731300,Os08g0473600,Os11g0438700,Os03g0308…	77	Os06g0698748,Os03g0610900,Os06g0612800,Os09g0246300,Os09g0400100,Os08g0230450,Os05g0568300,Os08g0170200,Os05g0565400,Os01g0733200,Os03g0857400,Os02g0148700,Os10g0113100,Os10g0534900,Os06g0693100,Os08g0516900,Os01g0680500,Os03g0169100,Os04g0659100,Os02g0834700,Os08g0266300,Os10g0554200,Os09g0400000,Os07g0569600,Os12g0102600,Os01g0933075,Os11g0671000,Os07g0513000,Os12g0586100,Os12g0285100,Os01g0833…
GO:1901576	organic substance biosynthetic process	biological_process	0.18811	1	144	577	4881	20967	64	Os02g0649300,Novel01379,Os12g0139400,Os02g0804900,Os09g0424300,Os05g0586600,Os04g0568700,Os02g0557800,Novel01057,Os03g0308800,Os11g0438700,Os08g0473600,Os02g0731300,Os05g0151000,Os02g0618000,Os09g0457700,Os04g0569100,Os01g0369200,Os02g0453600,Os11g0600600,Os10g0531900,Os02g0117500,Os06g0229800,Os11g0143300,Os01g0695300,Os10g0468500,Os08g0409100,Os01g0393100,Os07g0182000,Novel00488,Os06g0127900,Os…	80	Os09g0460400,Os03g0679700,Os07g0608100,Os12g0507200,Os01g0758500,Os01g0207400,Os10g0417600,Os11g0566800,Os09g0400200,Os01g0303800,Os01g0855200,Os07g0176900,Os08g0242700,Os08g0183900,Os02g0594300,Os05g0460600,Os02g0486500,Os02g0269200,Os04g0382300,Os05g0292700,Os12g0230100,Os10g0493600,Os02g0754300,Os01g0228600,Os11g0113700,Os12g0263000,Os06g0475400,Os05g0555600,Os07g0152900,Os01g0235900,Os11g0202…
GO:0016646	oxidoreductase activity, acting on the CH-NH group of donors, NAD or NADP as acceptor	molecular_function	0.18833	1	2	577	28	20967	2	Os11g0438700,Os06g0704700	0
GO:0001071	nucleic acid binding transcription factor activity	molecular_function	0.18858	1	32	577	964	20967	19	Os03g0191900,Os05g0586600,Os04g0568700,Os07g0182000,Os03g0161900,Os08g0409100,Novel01057,Os04g0479900,Os06g0268600,Os02g0731300,Os12g0551900,Os03g0127500,Os02g0649300,Os04g0569100,Os01g0369200,Os08g0163400,Os10g0531900,Novel01379,Os02g0117500	13	Os10g0554200,Os02g0203200,Os04g0571300,Os01g0339500,Os02g0594300,Os06g0601000,Os10g0534900,Os01g0680500,Os02g0148700,Os10g0113100,Os10g0493600,Os01g0933075,Os01g0733200
GO:0003700	sequence-specific DNA binding transcription factor activity	molecular_function	0.18858	1	32	577	964	20967	19	Os08g0163400,Os04g0569100,Os01g0369200,Os02g0649300,Os02g0117500,Novel01379,Os10g0531900,Novel01057,Os08g0409100,Os03g0161900,Os07g0182000,Os04g0568700,Os05g0586600,Os03g0191900,Os12g0551900,Os03g0127500,Os02g0731300,Os06g0268600,Os04g0479900	13	Os01g0680500,Os06g0601000,Os10g0534900,Os02g0594300,Os01g0339500,Os01g0733200,Os10g0493600,Os01g0933075,Os10g0113100,Os02g0148700,Os10g0554200,Os04g0571300,Os02g0203200
GO:0009124	nucleoside monophosphate biosynthetic process	biological_process	0.18894	1	2	577	29	20967	0		2	Os03g0786100,Os07g0152900
GO:0007217	tachykinin receptor signaling pathway	biological_process	0.19021	1	1	577	7	20967	1	Os12g0269101	0
GO:0016503	pheromone receptor activity	molecular_function	0.19037	1	1	577	8	20967	1	Os10g0390900	0
GO:0000922	spindle pole	cellular_component	0.19119	1	1	577	9	20967	1	Os02g0797400	0
GO:0006260	DNA replication	biological_process	0.19267	1	16	577	482	20967	9	Os03g0214100,Os05g0358200,Os02g0804900,Os09g0539400,Os02g0797400,Novel00488,Os04g0568700,Os03g0387900,Os11g0484300	7	Os01g0833000,Os12g0586100,Os06g0601000,Os08g0516900,Os05g0460600,Os07g0569600,Os09g0460400
GO:0016757	transferase activity, transferring glycosyl groups	molecular_function	0.19338	1	22	577	662	20967	11	Os02g0804000,Os09g0457833,Os08g0473600,Os04g0324000,Os06g0176200,Os09g0457500,Os10g0501900,Os04g0314100,Os09g0457700,Os04g0324100,Os02g0765300	11	Os02g0203200,Os05g0179900,Os01g0865400,Os02g0203300,Os10g0331500,Os10g0534850,Os06g0475400,Os02g0206100,Os01g0686200,Os03g0362200,Os09g0517900
GO:0006760	folic acid-containing compound metabolic process	biological_process	0.19394	1	2	577	28	20967	2	Os06g0704700,Os11g0438700	0
GO:0000213	tRNA-intron endonuclease activity	molecular_function	0.19443	1	1	577	8	20967	0		1	Os04g0523000
GO:0018298	protein-chromophore linkage	biological_process	0.19462	1	1	577	9	20967	1	Os02g0668000	0
GO:0016423	tRNA (guanine) methyltransferase activity	molecular_function	0.19523	1	2	577	29	20967	0		2	Os01g0823900,Os06g0646000
GO:0051606	detection of stimulus	biological_process	0.19613	1	1	577	9	20967	1	Os02g0668000	0
GO:0017089	glycolipid transporter activity	molecular_function	0.19694	1	1	577	7	20967	1	Os08g0108700	0
GO:0046836	glycolipid transport	biological_process	0.19694	1	1	577	7	20967	1	Os08g0108700	0
GO:0051861	glycolipid binding	molecular_function	0.19694	1	1	577	7	20967	1	Os08g0108700	0
GO:0008172	S-methyltransferase activity	molecular_function	0.19854	1	2	577	32	20967	1	Os02g0618000	1	Os12g0102600
GO:0051015	actin filament binding	molecular_function	0.20003	1	1	577	8	20967	0		1	Os10g0370500
GO:0010109	regulation of photosynthesis	biological_process	0.2005	1	1	577	8	20967	0		1	Os01g0501800
GO:0042548	regulation of photosynthesis, light reaction	biological_process	0.2005	1	1	577	8	20967	0		1	Os01g0501800
GO:0042549	photosystem II stabilization	biological_process	0.2005	1	1	577	8	20967	0		1	Os01g0501800
GO:0043467	regulation of generation of precursor metabolites and energy	biological_process	0.2005	1	1	577	8	20967	0		1	Os01g0501800
GO:0009123	nucleoside monophosphate metabolic process	biological_process	0.20114	1	2	577	30	20967	0		2	Os03g0786100,Os07g0152900
GO:0008289	lipid binding	molecular_function	0.20174	1	8	577	216	20967	5	Os04g0569100,Os01g0369200,Os01g0695300,Os02g0765800,Os08g0108700	3	Os02g0269200,Os01g0339500,Os08g0483700
GO:0009403	toxin biosynthetic process	biological_process	0.20296	1	1	577	7	20967	0		1	Os11g0671000
GO:0031406	carboxylic acid binding	molecular_function	0.20617	1	3	577	57	20967	0		3	Os08g0242700,Os03g0582000,Os08g0533600
GO:0007623	circadian rhythm	biological_process	0.20627	1	1	577	9	20967	0		1	Os01g0855200
GO:0070887	cellular response to chemical stimulus	biological_process	0.20876	1	2	577	34	20967	0		2	Os05g0128100,Os02g0269200
GO:0016591	DNA-directed RNA polymerase II, holoenzyme	cellular_component	0.2088	1	4	577	82	20967	2	Os05g0151000,Os01g0393100	2	Os01g0758500,Os11g0202300
GO:0018202	peptidyl-histidine modification	biological_process	0.20934	1	1	577	8	20967	1	Os06g0228500	0
GO:0030414	peptidase inhibitor activity	molecular_function	0.20986	1	4	577	83	20967	1	Os02g0809700	3	Os01g0124000,Os03g0823400,Os01g0123900
GO:0061134	peptidase regulator activity	molecular_function	0.20986	1	4	577	83	20967	1	Os02g0809700	3	Os03g0823400,Os01g0123900,Os01g0124000
GO:0030545	receptor regulator activity	molecular_function	0.20993	1	1	577	10	20967	1	Os05g0151000	0
GO:0030547	receptor inhibitor activity	molecular_function	0.20993	1	1	577	10	20967	1	Os05g0151000	0
GO:0030548	acetylcholine receptor regulator activity	molecular_function	0.20993	1	1	577	10	20967	1	Os05g0151000	0
GO:0030550	acetylcholine receptor inhibitor activity	molecular_function	0.20993	1	1	577	10	20967	1	Os05g0151000	0
GO:1901264	carbohydrate derivative transport	biological_process	0.21167	1	1	577	8	20967	1	Os08g0108700	0
GO:0042626	ATPase activity, coupled to transmembrane movement of substances	molecular_function	0.2137	1	5	577	130	20967	2	Os02g0323000,Os01g0695700	3	Os02g0318500,Os07g0513000,Os03g0582000
GO:0043492	ATPase activity, coupled to movement of substances	molecular_function	0.2137	1	5	577	130	20967	2	Os02g0323000,Os01g0695700	3	Os02g0318500,Os07g0513000,Os03g0582000
GO:0016774	phosphotransferase activity, carboxyl group as acceptor	molecular_function	0.21449	1	1	577	8	20967	0		1	Os05g0496200
GO:0004872	receptor activity	molecular_function	0.21505	1	9	577	257	20967	6	Os01g0369200,Os10g0390900,Os02g0117500,Os01g0356800,Os08g0466200,Os11g0600600	3	Os02g0269200,Os01g0339500,Os02g0148700
GO:0032270	positive regulation of cellular protein metabolic process	biological_process	0.21755	1	1	577	8	20967	0		1	Os12g0507200
GO:0051247	positive regulation of protein metabolic process	biological_process	0.21755	1	1	577	8	20967	0		1	Os12g0507200
GO:1901360	organic cyclic compound metabolic process	biological_process	0.2176	1	139	577	4826	20967	64	Os11g0438700,Os02g0731300,Os03g0308800,Novel01057,Os04g0568700,Os05g0586600,Os02g0557800,Os01g0297200,Os02g0642200,Novel01379,Os12g0139400,Os02g0804900,Os02g0649300,Os02g0668000,Os03g0127500,Os03g0214100,Os10g0509700,Os11g0512000,Os05g0358200,Os06g0127900,Os01g0393100,Os08g0409100,Novel00488,Os07g0182000,Os10g0468500,Os04g0403400,Os02g0117500,Os11g0143300,Os01g0812000,Os02g0453600,Os11g0600600,Os…	75	Os08g0242700,Os07g0176900,Os02g0533800,Os04g0481300,Os04g0523000,Os01g0855200,Os09g0400200,Os10g0417600,Os05g0430800,Os01g0758500,Os03g0679700,Os06g0534900,Os07g0608100,Os09g0460400,Os03g0786100,Os01g0823900,Os04g0630900,Os06g0486800,Os05g0272300,Os04g0571300,Os04g0460900,Os02g0203200,Os03g0797400,Os11g0202300,Os01g0228600,Os04g0453500,Os06g0475400,Os01g0235900,Os07g0152900,Os05g0555600,Os10g0493…
GO:0030284	estrogen receptor activity	molecular_function	0.21773	1	1	577	9	20967	0		1	Os02g0269200
GO:2000112	regulation of cellular macromolecule biosynthetic process	biological_process	0.21798	1	62	577	2036	20967	35	Os03g0161900,Os07g0182000,Os02g0214500,Novel01057,Os01g0393100,Os08g0409100,Os02g0557800,Os03g0191900,Os04g0568700,Os10g0468500,Os11g0484300,Os05g0586600,Os04g0673300,Os02g0731300,Os11g0512000,Os03g0127500,Os12g0551900,Os02g0668000,Os02g0103100,Os06g0268600,Os04g0479900,Os02g0797400,Os11g0149300,Os08g0163400,Os01g0369200,Os04g0569100,Os02g0649300,Os11g0143300,Os02g0117500,Os12g0139400,Os10g053190…	27	Os06g0612800,Os10g0554200,Os01g0235900,Os06g0475400,Os02g0203200,Os04g0460900,Os01g0855200,Os04g0571300,Os10g0534900,Os06g0693100,Os06g0601000,Os04g0382300,Os12g0507200,Os10g0533100,Os02g0269200,Os01g0680500,Os01g0339500,Os02g0594300,Os03g0651000,Os10g0493600,Os01g0933075,Os01g0733200,Os11g0671000,Os10g0113100,Os02g0148700,Os12g0285100,Os12g0230100
GO:0016624	oxidoreductase activity, acting on the aldehyde or oxo group of donors, disulfide as acceptor	molecular_function	0.21837	1	1	577	10	20967	0		1	Os12g0183100
GO:0052689	carboxylic ester hydrolase activity	molecular_function	0.21875	1	9	577	227	20967	2	Os05g0574000,Os11g0132100	7	Os08g0214900,Os07g0643100,Os09g0460350,Os10g0508700,Os04g0657500,Os09g0460400,Os03g0348800
GO:0009889	regulation of biosynthetic process	biological_process	0.21939	1	62	577	2037	20967	35	Os12g0139400,Os10g0531900,Os03g0248600,Novel01379,Os11g0600600,Os02g0453600,Os11g0143300,Os02g0117500,Os02g0649300,Os08g0163400,Os01g0369200,Os04g0569100,Os06g0268600,Os04g0479900,Os02g0797400,Os11g0149300,Os04g0673300,Os02g0731300,Os11g0512000,Os03g0127500,Os02g0668000,Os12g0551900,Os02g0103100,Os02g0557800,Os03g0191900,Os04g0568700,Os10g0468500,Os11g0484300,Os05g0586600,Os03g0161900,Os07g018200…	27	Os10g0113100,Os02g0148700,Os12g0285100,Os12g0230100,Os01g0933075,Os10g0493600,Os01g0733200,Os11g0671000,Os01g0339500,Os02g0594300,Os03g0651000,Os06g0693100,Os10g0534900,Os10g0533100,Os06g0601000,Os12g0507200,Os04g0382300,Os02g0269200,Os01g0680500,Os02g0203200,Os04g0460900,Os01g0855200,Os04g0571300,Os01g0235900,Os06g0475400,Os06g0612800,Os10g0554200
GO:0010556	regulation of macromolecule biosynthetic process	biological_process	0.21939	1	62	577	2037	20967	35	Os02g0103100,Os02g0668000,Os12g0551900,Os03g0127500,Os11g0512000,Os02g0731300,Os04g0673300,Os11g0149300,Os02g0797400,Os04g0479900,Os06g0268600,Os08g0409100,Os01g0393100,Os02g0214500,Novel01057,Os07g0182000,Os03g0161900,Os05g0586600,Os11g0484300,Os10g0468500,Os04g0568700,Os03g0191900,Os02g0557800,Os02g0117500,Os11g0143300,Os02g0453600,Os11g0600600,Novel01379,Os03g0248600,Os10g0531900,Os12g0139400,…	27	Os04g0571300,Os01g0855200,Os02g0203200,Os04g0460900,Os10g0554200,Os06g0612800,Os06g0475400,Os01g0235900,Os11g0671000,Os01g0733200,Os10g0493600,Os01g0933075,Os12g0230100,Os12g0285100,Os02g0148700,Os10g0113100,Os01g0680500,Os02g0269200,Os04g0382300,Os06g0601000,Os12g0507200,Os10g0533100,Os06g0693100,Os10g0534900,Os02g0594300,Os03g0651000,Os01g0339500
GO:0031326	regulation of cellular biosynthetic process	biological_process	0.21939	1	62	577	2037	20967	35	Os08g0409100,Os02g0214500,Novel01057,Os01g0393100,Os07g0182000,Os03g0161900,Os11g0484300,Os05g0586600,Os04g0568700,Os10g0468500,Os03g0191900,Os02g0557800,Os02g0103100,Os03g0127500,Os02g0668000,Os12g0551900,Os11g0512000,Os04g0673300,Os02g0731300,Os11g0149300,Os04g0479900,Os02g0797400,Os06g0268600,Os01g0369200,Os04g0569100,Os08g0163400,Os02g0649300,Os02g0117500,Os11g0143300,Os11g0600600,Os02g045360…	27	Os06g0612800,Os10g0554200,Os01g0235900,Os06g0475400,Os04g0571300,Os01g0855200,Os02g0203200,Os04g0460900,Os02g0269200,Os01g0680500,Os10g0534900,Os06g0693100,Os06g0601000,Os04g0382300,Os12g0507200,Os10g0533100,Os03g0651000,Os02g0594300,Os01g0339500,Os11g0671000,Os01g0733200,Os10g0493600,Os01g0933075,Os12g0285100,Os12g0230100,Os02g0148700,Os10g0113100
GO:0060255	regulation of macromolecule metabolic process	biological_process	0.22025	1	64	577	2107	20967	35	Os03g0127500,Os02g0668000,Os11g0512000,Os04g0673300,Os04g0479900,Os02g0797400,Os06g0268600,Os08g0409100,Os02g0214500,Os01g0393100,Os07g0182000,Os11g0484300,Os10g0468500,Os02g0117500,Os11g0143300,Os11g0600600,Os02g0453600,Os10g0531900,Os03g0248600,Os01g0369200,Os04g0569100,Os08g0163400,Os02g0103100,Os12g0551900,Os02g0731300,Os11g0149300,Novel01057,Os03g0161900,Os05g0586600,Os04g0568700,Os03g019190…	29	Os04g0571300,Os02g0203200,Os04g0460900,Os10g0554200,Os01g0235900,Os06g0475400,Os11g0671000,Os01g0933075,Os10g0493600,Os12g0285100,Os12g0230100,Os02g0269200,Os06g0601000,Os10g0533100,Os04g0382300,Os02g0594300,Os03g0651000,Os01g0339500,Os01g0855200,Os04g0481300,Os06g0612800,Os01g0733200,Os02g0148700,Os10g0113100,Os01g0680500,Os04g0192200,Os06g0693100,Os10g0534900,Os12g0507200
GO:0042398	cellular modified amino acid biosynthetic process	biological_process	0.22133	1	3	577	60	20967	2	Os11g0438700,Os06g0704700	1	Os12g0263000
GO:0046914	transition metal ion binding	molecular_function	0.22171	1	63	577	2088	20967	15	Os04g0403400,Os04g0568700,Os04g0512400,Os03g0314750,Os10g0400200,Os09g0527900,Novel02315,Os01g0844050,Os07g0137600,Os12g0551900,Os11g0487600,Os03g0650900,Os06g0612150,Os03g0112950,Os04g0442900	48	Os09g0400100,Os06g0646000,Os02g0178600,Os04g0453500,Os09g0554200,Os09g0400000,Os01g0951500,Os02g0724000,Os01g0639900,Os03g0398600,Os06g0612800,Os02g0817900,Os09g0400200,Os10g0196100,Os04g0571300,Os06g0641800,Os03g0371400,Os10g0445400,Os10g0513550,Os12g0196700,Os08g0137400,Os04g0580800,Os10g0378100,Os03g0626100,Os06g0713000,Os08g0545300,Os02g0639800,Os09g0400300,Os06g0264200,Os06g0534900,Os01g0680…
GO:0004733	pyridoxamine-phosphate oxidase activity	molecular_function	0.2219	1	1	577	9	20967	0		1	Os06g0238300
GO:0005261	cation channel activity	molecular_function	0.2221	1	10	577	273	20967	4	Os01g0843700,Os02g0160600,Novel00488,Os02g0649300	6	Os05g0491200,Os06g0698711,Os02g0774100,Os09g0554200,Os08g0260000,Os01g0566800
GO:0019953	sexual reproduction	biological_process	0.22468	1	6	577	143	20967	4	Os03g0213800,Os03g0250801,Os12g0194900,Os04g0403400	2	Os03g0169100,Os07g0212200
GO:0004180	carboxypeptidase activity	molecular_function	0.22613	1	3	577	59	20967	2	Os02g0114200,Os07g0656900	1	Os05g0268500
GO:0009690	cytokinin metabolic process	biological_process	0.22708	1	1	577	10	20967	1	Os10g0483500	0
GO:0010817	regulation of hormone levels	biological_process	0.22708	1	1	577	10	20967	1	Os10g0483500	0
GO:0019139	cytokinin dehydrogenase activity	molecular_function	0.22708	1	1	577	10	20967	1	Os10g0483500	0
GO:0034754	cellular hormone metabolic process	biological_process	0.22708	1	1	577	10	20967	1	Os10g0483500	0
GO:0042445	hormone metabolic process	biological_process	0.22708	1	1	577	10	20967	1	Os10g0483500	0
GO:0051536	iron-sulfur cluster binding	molecular_function	0.22756	1	7	577	185	20967	1	Os03g0314750	6	Os03g0659200,Os04g0675400,Os03g0679700,Os06g0474800,Os07g0489800,Os02g0774100
GO:0051540	metal cluster binding	molecular_function	0.22756	1	7	577	185	20967	1	Os03g0314750	6	Os02g0774100,Os07g0489800,Os06g0474800,Os03g0679700,Os04g0675400,Os03g0659200
GO:0005672	transcription factor TFIIA complex	cellular_component	0.22895	1	2	577	33	20967	1	Os01g0393100	1	Os11g0202300
GO:0004719	protein-L-isoaspartate (D-aspartate) O-methyltransferase activity	molecular_function	0.23187	1	2	577	32	20967	1	Os05g0548900	1	Os06g0646000
GO:0007338	single fertilization	biological_process	0.23302	1	1	577	9	20967	0		1	Os03g0169100
GO:0009566	fertilization	biological_process	0.23302	1	1	577	9	20967	0		1	Os03g0169100
GO:0009219	pyrimidine deoxyribonucleotide metabolic process	biological_process	0.23331	1	1	577	10	20967	1	Os06g0612150	0
GO:0009262	deoxyribonucleotide metabolic process	biological_process	0.23331	1	1	577	10	20967	1	Os06g0612150	0
GO:0009394	2'-deoxyribonucleotide metabolic process	biological_process	0.23331	1	1	577	10	20967	1	Os06g0612150	0
GO:0019692	deoxyribose phosphate metabolic process	biological_process	0.23331	1	1	577	10	20967	1	Os06g0612150	0
GO:0032101	regulation of response to external stimulus	biological_process	0.23788	1	1	577	9	20967	0		1	Os08g0483700
GO:0005544	calcium-dependent phospholipid binding	molecular_function	0.23821	1	1	577	9	20967	1	Os01g0695300	0
GO:0005272	sodium channel activity	molecular_function	0.23876	1	1	577	10	20967	1	Novel00488	0
GO:0031419	cobalamin binding	molecular_function	0.2394	1	1	577	11	20967	0		1	Os12g0102600
GO:0000280	nuclear division	biological_process	0.23948	1	3	577	61	20967	0		3	Os02g0148700,Os07g0476900,Os04g0595100
GO:0007067	mitosis	biological_process	0.23948	1	3	577	61	20967	0		3	Os04g0595100,Os02g0148700,Os07g0476900
GO:0004867	serine-type endopeptidase inhibitor activity	molecular_function	0.23977	1	3	577	60	20967	0		3	Os01g0124000,Os01g0123900,Os03g0823400
GO:0005777	peroxisome	cellular_component	0.23991	1	2	577	33	20967	0		2	Os03g0117100,Os04g0534600
GO:0042579	microbody	cellular_component	0.23991	1	2	577	33	20967	0		2	Os03g0117100,Os04g0534600
GO:0005102	receptor binding	molecular_function	0.24067	1	10	577	293	20967	4	Os01g0152000,Os07g0432100,Os01g0843700,Os07g0432201	6	Os07g0287100,Os02g0639800,Os07g0418000,Os07g0643100,Os06g0618700,Os04g0105700
GO:0005815	microtubule organizing center	cellular_component	0.24167	1	1	577	11	20967	1	Os02g0797400	0
GO:0016841	ammonia-lyase activity	molecular_function	0.24181	1	1	577	12	20967	0		1	Os02g0626100
GO:0010628	positive regulation of gene expression	biological_process	0.24223	1	3	577	64	20967	1	Os02g0103100	2	Os01g0235900,Os04g0382300
GO:0045893	positive regulation of transcription, DNA-dependent	biological_process	0.24223	1	3	577	64	20967	1	Os02g0103100	2	Os01g0235900,Os04g0382300
GO:0045935	positive regulation of nucleobase-containing compound metabolic process	biological_process	0.24223	1	3	577	64	20967	1	Os02g0103100	2	Os01g0235900,Os04g0382300
GO:0051173	positive regulation of nitrogen compound metabolic process	biological_process	0.24223	1	3	577	64	20967	1	Os02g0103100	2	Os01g0235900,Os04g0382300
GO:0051254	positive regulation of RNA metabolic process	biological_process	0.24223	1	3	577	64	20967	1	Os02g0103100	2	Os04g0382300,Os01g0235900
GO:0000149	SNARE binding	molecular_function	0.24299	1	1	577	10	20967	1	Os10g0509700	0
GO:0019905	syntaxin binding	molecular_function	0.24299	1	1	577	10	20967	1	Os10g0509700	0
GO:0019684	photosynthesis, light reaction	biological_process	0.24319	1	2	577	32	20967	0		2	Os01g0501800,Os03g0333400
GO:0004675	transmembrane receptor protein serine/threonine kinase activity	molecular_function	0.24413	1	1	577	10	20967	1	Os11g0600600	0
GO:0004497	monooxygenase activity	molecular_function	0.24484	1	4	577	91	20967	1	Os03g0805600	3	Os05g0555600,Os07g0152900,Os03g0786100
GO:0004356	glutamate-ammonia ligase activity	molecular_function	0.24614	1	1	577	11	20967	0		1	Os04g0659100
GO:0016211	ammonia ligase activity	molecular_function	0.24614	1	1	577	11	20967	0		1	Os04g0659100
GO:0016880	acid-ammonia (or amide) ligase activity	molecular_function	0.24614	1	1	577	11	20967	0		1	Os04g0659100
GO:0016298	lipase activity	molecular_function	0.24698	1	4	577	88	20967	1	Os05g0574000	3	Os03g0348800,Os04g0657500,Os08g0214900
GO:0032774	RNA biosynthetic process	biological_process	0.24755	1	70	577	2335	20967	40	Os08g0163400,Os01g0369200,Os04g0569100,Os06g0728700,Os05g0151000,Os02g0117500,Os11g0143300,Os11g0600600,Os02g0453600,Os10g0531900,Os03g0248600,Os02g0214500,Os01g0393100,Os08g0409100,Os07g0182000,Os10g0468500,Os11g0484300,Os03g0127500,Os02g0668000,Os04g0673300,Os11g0512000,Os05g0358200,Os06g0268600,Os04g0479900,Os02g0797400,Os02g0649300,Novel01379,Os06g0612150,Os12g0139400,Novel01057,Os03g0161900,…	30	Os02g0269200,Os06g0601000,Os10g0533100,Os04g0382300,Os02g0594300,Os01g0339500,Os11g0671000,Os10g0493600,Os01g0933075,Os12g0285100,Os12g0230100,Os11g0202300,Os10g0554200,Os01g0235900,Os06g0475400,Os04g0571300,Os04g0460900,Os02g0203200,Os01g0680500,Os06g0693100,Os10g0534900,Os01g0733200,Os03g0857400,Os02g0148700,Os10g0113100,Os01g0758500,Os09g0246300,Os06g0612800,Os06g0698748,Os01g0855200
GO:0006739	NADP metabolic process	biological_process	0.24798	1	3	577	61	20967	0		3	Os01g0228600,Os06g0486800,Os07g0176900
GO:0016831	carboxy-lyase activity	molecular_function	0.24798	1	5	577	123	20967	1	Os09g0424300	4	Os08g0366000,Os01g0208700,Os03g0797400,Os01g0208800
GO:0044262	cellular carbohydrate metabolic process	biological_process	0.24921	1	17	577	536	20967	7	Os09g0323000,Os09g0457500,Os02g0765300,Os08g0409100,Os09g0457700,Os08g0473600,Os09g0457833	10	Os04g0453500,Os02g0834700,Os11g0113700,Os10g0417600,Os03g0610900,Os04g0630900,Os05g0272300,Os10g0378150,Os12g0586100,Os03g0401900
GO:0006355	regulation of transcription, DNA-dependent	biological_process	0.25042	1	60	577	1994	20967	35	Os11g0149300,Os06g0268600,Os02g0797400,Os04g0479900,Os12g0551900,Os02g0668000,Os03g0127500,Os02g0103100,Os02g0731300,Os04g0673300,Os11g0512000,Os10g0468500,Os04g0568700,Os05g0586600,Os11g0484300,Os02g0557800,Os03g0191900,Os01g0393100,Os02g0214500,Novel01057,Os08g0409100,Os03g0161900,Os07g0182000,Novel01379,Os02g0453600,Os11g0600600,Os12g0139400,Os03g0248600,Os10g0531900,Os02g0117500,Os11g0143300,…	25	Os04g0571300,Os02g0203200,Os04g0460900,Os01g0855200,Os06g0475400,Os01g0235900,Os10g0554200,Os06g0612800,Os12g0230100,Os12g0285100,Os02g0148700,Os10g0113100,Os01g0733200,Os11g0671000,Os01g0933075,Os10g0493600,Os02g0594300,Os01g0339500,Os01g0680500,Os02g0269200,Os10g0533100,Os06g0601000,Os04g0382300,Os10g0534900,Os06g0693100
GO:0016851	magnesium chelatase activity	molecular_function	0.25071	1	4	577	104	20967	3	Os12g0239950,Os02g0797400,Os11g0484300	1	Os12g0230100
GO:0051002	ligase activity, forming nitrogen-metal bonds	molecular_function	0.25071	1	4	577	104	20967	3	Os11g0484300,Os02g0797400,Os12g0239950	1	Os12g0230100
GO:0051003	ligase activity, forming nitrogen-metal bonds, forming coordination complexes	molecular_function	0.25071	1	4	577	104	20967	3	Os02g0797400,Os12g0239950,Os11g0484300	1	Os12g0230100
GO:0043022	ribosome binding	molecular_function	0.25074	1	1	577	9	20967	0		1	Os12g0507200
GO:0016810	hydrolase activity, acting on carbon-nitrogen (but not peptide) bonds	molecular_function	0.25097	1	3	577	67	20967	0		3	Os05g0460600,Os07g0176900,Os01g0764900
GO:0051252	regulation of RNA metabolic process	biological_process	0.25196	1	60	577	1995	20967	35	Os02g0649300,Os08g0163400,Os01g0369200,Os04g0569100,Os12g0139400,Os10g0531900,Os03g0248600,Novel01379,Os11g0600600,Os02g0453600,Os11g0143300,Os02g0117500,Os02g0557800,Os03g0191900,Os04g0568700,Os10g0468500,Os11g0484300,Os05g0586600,Os03g0161900,Os07g0182000,Os02g0214500,Novel01057,Os01g0393100,Os08g0409100,Os06g0268600,Os04g0479900,Os02g0797400,Os11g0149300,Os04g0673300,Os02g0731300,Os11g0512000,…	25	Os01g0339500,Os02g0594300,Os06g0693100,Os10g0534900,Os06g0601000,Os10g0533100,Os04g0382300,Os02g0269200,Os01g0680500,Os02g0148700,Os10g0113100,Os12g0285100,Os12g0230100,Os10g0493600,Os01g0933075,Os01g0733200,Os11g0671000,Os01g0235900,Os06g0475400,Os06g0612800,Os10g0554200,Os04g0460900,Os02g0203200,Os01g0855200,Os04g0571300
GO:2001141	regulation of RNA biosynthetic process	biological_process	0.25196	1	60	577	1995	20967	35	Os07g0182000,Os03g0161900,Os08g0409100,Os01g0393100,Novel01057,Os02g0214500,Os03g0191900,Os02g0557800,Os05g0586600,Os11g0484300,Os10g0468500,Os04g0568700,Os11g0512000,Os02g0731300,Os04g0673300,Os02g0103100,Os12g0551900,Os02g0668000,Os03g0127500,Os02g0797400,Os04g0479900,Os06g0268600,Os11g0149300,Os04g0569100,Os01g0369200,Os08g0163400,Os02g0649300,Os11g0143300,Os02g0117500,Os03g0248600,Os10g053190…	25	Os10g0554200,Os06g0612800,Os06g0475400,Os01g0235900,Os01g0855200,Os02g0203200,Os04g0460900,Os04g0571300,Os06g0601000,Os04g0382300,Os10g0533100,Os10g0534900,Os06g0693100,Os01g0680500,Os02g0269200,Os01g0339500,Os02g0594300,Os01g0933075,Os10g0493600,Os11g0671000,Os01g0733200,Os02g0148700,Os10g0113100,Os12g0230100,Os12g0285100
GO:0044766	multi-organism transport	biological_process	0.25546	1	1	577	11	20967	0		1	Os01g0857200
GO:0075519	microtubule-dependent intracellular transport of viral material	biological_process	0.25546	1	1	577	11	20967	0		1	Os01g0857200
GO:0075521	microtubule-dependent intracellular transport of viral material to nucleus	biological_process	0.25546	1	1	577	11	20967	0		1	Os01g0857200
GO:0075606	transport of viral material to nucleus	biological_process	0.25546	1	1	577	11	20967	0		1	Os01g0857200
GO:0075733	intracellular transport of viral material	biological_process	0.25546	1	1	577	11	20967	0		1	Os01g0857200
GO:0003713	transcription coactivator activity	molecular_function	0.2561	1	1	577	11	20967	1	Os01g0369200	0
GO:0030154	cell differentiation	biological_process	0.25697	1	5	577	122	20967	4	Os12g0194900,Os03g0213800,Os11g0600600,Os03g0250801	1	Os07g0691300
GO:0065008	regulation of biological quality	biological_process	0.2577	1	16	577	487	20967	3	Os01g0856000,Os10g0483500,Os03g0293000	13	Os07g0159900,Os02g0818000,Os12g0188566,Os07g0660100,Os12g0188700,Os02g0817900,Os07g0628700,Os07g0684100,Os02g0774100,Os01g0630700,Os03g0651000,Os07g0476900,Os01g0235900
GO:0016868	intramolecular transferase activity, phosphotransferases	molecular_function	0.25886	1	1	577	11	20967	0		1	Os06g0476200
GO:0009132	nucleoside diphosphate metabolic process	biological_process	0.2589	1	1	577	10	20967	1	Os06g0127900	0
GO:0006725	cellular aromatic compound metabolic process	biological_process	0.25939	1	133	577	4670	20967	65	Os03g0127500,Os02g0668000,Os10g0509700,Os03g0214100,Os11g0512000,Os05g0358200,Os06g0127900,Os01g0393100,Os08g0409100,Novel00488,Os07g0182000,Os10g0468500,Os04g0403400,Os02g0117500,Os11g0143300,Os01g0812000,Os11g0600600,Os02g0453600,Os12g0143800,Os10g0531900,Os01g0369200,Os11g0216000,Os04g0569100,Os10g0483500,Os05g0151000,Os11g0438700,Os02g0731300,Os03g0308800,Novel01057,Os04g0568700,Os05g0586600,…	68	Os01g0823900,Os03g0786100,Os06g0486800,Os04g0571300,Os04g0460900,Os02g0203200,Os03g0797400,Os11g0202300,Os01g0228600,Os04g0453500,Os07g0152900,Os01g0235900,Os05g0555600,Os06g0475400,Os10g0493600,Os12g0230100,Os07g0643100,Os02g0269200,Os04g0382300,Os02g0594300,Os05g0460600,Os06g0715200,Os08g0242700,Os07g0176900,Os02g0533800,Os04g0481300,Os04g0523000,Os01g0855200,Os09g0400200,Os05g0430800,Os01g0758…
GO:0006576	cellular biogenic amine metabolic process	biological_process	0.25969	1	3	577	64	20967	2	Os12g0239950,Os09g0424300	1	Os03g0797400
GO:0005911	cell-cell junction	cellular_component	0.26041	1	1	577	11	20967	0		1	Os09g0400000
GO:0009538	photosystem I reaction center	cellular_component	0.261	1	1	577	10	20967	0		1	Os12g0420400
GO:0007283	spermatogenesis	biological_process	0.26197	1	2	577	35	20967	1	Os04g0403400	1	Os07g0212200
GO:0048232	male gamete generation	biological_process	0.26197	1	2	577	35	20967	1	Os04g0403400	1	Os07g0212200
GO:0051130	positive regulation of cellular component organization	biological_process	0.26338	1	1	577	10	20967	0		1	Os12g0507200
GO:0004743	pyruvate kinase activity	molecular_function	0.2641	1	1	577	11	20967	1	Os11g0216000	0
GO:0034637	cellular carbohydrate biosynthetic process	biological_process	0.26469	1	14	577	442	20967	7	Os09g0457500,Os09g0323000,Os08g0409100,Os02g0765300,Os08g0473600,Os09g0457833,Os09g0457700	7	Os05g0272300,Os02g0834700,Os04g0630900,Os12g0586100,Os11g0113700,Os10g0417600,Os03g0610900
GO:0006801	superoxide metabolic process	biological_process	0.26701	1	1	577	10	20967	0		1	Os08g0561700
GO:0072593	reactive oxygen species metabolic process	biological_process	0.26701	1	1	577	10	20967	0		1	Os08g0561700
GO:0006568	tryptophan metabolic process	biological_process	0.26707	1	1	577	11	20967	0		1	Os03g0797400
GO:0006586	indolalkylamine metabolic process	biological_process	0.26707	1	1	577	11	20967	0		1	Os03g0797400
GO:0042430	indole-containing compound metabolic process	biological_process	0.26707	1	1	577	11	20967	0		1	Os03g0797400
GO:0015627	type II protein secretion system complex	cellular_component	0.26748	1	1	577	12	20967	0		1	Os12g0183100
GO:0015628	protein secretion by the type II secretion system	biological_process	0.26748	1	1	577	12	20967	0		1	Os12g0183100
GO:0044106	cellular amine metabolic process	biological_process	0.26775	1	3	577	65	20967	2	Os12g0239950,Os09g0424300	1	Os03g0797400
GO:0000439	core TFIIH complex	cellular_component	0.26795	1	1	577	11	20967	0		1	Os04g0382300
GO:0000441	SSL2-core TFIIH complex	cellular_component	0.26795	1	1	577	11	20967	0		1	Os04g0382300
GO:0032806	carboxy-terminal domain protein kinase complex	cellular_component	0.26795	1	1	577	11	20967	0		1	Os04g0382300
GO:0033692	cellular polysaccharide biosynthetic process	biological_process	0.26834	1	13	577	406	20967	6	Os09g0323000,Os09g0457500,Os09g0457700,Os08g0473600,Os09g0457833,Os02g0765300	7	Os11g0113700,Os12g0586100,Os04g0630900,Os02g0834700,Os05g0272300,Os03g0610900,Os10g0417600
GO:0006631	fatty acid metabolic process	biological_process	0.26915	1	7	577	182	20967	0		7	Os09g0400100,Os09g0400200,Os01g0207400,Os11g0566800,Os08g0230450,Os09g0400300,Os09g0400000
GO:0008837	diaminopimelate epimerase activity	molecular_function	0.26934	1	1	577	11	20967	0		1	Os01g0303800
GO:0005216	ion channel activity	molecular_function	0.26945	1	12	577	366	20967	6	Os02g0649300,Os01g0843700,Os04g0445050,Os02g0117500,Novel00488,Os02g0160600	6	Os08g0260000,Os09g0554200,Os01g0566800,Os05g0491200,Os02g0774100,Os06g0698711
GO:0022838	substrate-specific channel activity	molecular_function	0.26945	1	12	577	366	20967	6	Os02g0649300,Os02g0160600,Novel00488,Os04g0445050,Os02g0117500,Os01g0843700	6	Os01g0566800,Os08g0260000,Os09g0554200,Os06g0698711,Os02g0774100,Os05g0491200
GO:0031301	integral to organelle membrane	cellular_component	0.27052	1	3	577	68	20967	0		3	Os05g0590300,Os04g0534600,Os03g0117100
GO:0006351	transcription, DNA-dependent	biological_process	0.27099	1	69	577	2317	20967	39	Os08g0163400,Os04g0569100,Os01g0369200,Os06g0728700,Os05g0151000,Os02g0117500,Os11g0143300,Os02g0453600,Os11g0600600,Os03g0248600,Os10g0531900,Os01g0393100,Os02g0214500,Os08g0409100,Os07g0182000,Os10g0468500,Os11g0484300,Os02g0668000,Os03g0127500,Os04g0673300,Os11g0512000,Os06g0268600,Os02g0797400,Os04g0479900,Os02g0649300,Os06g0612150,Novel01379,Os12g0139400,Novel01057,Os03g0161900,Os04g0568700,…	30	Os02g0269200,Os04g0382300,Os06g0601000,Os10g0533100,Os02g0594300,Os01g0339500,Os11g0671000,Os10g0493600,Os01g0933075,Os12g0230100,Os12g0285100,Os11g0202300,Os10g0554200,Os06g0475400,Os01g0235900,Os04g0571300,Os04g0460900,Os02g0203200,Os01g0680500,Os06g0693100,Os10g0534900,Os01g0733200,Os03g0857400,Os02g0148700,Os10g0113100,Os01g0758500,Os06g0612800,Os09g0246300,Os06g0698748,Os01g0855200
GO:0006417	regulation of translation	biological_process	0.27196	1	2	577	35	20967	0		2	Os12g0507200,Os03g0651000
GO:0015399	primary active transmembrane transporter activity	molecular_function	0.27214	1	5	577	143	20967	2	Os01g0695700,Os02g0323000	3	Os03g0582000,Os02g0318500,Os07g0513000
GO:0015405	P-P-bond-hydrolysis-driven transmembrane transporter activity	molecular_function	0.27214	1	5	577	143	20967	2	Os01g0695700,Os02g0323000	3	Os03g0582000,Os07g0513000,Os02g0318500
GO:0003779	actin binding	molecular_function	0.27482	1	34	577	1103	20967	14	Os06g0612150,Os08g0163400,Os01g0369200,Os02g0649300,Os09g0323000,Os06g0176200,Os02g0809800,Os10g0462300,Os09g0321900,Os02g0809700,Os04g0673300,Os09g0527900,Os09g0505400,Os02g0606600	20	Os01g0252600,Os06g0700300,Os01g0566800,Os02g0148700,Os10g0456800,Os01g0871900,Os10g0395200,Os05g0491200,Os03g0670700,Os03g0857750,Os02g0594300,Os10g0370500,Os01g0339500,Os01g0577300,Os05g0179900,Os05g0430800,Os06g0698711,Os08g0260000,Os05g0590300,Os06g0646000
GO:0046915	transition metal ion transmembrane transporter activity	molecular_function	0.27511	1	4	577	98	20967	2	Os12g0239950,Os07g0412100	2	Os07g0517100,Os02g0318500
GO:0015267	channel activity	molecular_function	0.27569	1	12	577	368	20967	6	Os01g0843700,Os02g0117500,Os04g0445050,Novel00488,Os02g0160600,Os02g0649300	6	Os05g0491200,Os02g0774100,Os06g0698711,Os09g0554200,Os08g0260000,Os01g0566800
GO:0022803	passive transmembrane transporter activity	molecular_function	0.27569	1	12	577	368	20967	6	Os02g0160600,Novel00488,Os04g0445050,Os02g0117500,Os01g0843700,Os02g0649300	6	Os06g0698711,Os02g0774100,Os05g0491200,Os01g0566800,Os09g0554200,Os08g0260000
GO:0008013	beta-catenin binding	molecular_function	0.27794	1	1	577	11	20967	0		1	Os05g0491000
GO:0004857	enzyme inhibitor activity	molecular_function	0.27824	1	8	577	216	20967	2	Os02g0809700,Os11g0132100	6	Os01g0124000,Os10g0508700,Os03g0823400,Os01g0630700,Os02g0533800,Os01g0123900
GO:0044425	membrane part	cellular_component	0.28003	1	87	577	3039	20967	34	Os02g0618000,Os06g0493600,Os05g0214300,Os01g0919800,Os07g0222100,Novel00488,Os10g0390900,Os03g0107300,Os02g0809700,Os02g0809800,Os01g0356800,Os06g0268600,Os08g0466200,Os09g0527900,Os01g0346900,Os03g0176600,Os03g0150500,Os04g0486800,Os02g0649300,Os01g0110100,Os12g0239950,Os06g0318600,Os06g0612150,Os02g0323000,Os10g0501900,Os01g0695700,Os01g0843700,Os07g0412100,Os02g0160600,Os06g0646900,Os02g073130…	53	Os04g0534600,Os05g0491200,Os05g0453500,Os07g0628700,Os06g0715200,Os03g0857750,Os05g0128100,Os01g0501800,Os01g0872100,Os07g0513000,Os12g0586100,Os03g0333400,Os09g0536700,Os10g0554200,Os03g0594400,Os08g0200300,Os05g0332600,Os07g0152900,Os08g0260000,Os09g0554200,Os12g0242800,Os03g0184100,Os12g0420400,Os07g0151200,Os01g0142800,Os02g0704000,Os04g0388700,Os08g0516900,Os06g0578400,Os07g0141400,Os06g0529…
GO:0009086	methionine biosynthetic process	biological_process	0.28173	1	1	577	13	20967	0		1	Os12g0102600
GO:0005576	extracellular region	cellular_component	0.28252	1	37	577	1235	20967	17	Os01g0152000,Os07g0432100,Os09g0424300,Os03g0213800,Os05g0151000,Os04g0479900,Os02g0731300,Os01g0297200,Os12g0194900,Os07g0206500,Os02g0606600,Os03g0250801,Os07g0432201,Os12g0151000,Os01g0843700,Os08g0409100,Os05g0534400	20	Os03g0411300,Os01g0933075,Os08g0214900,Os10g0461100,Os08g0483700,Os02g0198700,Os01g0123900,Os01g0630700,Os02g0639800,Os06g0109000,Os04g0657500,Os07g0643100,Os08g0203600,Os03g0169100,Os07g0418000,Os01g0857200,Os01g0124000,Os02g0206100,Os03g0823400,Os04g0105700
GO:0000271	polysaccharide biosynthetic process	biological_process	0.28266	1	13	577	411	20967	6	Os09g0457500,Os09g0323000,Os08g0473600,Os09g0457833,Os02g0765300,Os09g0457700	7	Os04g0630900,Os02g0834700,Os05g0272300,Os11g0113700,Os12g0586100,Os10g0417600,Os03g0610900
GO:0019222	regulation of metabolic process	biological_process	0.28277	1	68	577	2310	20967	36	Os11g0484300,Os10g0468500,Os08g0409100,Os01g0393100,Os02g0214500,Os07g0182000,Os02g0797400,Os04g0479900,Os06g0268600,Os02g0668000,Os03g0127500,Os11g0512000,Os04g0673300,Os04g0569100,Os01g0369200,Os08g0163400,Os02g0453600,Os11g0600600,Os03g0248600,Os10g0531900,Os02g0117500,Os11g0143300,Os05g0586600,Os04g0568700,Os03g0191900,Os02g0557800,Novel01057,Os03g0161900,Os11g0149300,Os02g0103100,Os12g055190…	32	Os06g0475400,Os01g0235900,Os10g0554200,Os04g0571300,Os02g0203200,Os04g0460900,Os03g0651000,Os02g0594300,Os01g0339500,Os02g0198700,Os02g0269200,Os04g0382300,Os10g0533100,Os06g0601000,Os12g0230100,Os12g0285100,Os11g0671000,Os10g0493600,Os01g0933075,Os01g0501800,Os06g0612800,Os02g0533800,Os01g0855200,Os04g0481300,Os01g0680500,Os04g0192200,Os12g0507200,Os06g0693100,Os10g0534900,Os02g0148700,Os10g0113…
GO:0000428	DNA-directed RNA polymerase complex	cellular_component	0.28317	1	4	577	94	20967	2	Os01g0393100,Os05g0151000	2	Os11g0202300,Os01g0758500
GO:0030880	RNA polymerase complex	cellular_component	0.28317	1	4	577	94	20967	2	Os05g0151000,Os01g0393100	2	Os01g0758500,Os11g0202300
GO:0055029	nuclear DNA-directed RNA polymerase complex	cellular_component	0.28317	1	4	577	94	20967	2	Os05g0151000,Os01g0393100	2	Os01g0758500,Os11g0202300
GO:0034641	cellular nitrogen compound metabolic process	biological_process	0.28366	1	134	577	4733	20967	64	Os02g0649300,Novel01379,Os02g0804900,Os12g0139400,Os09g0424300,Os02g0642200,Os04g0568700,Os05g0586600,Os01g0297200,Os02g0557800,Novel01057,Os03g0308800,Os11g0438700,Os02g0731300,Os05g0151000,Os01g0369200,Os04g0569100,Os11g0600600,Os02g0453600,Os12g0143800,Os10g0531900,Os02g0117500,Os11g0143300,Os01g0812000,Os10g0468500,Os04g0403400,Os01g0393100,Os08g0409100,Novel00488,Os07g0182000,Os05g0358200,Os…	70	Os09g0460400,Os07g0608100,Os06g0534900,Os03g0679700,Os01g0758500,Os05g0430800,Os02g0533800,Os04g0481300,Os04g0523000,Os09g0400200,Os01g0855200,Os08g0242700,Os07g0176900,Os02g0594300,Os05g0460600,Os06g0715200,Os07g0643100,Os02g0269200,Os04g0382300,Os12g0230100,Os10g0493600,Os01g0228600,Os04g0453500,Os01g0235900,Os05g0555600,Os07g0152900,Os06g0475400,Os12g0263000,Os03g0797400,Os07g0517100,Os11g0202…
GO:0070008	serine-type exopeptidase activity	molecular_function	0.28567	1	3	577	68	20967	2	Os02g0114200,Os07g0656900	1	Os05g0268500
GO:0005381	iron ion transmembrane transporter activity	molecular_function	0.28595	1	3	577	69	20967	1	Os12g0239950	2	Os07g0517100,Os02g0318500
GO:0007276	gamete generation	biological_process	0.2882	1	5	577	125	20967	4	Os03g0213800,Os03g0250801,Os04g0403400,Os12g0194900	1	Os07g0212200
GO:0015947	methane metabolic process	biological_process	0.2883	1	2	577	38	20967	1	Os02g0618000	1	Os05g0565400
GO:0015948	methanogenesis	biological_process	0.2883	1	2	577	38	20967	1	Os02g0618000	1	Os05g0565400
GO:0015975	energy derivation by oxidation of reduced inorganic compounds	biological_process	0.2883	1	2	577	38	20967	1	Os02g0618000	1	Os05g0565400
GO:0043446	cellular alkane metabolic process	biological_process	0.2883	1	2	577	38	20967	1	Os02g0618000	1	Os05g0565400
GO:0043447	alkane biosynthetic process	biological_process	0.2883	1	2	577	38	20967	1	Os02g0618000	1	Os05g0565400
GO:0007093	mitotic cell cycle checkpoint	biological_process	0.28841	1	1	577	13	20967	0		1	Os02g0148700
GO:0007094	mitotic spindle assembly checkpoint	biological_process	0.28841	1	1	577	13	20967	0		1	Os02g0148700
GO:0031577	spindle checkpoint	biological_process	0.28841	1	1	577	13	20967	0		1	Os02g0148700
GO:0045839	negative regulation of mitosis	biological_process	0.28841	1	1	577	13	20967	0		1	Os02g0148700
GO:0045841	negative regulation of mitotic metaphase/anaphase transition	biological_process	0.28841	1	1	577	13	20967	0		1	Os02g0148700
GO:0051784	negative regulation of nuclear division	biological_process	0.28841	1	1	577	13	20967	0		1	Os02g0148700
GO:0071173	spindle assembly checkpoint	biological_process	0.28841	1	1	577	13	20967	0		1	Os02g0148700
GO:0071174	mitotic spindle checkpoint	biological_process	0.28841	1	1	577	13	20967	0		1	Os02g0148700
GO:1901991	negative regulation of mitotic cell cycle phase transition	biological_process	0.28841	1	1	577	13	20967	0		1	Os02g0148700
GO:1902100	negative regulation of metaphase/anaphase transition of cell cycle	biological_process	0.28841	1	1	577	13	20967	0		1	Os02g0148700
GO:0000723	telomere maintenance	biological_process	0.28921	1	2	577	48	20967	1	Os01g0856000	1	Os01g0630700
GO:0032200	telomere organization	biological_process	0.28921	1	2	577	48	20967	1	Os01g0856000	1	Os01g0630700
GO:0060249	anatomical structure homeostasis	biological_process	0.28921	1	2	577	48	20967	1	Os01g0856000	1	Os01g0630700
GO:0019362	pyridine nucleotide metabolic process	biological_process	0.28941	1	3	577	66	20967	0		3	Os06g0486800,Os01g0228600,Os07g0176900
GO:0046496	nicotinamide nucleotide metabolic process	biological_process	0.28941	1	3	577	66	20967	0		3	Os06g0486800,Os01g0228600,Os07g0176900
GO:0019829	cation-transporting ATPase activity	molecular_function	0.28946	1	2	577	40	20967	0		2	Os07g0513000,Os03g0582000
GO:0042625	ATPase activity, coupled to transmembrane movement of ions	molecular_function	0.28946	1	2	577	40	20967	0		2	Os07g0513000,Os03g0582000
GO:0034702	ion channel complex	cellular_component	0.28974	1	1	577	13	20967	1	Novel00488	0
GO:0034703	cation channel complex	cellular_component	0.28974	1	1	577	13	20967	1	Novel00488	0
GO:0016837	carbon-oxygen lyase activity, acting on polysaccharides	molecular_function	0.28994	1	1	577	13	20967	0		1	Os10g0378150
GO:0047661	amino-acid racemase activity	molecular_function	0.29102	1	1	577	12	20967	0		1	Os01g0303800
GO:0006807	nitrogen compound metabolic process	biological_process	0.29144	1	143	577	5065	20967	67	Os06g0704700,Os01g0228400,Os05g0548900,Os12g0239950,Os06g0612150,Os09g0539400,Os03g0161900,Os03g0191900,Os02g0103100,Os12g0551900,Os01g0775100,Os11g0149300,Os12g0270300,Os08g0163400,Os06g0728700,Os05g0124000,Os03g0248600,Os01g0856000,Os02g0214500,Os06g0320200,Os03g0228200,Os03g0387900,Os11g0484300,Os07g0137600,Os03g0132900,Os04g0673300,Os02g0797400,Os04g0479900,Os06g0268600,Os02g0649300,Os09g0424…	76	Os03g0169100,Os09g0460350,Os01g0680500,Os08g0516900,Os10g0534900,Os06g0693100,Os04g0659100,Os01g0630700,Os03g0857400,Os01g0733200,Os08g0170200,Os02g0148700,Os10g0113100,Os06g0612800,Os09g0246300,Os09g0400100,Os06g0646000,Os06g0698748,Os06g0601000,Os10g0533100,Os09g0400300,Os01g0339500,Os08g0483700,Os11g0671000,Os01g0933075,Os12g0102600,Os06g0700300,Os01g0833000,Os12g0285100,Os07g0513000,Os12g0586…
GO:0046483	heterocycle metabolic process	biological_process	0.29364	1	132	577	4672	20967	64	Os12g0239950,Os09g0539400,Os06g0612150,Os05g0548900,Os01g0228400,Os06g0704700,Os01g0775100,Os02g0103100,Os12g0551900,Os11g0149300,Os12g0270300,Os03g0161900,Os03g0191900,Os05g0124000,Os03g0248600,Os01g0856000,Os08g0163400,Os06g0728700,Os04g0673300,Os04g0479900,Os02g0797400,Os06g0268600,Os06g0320200,Os03g0228200,Os02g0214500,Os11g0484300,Os03g0387900,Os02g0642200,Os02g0804900,Os12g0139400,Novel0137…	68	Os03g0857400,Os01g0733200,Os10g0113100,Os02g0148700,Os08g0516900,Os06g0693100,Os10g0534900,Os03g0169100,Os01g0680500,Os09g0460350,Os01g0630700,Os06g0698748,Os06g0612800,Os09g0246300,Os06g0646000,Os09g0400100,Os01g0933075,Os11g0671000,Os07g0513000,Os12g0586100,Os06g0112100,Os06g0700300,Os12g0285100,Os01g0833000,Os10g0533100,Os06g0601000,Os08g0483700,Os01g0339500,Os09g0400300,Os08g0266300,Os10g0554…
GO:0016021	integral to membrane	cellular_component	0.29417	1	70	577	2431	20967	29	Os07g0222100,Os05g0214300,Os01g0919800,Os06g0493600,Os02g0618000,Os01g0356800,Os06g0268600,Os08g0466200,Os09g0527900,Os02g0809700,Os02g0809800,Novel00488,Os10g0390900,Os03g0107300,Os12g0239950,Os03g0176600,Os03g0150500,Os01g0110100,Os02g0649300,Os09g0505400,Os06g0646900,Os02g0160600,Os02g0731300,Os05g0329400,Os07g0412100,Os02g0323000,Os10g0501900,Os01g0843700,Os01g0695700	41	Os12g0586100,Os03g0333400,Os01g0872100,Os03g0857750,Os04g0534600,Os05g0491200,Os05g0453500,Os01g0142800,Os02g0704000,Os04g0388700,Os07g0151200,Os07g0152900,Os05g0332600,Os09g0554200,Os08g0260000,Os03g0184100,Os12g0242800,Os09g0536700,Os10g0554200,Os03g0594400,Os05g0241200,Os03g0117100,Os02g0148700,Os01g0566800,Os06g0706400,Os06g0529900,Os08g0119800,Os08g0516900,Os06g0578400,Os01g0855200,Os09g0536…
GO:0015103	inorganic anion transmembrane transporter activity	molecular_function	0.29417	1	2	577	41	20967	1	Os03g0107300	1	Os05g0332600
GO:0004806	triglyceride lipase activity	molecular_function	0.29464	1	3	577	66	20967	1	Os05g0574000	2	Os03g0348800,Os04g0657500
GO:1901564	organonitrogen compound metabolic process	biological_process	0.29467	1	42	577	1417	20967	10	Os10g0483500,Os06g0704700,Os06g0612150,Os12g0239950,Os09g0424300,Os11g0484300,Os02g0797400,Os03g0132900,Os11g0438700,Os07g0137600	32	Os06g0715200,Os09g0400300,Os04g0659100,Os09g0460400,Os05g0460600,Os02g0302400,Os03g0169100,Os07g0643100,Os07g0608100,Os09g0460350,Os03g0679700,Os06g0112100,Os07g0513000,Os12g0230100,Os12g0102600,Os08g0170200,Os12g0263000,Os09g0400100,Os05g0555600,Os07g0152900,Os01g0228600,Os09g0400000,Os05g0430800,Os03g0797400,Os07g0517100,Os09g0400200,Os01g0303800,Os08g0266300,Os06g0486800,Os07g0176900,Os03g0786…
GO:0009061	anaerobic respiration	biological_process	0.29515	1	2	577	39	20967	1	Os02g0618000	1	Os05g0565400
GO:0001510	RNA methylation	biological_process	0.29529	1	2	577	40	20967	1	Os05g0548900	1	Os06g0646000
GO:0009893	positive regulation of metabolic process	biological_process	0.29557	1	5	577	131	20967	2	Os02g0649300,Os02g0103100	3	Os04g0382300,Os12g0507200,Os01g0235900
GO:0031325	positive regulation of cellular metabolic process	biological_process	0.29557	1	5	577	131	20967	2	Os02g0649300,Os02g0103100	3	Os01g0235900,Os12g0507200,Os04g0382300
GO:0005506	iron ion binding	molecular_function	0.29574	1	15	577	450	20967	3	Os03g0112950,Os11g0487600,Os03g0314750	12	Os03g0223100,Os12g0196700,Os01g0227800,Os02g0817900,Os10g0378100,Os10g0166600,Os10g0513550,Os03g0371400,Os01g0951500,Os06g0641800,Os09g0264400,Os10g0196100
GO:0009309	amine biosynthetic process	biological_process	0.29635	1	1	577	13	20967	1	Os09g0424300	0
GO:0042401	cellular biogenic amine biosynthetic process	biological_process	0.29635	1	1	577	13	20967	1	Os09g0424300	0
GO:0004549	tRNA-specific ribonuclease activity	molecular_function	0.29685	1	1	577	13	20967	0		1	Os04g0523000
GO:0016020	membrane	cellular_component	0.30093	1	138	577	4910	20967	61	Os05g0329400,Os02g0103100,Os06g0176200,Os01g0775100,Os02g0160600,Os09g0505400,Os01g0695700,Os03g0684400,Os10g0501900,Os12g0239950,Os06g0612150,Os01g0207900,Os04g0445050,Os02g0103500,Os03g0176600,Os02g0809700,Os05g0409500,Os09g0527900,Os06g0268600,Os04g0625200,Os05g0106200,Os01g0919800,Os03g0149300,Os06g0228500,Os04g0422300,Os09g0532700,Os02g0731300,Os06g0646900,Os03g0308800,Os01g0715500,Os01g0297…	77	Os10g0534850,Os12g0503000,Os08g0389700,Os03g0411800,Os09g0536800,Os01g0208700,Os08g0347500,Os06g0612800,Os09g0246300,Os02g0318500,Os06g0698711,Os03g0610900,Os11g0468200,Os01g0872000,Os05g0594200,Os07g0105600,Os05g0590300,Os08g0119800,Os06g0706400,Os01g0566800,Os02g0148700,Os08g0237200,Os10g0534900,Os06g0578400,Os08g0516900,Os07g0141400,Os05g0231700,Os05g0429600,Os01g0239200,Os04g0388700,Os03g0582…
GO:0006457	protein folding	biological_process	0.30132	1	6	577	163	20967	1	Os04g0568700	5	Os06g0308000,Os08g0292600,Os06g0663800,Os07g0565600,Os12g0230100
GO:0004888	transmembrane signaling receptor activity	molecular_function	0.30238	1	4	577	110	20967	3	Os11g0600600,Os02g0117500,Os10g0390900	1	Os02g0148700
GO:0000394	RNA splicing, via endonucleolytic cleavage and ligation	biological_process	0.30295	1	1	577	13	20967	0		1	Os04g0523000
GO:0006388	tRNA splicing, via endonucleolytic cleavage and ligation	biological_process	0.30295	1	1	577	13	20967	0		1	Os04g0523000
GO:0009147	pyrimidine nucleoside triphosphate metabolic process	biological_process	0.30475	1	1	577	13	20967	1	Os06g0612150	0
GO:0044264	cellular polysaccharide metabolic process	biological_process	0.30525	1	14	577	450	20967	6	Os09g0457700,Os09g0457833,Os08g0473600,Os02g0765300,Os09g0323000,Os09g0457500	8	Os03g0610900,Os10g0417600,Os10g0378150,Os12g0586100,Os11g0113700,Os04g0630900,Os02g0834700,Os05g0272300
GO:0016903	oxidoreductase activity, acting on the aldehyde or oxo group of donors	molecular_function	0.30533	1	3	577	71	20967	1	Os05g0409500	2	Os02g0834700,Os12g0183100
GO:0042157	lipoprotein metabolic process	biological_process	0.30576	1	3	577	76	20967	1	Os03g0308800	2	Os02g0206100,Os08g0483700
GO:0019199	transmembrane receptor protein kinase activity	molecular_function	0.3065	1	1	577	13	20967	1	Os11g0600600	0
GO:0072511	divalent inorganic cation transport	biological_process	0.30684	1	4	577	104	20967	3	Os07g0412100,Os12g0239950,Os03g0149300	1	Os02g0318500
GO:0045444	fat cell differentiation	biological_process	0.30709	1	1	577	14	20967	0		1	Os07g0691300
GO:0008131	primary amine oxidase activity	molecular_function	0.30799	1	1	577	13	20967	1	Os07g0137600	0
GO:0005875	microtubule associated complex	cellular_component	0.31253	1	1	577	12	20967	0		1	Os02g0269200
GO:0040012	regulation of locomotion	biological_process	0.31259	1	1	577	13	20967	0		1	Os08g0483700
GO:0031300	intrinsic to organelle membrane	cellular_component	0.31262	1	3	577	74	20967	0		3	Os03g0117100,Os04g0534600,Os05g0590300
GO:0080090	regulation of primary metabolic process	biological_process	0.31387	1	63	577	2148	20967	35	Os04g0568700,Os10g0468500,Os11g0484300,Os05g0586600,Os02g0557800,Os03g0191900,Novel01057,Os02g0214500,Os01g0393100,Os08g0409100,Os03g0161900,Os07g0182000,Os11g0149300,Os06g0268600,Os04g0479900,Os02g0797400,Os03g0127500,Os02g0668000,Os12g0551900,Os02g0103100,Os04g0673300,Os02g0731300,Os11g0512000,Os02g0649300,Os08g0163400,Os01g0369200,Os04g0569100,Novel01379,Os11g0600600,Os02g0453600,Os12g0139400,…	28	Os01g0235900,Os06g0475400,Os06g0612800,Os10g0554200,Os02g0533800,Os04g0571300,Os02g0203200,Os04g0460900,Os01g0855200,Os03g0651000,Os02g0594300,Os01g0339500,Os02g0269200,Os01g0680500,Os06g0693100,Os10g0534900,Os04g0382300,Os06g0601000,Os12g0507200,Os10g0533100,Os12g0285100,Os12g0230100,Os10g0113100,Os02g0148700,Os01g0733200,Os11g0671000,Os01g0933075,Os10g0493600
GO:0032040	small-subunit processome	cellular_component	0.31389	1	3	577	72	20967	2	Os04g0568700,Novel00331	1	Os01g0235900
GO:0010340	carboxyl-O-methyltransferase activity	molecular_function	0.3139	1	2	577	40	20967	1	Os05g0548900	1	Os06g0646000
GO:0051998	protein carboxyl O-methyltransferase activity	molecular_function	0.3139	1	2	577	40	20967	1	Os05g0548900	1	Os06g0646000
GO:0010277	chlorophyllide a oxygenase [overall] activity	molecular_function	0.31398	1	1	577	14	20967	1	Os03g0805600	0
GO:0006458	'de novo' protein folding	biological_process	0.31543	1	1	577	16	20967	0		1	Os12g0230100
GO:0051084	'de novo' posttranslational protein folding	biological_process	0.31543	1	1	577	16	20967	0		1	Os12g0230100
GO:0051085	chaperone mediated protein folding requiring cofactor	biological_process	0.31543	1	1	577	16	20967	0		1	Os12g0230100
GO:0061077	chaperone-mediated protein folding	biological_process	0.31543	1	1	577	16	20967	0		1	Os12g0230100
GO:0006749	glutathione metabolic process	biological_process	0.31578	1	1	577	14	20967	0		1	Os12g0263000
GO:0031323	regulation of cellular metabolic process	biological_process	0.31626	1	64	577	2184	20967	35	Os04g0569100,Os01g0369200,Os08g0163400,Os02g0117500,Os11g0143300,Os02g0453600,Os11g0600600,Os03g0248600,Os10g0531900,Os08g0409100,Os01g0393100,Os02g0214500,Os07g0182000,Os11g0484300,Os10g0468500,Os02g0668000,Os03g0127500,Os11g0512000,Os04g0673300,Os02g0797400,Os04g0479900,Os06g0268600,Os02g0649300,Novel01379,Os12g0139400,Novel01057,Os03g0161900,Os05g0586600,Os04g0568700,Os03g0191900,Os02g0557800,…	29	Os02g0269200,Os04g0382300,Os10g0533100,Os06g0601000,Os02g0594300,Os03g0651000,Os01g0339500,Os11g0671000,Os10g0493600,Os01g0933075,Os01g0501800,Os12g0230100,Os12g0285100,Os10g0554200,Os06g0475400,Os01g0235900,Os04g0571300,Os04g0460900,Os02g0203200,Os01g0680500,Os12g0507200,Os10g0534900,Os06g0693100,Os01g0733200,Os02g0148700,Os10g0113100,Os06g0612800,Os02g0533800,Os01g0855200
GO:0048511	rhythmic process	biological_process	0.31683	1	1	577	14	20967	0		1	Os01g0855200
GO:0006555	methionine metabolic process	biological_process	0.31726	1	1	577	15	20967	0		1	Os12g0102600
GO:0043167	ion binding	molecular_function	0.31798	1	177	577	6556	20967	64	Os12g0239950,Os09g0457833,Os06g0612150,Os09g0491756,Os08g0501000,Os02g0160600,Os12g0551900,Os11g0487600,Novel02315,Os12g0270300,Os01g0695700,Os10g0400200,Os02g0765300,Os11g0691500,Os04g0308100,Os02g0211000,Os02g0528200,Os04g0442900,Os01g0856000,Os01g0152000,Os03g0248600,Os01g0974200,Os07g0137600,Os03g0650900,Os05g0438500,Os06g0268600,Os02g0797400,Os09g0527900,Os05g0534400,Os09g0457500,Os04g051240…	113	Os01g0850700,Os03g0223100,Os08g0170200,Os08g0119800,Os03g0857400,Os02g0148700,Os01g0566800,Os06g0101600,Os06g0693100,Os01g0680500,Os02g0768600,Os02g0639100,Os07g0141400,Os09g0458800,Os01g0630700,Os12g0560200,Os09g0431900,Os03g0371400,Os10g0445400,Os02g0318500,Os03g0610900,Os06g0698711,Os08g0347500,Os06g0612800,Os03g0398600,Os09g0400100,Os02g0235900,Os06g0646000,Os07g0105600,Os01g0951500,Os02g0724…
GO:0005887	integral to plasma membrane	cellular_component	0.31858	1	1	577	15	20967	1	Novel00488	0
GO:0004176	ATP-dependent peptidase activity	molecular_function	0.31974	1	1	577	15	20967	0		1	Os03g0409100
GO:0048646	anatomical structure formation involved in morphogenesis	biological_process	0.32039	1	4	577	101	20967	4	Os03g0250801,Os03g0213800,Os11g0600600,Os12g0194900	0
GO:0019219	regulation of nucleobase-containing compound metabolic process	biological_process	0.32129	1	61	577	2085	20967	35	Os10g0468500,Os04g0568700,Os05g0586600,Os11g0484300,Os02g0557800,Os03g0191900,Os01g0393100,Novel01057,Os02g0214500,Os08g0409100,Os03g0161900,Os07g0182000,Os11g0149300,Os06g0268600,Os02g0797400,Os04g0479900,Os02g0668000,Os12g0551900,Os03g0127500,Os02g0103100,Os02g0731300,Os04g0673300,Os11g0512000,Os02g0649300,Os08g0163400,Os04g0569100,Os01g0369200,Novel01379,Os02g0453600,Os11g0600600,Os12g0139400,…	26	Os06g0475400,Os01g0235900,Os10g0554200,Os06g0612800,Os02g0533800,Os04g0571300,Os04g0460900,Os02g0203200,Os01g0855200,Os02g0594300,Os01g0339500,Os01g0680500,Os02g0269200,Os04g0382300,Os06g0601000,Os10g0533100,Os06g0693100,Os10g0534900,Os12g0230100,Os12g0285100,Os02g0148700,Os10g0113100,Os01g0733200,Os11g0671000,Os10g0493600,Os01g0933075
GO:0051171	regulation of nitrogen compound metabolic process	biological_process	0.32129	1	61	577	2085	20967	35	Os02g0797400,Os04g0479900,Os06g0268600,Os11g0149300,Os11g0512000,Os02g0731300,Os04g0673300,Os02g0103100,Os12g0551900,Os02g0668000,Os03g0127500,Os03g0191900,Os02g0557800,Os05g0586600,Os11g0484300,Os10g0468500,Os04g0568700,Os07g0182000,Os03g0161900,Os08g0409100,Os01g0393100,Os02g0214500,Novel01057,Os03g0248600,Os10g0531900,Os12g0139400,Os02g0453600,Os11g0600600,Novel01379,Os11g0143300,Os02g0117500,…	26	Os01g0855200,Os04g0460900,Os02g0203200,Os04g0571300,Os02g0533800,Os06g0475400,Os01g0235900,Os10g0554200,Os06g0612800,Os10g0113100,Os02g0148700,Os12g0230100,Os12g0285100,Os01g0933075,Os10g0493600,Os11g0671000,Os01g0733200,Os01g0339500,Os02g0594300,Os06g0601000,Os04g0382300,Os10g0533100,Os06g0693100,Os10g0534900,Os01g0680500,Os02g0269200
GO:0008610	lipid biosynthetic process	biological_process	0.32154	1	22	577	720	20967	5	Os03g0308800,Os01g0695300,Os05g0548900,Os09g0323000,Os06g0704700	17	Os12g0586100,Os04g0630900,Os05g0272300,Os08g0230450,Os12g0183100,Os01g0207400,Os10g0100300,Os05g0555600,Os11g0113700,Os06g0646000,Os02g0486500,Os02g0834700,Os07g0663800,Os08g0183900,Os03g0610900,Os11g0566800,Os10g0417600
GO:0000278	mitotic cell cycle	biological_process	0.32171	1	3	577	71	20967	0		3	Os04g0595100,Os07g0476900,Os02g0148700
GO:0034654	nucleobase-containing compound biosynthetic process	biological_process	0.32185	1	73	577	2499	20967	40	Novel01379,Os06g0612150,Os12g0139400,Os02g0649300,Os11g0149300,Os02g0103100,Os12g0551900,Os01g0775100,Os02g0731300,Os05g0586600,Os04g0568700,Os03g0191900,Os02g0557800,Novel01057,Os03g0161900,Os11g0600600,Os02g0453600,Os10g0531900,Os03g0248600,Os02g0117500,Os11g0143300,Os05g0151000,Os06g0728700,Os01g0369200,Os04g0569100,Os08g0163400,Os04g0479900,Os02g0797400,Os05g0358200,Os06g0268600,Os03g0127500,…	33	Os01g0758500,Os02g0148700,Os10g0113100,Os03g0857400,Os01g0733200,Os01g0680500,Os06g0693100,Os10g0534900,Os01g0855200,Os06g0698748,Os06g0612800,Os09g0246300,Os12g0285100,Os12g0230100,Os07g0513000,Os11g0671000,Os01g0933075,Os10g0493600,Os02g0594300,Os01g0339500,Os02g0269200,Os06g0601000,Os10g0533100,Os04g0382300,Os04g0571300,Os02g0203200,Os04g0460900,Os03g0786100,Os07g0152900,Os01g0235900,Os06g0475…
GO:0072524	pyridine-containing compound metabolic process	biological_process	0.32246	1	3	577	71	20967	0		3	Os06g0486800,Os01g0228600,Os07g0176900
GO:0015995	chlorophyll biosynthetic process	biological_process	0.32263	1	4	577	115	20967	3	Os11g0484300,Os02g0797400,Os12g0239950	1	Os12g0230100
GO:0046933	proton-transporting ATP synthase activity, rotational mechanism	molecular_function	0.32269	1	1	577	12	20967	0		1	Os07g0513000
GO:0000786	nucleosome	cellular_component	0.32329	1	2	577	42	20967	1	Os04g0403400	1	Os07g0212200
GO:0032993	protein-DNA complex	cellular_component	0.32329	1	2	577	42	20967	1	Os04g0403400	1	Os07g0212200
GO:0005789	endoplasmic reticulum membrane	cellular_component	0.3241	1	5	577	140	20967	2	Os03g0308800,Os10g0501900	3	Os05g0590300,Os05g0128100,Os06g0715200
GO:0042175	nuclear outer membrane-endoplasmic reticulum membrane network	cellular_component	0.3241	1	5	577	140	20967	2	Os03g0308800,Os10g0501900	3	Os05g0128100,Os05g0590300,Os06g0715200
GO:0005985	sucrose metabolic process	biological_process	0.32426	1	1	577	16	20967	0		1	Os03g0401900
GO:0016855	racemase and epimerase activity, acting on amino acids and derivatives	molecular_function	0.32475	1	1	577	14	20967	0		1	Os01g0303800
GO:0036361	racemase activity, acting on amino acids and derivatives	molecular_function	0.32475	1	1	577	14	20967	0		1	Os01g0303800
GO:0031625	ubiquitin protein ligase binding	molecular_function	0.32615	1	1	577	16	20967	1	Os01g0369200	0
GO:0044389	small conjugating protein ligase binding	molecular_function	0.32615	1	1	577	16	20967	1	Os01g0369200	0
GO:0046486	glycerolipid metabolic process	biological_process	0.33024	1	5	577	144	20967	4	Os04g0314100,Os04g0324100,Os03g0308800,Os04g0324000	1	Os02g0486500
GO:0044255	cellular lipid metabolic process	biological_process	0.33075	1	24	577	802	20967	6	Os04g0314100,Os04g0324100,Os04g0324000,Os01g0695300,Os02g0804000,Os03g0308800	18	Os01g0686200,Os03g0610900,Os11g0566800,Os09g0517900,Os09g0400000,Os09g0400300,Os05g0555600,Os09g0400100,Os11g0113700,Os02g0486500,Os08g0230450,Os12g0183100,Os01g0865400,Os02g0203300,Os01g0207400,Os02g0203200,Os12g0586100,Os09g0400200
GO:0019748	secondary metabolic process	biological_process	0.33093	1	2	577	43	20967	0		2	Os07g0517100,Os11g0671000
GO:0008175	tRNA methyltransferase activity	molecular_function	0.33095	1	2	577	42	20967	0		2	Os06g0646000,Os01g0823900
GO:0010639	negative regulation of organelle organization	biological_process	0.33493	1	1	577	16	20967	0		1	Os02g0148700
GO:0044247	cellular polysaccharide catabolic process	biological_process	0.33576	1	1	577	16	20967	0		1	Os10g0378150
GO:0016820	hydrolase activity, acting on acid anhydrides, catalyzing transmembrane movement of substances	molecular_function	0.33645	1	5	577	155	20967	2	Os02g0323000,Os01g0695700	3	Os02g0318500,Os07g0513000,Os03g0582000
GO:0003707	steroid hormone receptor activity	molecular_function	0.33855	1	3	577	77	20967	1	Os01g0369200	2	Os01g0339500,Os02g0269200
GO:0030076	light-harvesting complex	cellular_component	0.33966	1	1	577	15	20967	1	Os06g0612150	0
GO:0043244	regulation of protein complex disassembly	biological_process	0.34011	1	1	577	14	20967	0		1	Os12g0507200
GO:0031224	intrinsic to membrane	cellular_component	0.34119	1	70	577	2468	20967	29	Os02g0618000,Os06g0493600,Os01g0919800,Os05g0214300,Os07g0222100,Os10g0390900,Os03g0107300,Novel00488,Os02g0809800,Os02g0809700,Os08g0466200,Os09g0527900,Os01g0356800,Os06g0268600,Os03g0150500,Os01g0110100,Os02g0649300,Os03g0176600,Os12g0239950,Os01g0695700,Os01g0843700,Os02g0323000,Os10g0501900,Os07g0412100,Os05g0329400,Os02g0160600,Os06g0646900,Os02g0731300,Os09g0505400	41	Os05g0491200,Os05g0453500,Os04g0534600,Os03g0857750,Os01g0872100,Os03g0333400,Os12g0586100,Os10g0554200,Os03g0594400,Os09g0536700,Os09g0554200,Os08g0260000,Os03g0184100,Os12g0242800,Os07g0152900,Os05g0332600,Os07g0151200,Os04g0388700,Os01g0142800,Os02g0704000,Os08g0516900,Os06g0578400,Os08g0119800,Os06g0529900,Os06g0706400,Os05g0241200,Os03g0117100,Os01g0566800,Os02g0148700,Os06g0612800,Os06g0698…
GO:0006575	cellular modified amino acid metabolic process	biological_process	0.34126	1	3	577	75	20967	2	Os06g0704700,Os11g0438700	1	Os12g0263000
GO:0015095	magnesium ion transmembrane transporter activity	molecular_function	0.3431	1	1	577	15	20967	1	Os03g0149300	0
GO:0015693	magnesium ion transport	biological_process	0.3431	1	1	577	15	20967	1	Os03g0149300	0
GO:0003824	catalytic activity	molecular_function	0.34314	1	297	577	10798	20967	111	Os03g0421000,Os10g0483500,Os02g0618000,Os05g0580000,Novel00468,Os01g0812000,Novel00488,Os01g0356800,Os07g0212300,Os02g0249800,Os05g0358200,Os02g0740400,Os01g0215500,Os03g0214100,Os10g0509700,Os04g0486800,Os02g0804900,Os06g0318600,Os09g0424300,Os03g0159000,Os02g0804000,Os04g0568700,Os02g0323000,Os08g0473600,Os09g0532700,Os06g0228500,Os09g0321900,Os01g0738500,Os03g0248600,Os01g0856000,Os02g0528200,…	186	Os08g0366000,Os05g0460600,Os07g0665100,Os04g0657500,Os01g0764900,Os12g0230100,Os01g0776900,Os03g0348800,Os03g0565200,Os10g0493600,Os02g0823400,Os02g0626100,Os03g0346200,Os05g0268500,Os05g0555600,Os06g0475400,Os02g0817900,Os03g0860600,Os06g0486800,Os04g0630900,Os03g0776100,Os03g0786100,Os07g0151200,Os12g0183100,Os12g0196700,Os07g0665000,Os07g0608100,Os09g0517900,Os09g0408600,Os02g0302400,Os01g0686…
GO:0048609	multicellular organismal reproductive process	biological_process	0.34377	1	5	577	135	20967	4	Os04g0403400,Os12g0194900,Os03g0213800,Os03g0250801	1	Os07g0212200
GO:0030145	manganese ion binding	molecular_function	0.3445	1	1	577	16	20967	0		1	Os08g0119800
GO:0043021	ribonucleoprotein complex binding	molecular_function	0.34459	1	2	577	43	20967	0		2	Os12g0507200,Os06g0715200
GO:0009055	electron carrier activity	molecular_function	0.34674	1	8	577	225	20967	1	Os02g0248800	7	Os08g0137400,Os07g0489800,Os07g0159900,Os01g0235900,Os07g0660100,Os06g0101600,Os03g0659200
GO:0005886	plasma membrane	cellular_component	0.34699	1	12	577	380	20967	6	Novel00488,Os02g0809700,Os04g0486800,Os09g0527900,Os03g0421000,Os07g0222100	6	Os07g0628700,Os09g0536700,Os01g0959900,Os06g0529900,Os03g0333400,Os09g0536800
GO:0004616	phosphogluconate dehydrogenase (decarboxylating) activity	molecular_function	0.3473	1	2	577	43	20967	0		2	Os01g0228600,Os06g0486800
GO:0043086	negative regulation of catalytic activity	biological_process	0.35343	1	2	577	51	20967	1	Os03g0159000	1	Os02g0198700
GO:0044092	negative regulation of molecular function	biological_process	0.35343	1	2	577	51	20967	1	Os03g0159000	1	Os02g0198700
GO:0014070	response to organic cyclic compound	biological_process	0.35414	1	1	577	17	20967	0		1	Os02g0269200
GO:0033993	response to lipid	biological_process	0.35414	1	1	577	17	20967	0		1	Os02g0269200
GO:0043401	steroid hormone mediated signaling pathway	biological_process	0.35414	1	1	577	17	20967	0		1	Os02g0269200
GO:0048545	response to steroid hormone stimulus	biological_process	0.35414	1	1	577	17	20967	0		1	Os02g0269200
GO:0071383	cellular response to steroid hormone stimulus	biological_process	0.35414	1	1	577	17	20967	0		1	Os02g0269200
GO:0071396	cellular response to lipid	biological_process	0.35414	1	1	577	17	20967	0		1	Os02g0269200
GO:0071407	cellular response to organic cyclic compound	biological_process	0.35414	1	1	577	17	20967	0		1	Os02g0269200
GO:0008380	RNA splicing	biological_process	0.35525	1	3	577	79	20967	1	Os03g0228200	2	Os04g0523000,Os06g0700300
GO:0030269	tetrahydromethanopterin S-methyltransferase activity	molecular_function	0.3556	1	1	577	16	20967	1	Os02g0618000	0
GO:0042086	5-methyl-5,6,7,8-tetrahydromethanopterin-dependent methyltransferase activity	molecular_function	0.3556	1	1	577	16	20967	1	Os02g0618000	0
GO:0009314	response to radiation	biological_process	0.3575	1	1	577	18	20967	1	Os02g0668000	0
GO:0009416	response to light stimulus	biological_process	0.3575	1	1	577	18	20967	1	Os02g0668000	0
GO:0019321	pentose metabolic process	biological_process	0.35975	1	1	577	16	20967	0		1	Os07g0176900
GO:0044432	endoplasmic reticulum part	cellular_component	0.36108	1	5	577	147	20967	2	Os03g0308800,Os10g0501900	3	Os05g0128100,Os05g0590300,Os06g0715200
GO:0006518	peptide metabolic process	biological_process	0.36186	1	2	577	44	20967	0		2	Os12g0263000,Os07g0517100
GO:0006520	cellular amino acid metabolic process	biological_process	0.36247	1	15	577	497	20967	2	Os06g0704700,Os11g0438700	13	Os04g0659100,Os01g0228600,Os01g0303800,Os12g0263000,Os07g0152900,Os07g0176900,Os03g0169100,Os03g0786100,Os08g0242700,Os03g0797400,Os12g0102600,Os08g0170200,Os02g0302400
GO:0004386	helicase activity	molecular_function	0.36413	1	13	577	489	20967	8	Os01g0695700,Novel00468,Os12g0239950,Os12g0270300,Os11g0484300,Os04g0486800,Os01g0297200,Os01g0856000	5	Os02g0318500,Os05g0460600,Os01g0833000,Os12g0230100,Os01g0630700
GO:0005747	mitochondrial respiratory chain complex I	cellular_component	0.36425	1	1	577	17	20967	1	Os12g0239950	0
GO:0030964	NADH dehydrogenase complex	cellular_component	0.36425	1	1	577	17	20967	1	Os12g0239950	0
GO:0045271	respiratory chain complex I	cellular_component	0.36425	1	1	577	17	20967	1	Os12g0239950	0
GO:0010608	posttranscriptional regulation of gene expression	biological_process	0.36601	1	2	577	44	20967	0		2	Os03g0651000,Os12g0507200
GO:0032504	multicellular organism reproduction	biological_process	0.36649	1	5	577	139	20967	4	Os03g0213800,Os03g0250801,Os12g0194900,Os04g0403400	1	Os07g0212200
GO:0009605	response to external stimulus	biological_process	0.36659	1	3	577	78	20967	2	Os12g0143800,Os02g0668000	1	Os08g0483700
GO:0061025	membrane fusion	biological_process	0.37028	1	2	577	49	20967	0		2	Os06g0612800,Os02g0704000
GO:0004866	endopeptidase inhibitor activity	molecular_function	0.37432	1	3	577	77	20967	0		3	Os01g0123900,Os03g0823400,Os01g0124000
GO:0061135	endopeptidase regulator activity	molecular_function	0.37432	1	3	577	77	20967	0		3	Os01g0124000,Os03g0823400,Os01g0123900
GO:0008430	selenium binding	molecular_function	0.37465	1	2	577	46	20967	0		2	Os02g0324400,Os01g0916400
GO:0016853	isomerase activity	molecular_function	0.37595	1	7	577	214	20967	0		7	Os07g0565600,Os03g0797400,Os03g0169100,Os07g0176900,Os08g0292600,Os06g0476200,Os01g0303800
GO:0004425	indole-3-glycerol-phosphate synthase activity	molecular_function	0.3771	1	1	577	15	20967	0		1	Os03g0797400
GO:0051259	protein oligomerization	biological_process	0.37719	1	1	577	18	20967	0		1	Os08g0483700
GO:0016892	endoribonuclease activity, producing 3'-phosphomonoesters	molecular_function	0.37739	1	1	577	16	20967	0		1	Os04g0523000
GO:0016894	endonuclease activity, active with either ribo- or deoxyribonucleic acids and producing 3'-phosphomonoesters	molecular_function	0.37739	1	1	577	16	20967	0		1	Os04g0523000
GO:0044275	cellular carbohydrate catabolic process	biological_process	0.37985	1	1	577	19	20967	0		1	Os10g0378150
GO:0005984	disaccharide metabolic process	biological_process	0.37998	1	2	577	53	20967	1	Os08g0409100	1	Os03g0401900
GO:0008272	sulfate transport	biological_process	0.38055	1	1	577	17	20967	0		1	Os05g0332600
GO:0015116	sulfate transmembrane transporter activity	molecular_function	0.38055	1	1	577	17	20967	0		1	Os05g0332600
GO:0042597	periplasmic space	cellular_component	0.38064	1	1	577	18	20967	0		1	Os10g0378150
GO:0030246	carbohydrate binding	molecular_function	0.38101	1	10	577	341	20967	4	Os10g0462300,Os01g0856900,Os08g0501000,Os11g0691500	6	Os01g0686200,Os01g0865400,Os02g0203300,Os09g0517900,Os05g0164100,Os02g0203200
GO:0030684	preribosome	cellular_component	0.38172	1	3	577	82	20967	2	Novel00331,Os04g0568700	1	Os01g0235900
GO:0046906	tetrapyrrole binding	molecular_function	0.38471	1	19	577	605	20967	5	Os03g0131200,Os06g0133000,Os03g0112950,Os11g0487600,Os06g0176200	14	Os01g0951500,Os08g0522400,Os02g0817900,Os10g0166600,Os03g0371400,Os06g0641800,Os10g0513550,Os10g0196100,Os09g0264400,Os12g0196700,Os03g0223100,Os12g0102600,Os01g0227800,Os10g0378100
GO:0016569	covalent chromatin modification	biological_process	0.3856	1	1	577	21	20967	1	Os01g0775100	0
GO:0016570	histone modification	biological_process	0.3856	1	1	577	21	20967	1	Os01g0775100	0
GO:0016755	transferase activity, transferring amino-acyl groups	molecular_function	0.38594	1	1	577	18	20967	1	Os04g0442200	0
GO:0006367	transcription initiation from RNA polymerase II promoter	biological_process	0.38718	1	2	577	48	20967	1	Os01g0393100	1	Os11g0202300
GO:0000097	sulfur amino acid biosynthetic process	biological_process	0.38756	1	1	577	18	20967	0		1	Os12g0102600
GO:0004970	ionotropic glutamate receptor activity	molecular_function	0.38778	1	1	577	22	20967	1	Os02g0117500	0
GO:0005231	excitatory extracellular ligand-gated ion channel activity	molecular_function	0.38778	1	1	577	22	20967	1	Os02g0117500	0
GO:0005234	extracellular-glutamate-gated ion channel activity	molecular_function	0.38778	1	1	577	22	20967	1	Os02g0117500	0
GO:0008066	glutamate receptor activity	molecular_function	0.38778	1	1	577	22	20967	1	Os02g0117500	0
GO:0005976	polysaccharide metabolic process	biological_process	0.38788	1	14	577	479	20967	6	Os09g0457500,Os09g0323000,Os09g0457700,Os02g0765300,Os09g0457833,Os08g0473600	8	Os10g0378150,Os11g0113700,Os12g0586100,Os04g0630900,Os05g0272300,Os02g0834700,Os03g0610900,Os10g0417600
GO:0009432	SOS response	biological_process	0.38903	1	1	577	18	20967	1	Os12g0143800	0
GO:0003729	mRNA binding	molecular_function	0.39004	1	1	577	18	20967	0		1	Os06g0196300
GO:0008134	transcription factor binding	molecular_function	0.39045	1	5	577	161	20967	2	Os11g0484300,Os02g0797400	3	Os12g0230100,Os06g0564700,Os06g0693100
GO:0032787	monocarboxylic acid metabolic process	biological_process	0.39112	1	7	577	211	20967	0		7	Os08g0230450,Os09g0400100,Os01g0207400,Os11g0566800,Os09g0400200,Os09g0400000,Os09g0400300
GO:0000785	chromatin	cellular_component	0.39168	1	2	577	49	20967	1	Os04g0403400	1	Os07g0212200
GO:0065007	biological regulation	biological_process	0.39199	1	100	577	3561	20967	50	Os03g0127500,Os02g0668000,Os11g0512000,Os04g0673300,Os09g0527900,Os04g0479900,Os02g0797400,Os06g0268600,Os10g0390900,Os08g0409100,Os05g0534400,Os02g0214500,Os01g0393100,Os07g0182000,Os11g0484300,Os10g0468500,Os03g0293000,Os02g0117500,Os11g0143300,Os11g0600600,Os02g0453600,Os10g0531900,Os03g0248600,Os01g0856000,Os01g0369200,Os04g0569100,Os08g0163400,Os10g0483500,Os12g0269101,Os02g0103100,Os06g0228…	50	Os04g0571300,Os02g0203200,Os04g0460900,Os02g0817900,Os10g0554200,Os11g0113700,Os01g0235900,Os06g0475400,Os11g0671000,Os10g0493600,Os01g0933075,Os01g0501800,Os03g0411300,Os12g0285100,Os12g0230100,Os07g0628700,Os02g0269200,Os06g0601000,Os04g0382300,Os10g0533100,Os03g0651000,Os03g0857750,Os02g0594300,Os08g0483700,Os01g0339500,Os02g0198700,Os07g0159900,Os12g0428700,Os02g0818000,Os02g0533800,Os12g0188…
GO:0008483	transaminase activity	molecular_function	0.39406	1	1	577	18	20967	0		1	Os02g0302400
GO:0007016	cytoskeletal anchoring at plasma membrane	biological_process	0.39676	1	1	577	20	20967	0		1	Os07g0628700
GO:0003896	DNA primase activity	molecular_function	0.39679	1	1	577	20	20967	1	Os05g0358200	0
GO:0048522	positive regulation of cellular process	biological_process	0.39686	1	5	577	152	20967	2	Os02g0103100,Os02g0649300	3	Os04g0382300,Os12g0507200,Os01g0235900
GO:0009512	cytochrome b6f complex	cellular_component	0.39705	1	1	577	19	20967	1	Os02g0248800	0
GO:0001871	pattern binding	molecular_function	0.3975	1	4	577	128	20967	3	Os01g0856900,Os08g0501000,Os11g0691500	1	Os05g0164100
GO:0030247	polysaccharide binding	molecular_function	0.3975	1	4	577	128	20967	3	Os11g0691500,Os01g0856900,Os08g0501000	1	Os05g0164100
GO:0008270	zinc ion binding	molecular_function	0.39981	1	40	577	1415	20967	10	Os06g0612150,Os04g0442900,Os04g0568700,Os04g0512400,Os04g0403400,Os10g0400200,Os09g0527900,Novel02315,Os12g0551900,Os03g0650900	30	Os08g0545300,Os02g0639800,Os09g0400300,Os03g0626100,Os06g0713000,Os06g0264200,Os06g0534900,Os06g0700300,Os02g0773500,Os12g0586100,Os08g0545200,Os01g0202500,Os02g0148700,Os10g0456800,Os03g0565200,Os03g0857400,Os04g0453500,Os09g0554200,Os02g0724000,Os09g0400000,Os09g0400100,Os02g0178600,Os06g0646000,Os01g0639900,Os06g0612800,Os03g0398600,Os04g0571300,Os10g0445400,Os09g0400200,Os04g0580800
GO:0005230	extracellular ligand-gated ion channel activity	molecular_function	0.40224	1	1	577	23	20967	1	Os02g0117500	0
GO:0051129	negative regulation of cellular component organization	biological_process	0.40369	1	1	577	20	20967	0		1	Os02g0148700
GO:0016410	N-acyltransferase activity	molecular_function	0.40371	1	3	577	81	20967	2	Os03g0205800,Os04g0445050	1	Os03g0794300
GO:0007091	metaphase/anaphase transition of mitotic cell cycle	biological_process	0.40552	1	1	577	20	20967	0		1	Os02g0148700
GO:0030071	regulation of mitotic metaphase/anaphase transition	biological_process	0.40552	1	1	577	20	20967	0		1	Os02g0148700
GO:0044772	mitotic cell cycle phase transition	biological_process	0.40552	1	1	577	20	20967	0		1	Os02g0148700
GO:0044784	metaphase/anaphase transition of cell cycle	biological_process	0.40552	1	1	577	20	20967	0		1	Os02g0148700
GO:1901990	regulation of mitotic cell cycle phase transition	biological_process	0.40552	1	1	577	20	20967	0		1	Os02g0148700
GO:1902099	regulation of metaphase/anaphase transition of cell cycle	biological_process	0.40552	1	1	577	20	20967	0		1	Os02g0148700
GO:0016070	RNA metabolic process	biological_process	0.4061	1	85	577	3016	20967	48	Os10g0468500,Os11g0484300,Os03g0228200,Os07g0182000,Os06g0320200,Os02g0214500,Os01g0393100,Os08g0409100,Os05g0358200,Os06g0268600,Os04g0479900,Os02g0797400,Os04g0673300,Os11g0512000,Os03g0127500,Os02g0668000,Os06g0728700,Os05g0151000,Os08g0163400,Os01g0369200,Os04g0569100,Os10g0531900,Os03g0248600,Os11g0600600,Os02g0453600,Os11g0143300,Os01g0812000,Os02g0117500,Os05g0124000,Os02g0557800,Os03g0191…	37	Os01g0235900,Os05g0555600,Os06g0475400,Os11g0202300,Os10g0554200,Os02g0203200,Os04g0460900,Os04g0571300,Os01g0823900,Os08g0483700,Os01g0339500,Os02g0594300,Os06g0601000,Os04g0382300,Os10g0533100,Os02g0269200,Os12g0285100,Os12g0230100,Os06g0700300,Os01g0933075,Os10g0493600,Os11g0671000,Os06g0646000,Os06g0612800,Os09g0246300,Os04g0523000,Os01g0855200,Os08g0242700,Os06g0698748,Os06g0693100,Os10g0534…
GO:0031047	gene silencing by RNA	biological_process	0.40632	1	1	577	20	20967	0		1	Os04g0192200
GO:0007010	cytoskeleton organization	biological_process	0.40764	1	34	577	1183	20967	15	Os06g0612150,Os02g0649300,Os09g0323000,Os01g0369200,Os08g0163400,Os09g0527900,Os02g0797400,Os09g0505400,Os06g0176200,Os02g0809800,Os02g0809700,Os09g0321900,Os10g0462300,Os04g0673300,Os02g0606600	19	Os06g0700300,Os01g0252600,Os01g0871900,Os10g0395200,Os01g0566800,Os02g0148700,Os10g0456800,Os02g0594300,Os01g0339500,Os05g0491200,Os03g0670700,Os07g0628700,Os05g0179900,Os01g0577300,Os08g0260000,Os05g0590300,Os06g0646000,Os06g0698711,Os05g0430800
GO:0003873	6-phosphofructo-2-kinase activity	molecular_function	0.40802	1	1	577	18	20967	0		1	Os05g0164100
GO:0006000	fructose metabolic process	biological_process	0.40802	1	1	577	18	20967	0		1	Os05g0164100
GO:0006855	drug transmembrane transport	biological_process	0.40836	1	2	577	52	20967	2	Os03g0216700,Os01g0830000	0
GO:0015238	drug transmembrane transporter activity	molecular_function	0.40836	1	2	577	52	20967	2	Os01g0830000,Os03g0216700	0
GO:0016811	hydrolase activity, acting on carbon-nitrogen (but not peptide) bonds, in linear amides	molecular_function	0.41027	1	1	577	21	20967	0		1	Os01g0764900
GO:0004860	protein kinase inhibitor activity	molecular_function	0.41277	1	1	577	20	20967	0		1	Os01g0630700
GO:0019210	kinase inhibitor activity	molecular_function	0.41277	1	1	577	20	20967	0		1	Os01g0630700
GO:0038023	signaling receptor activity	molecular_function	0.41277	1	7	577	239	20967	4	Os10g0390900,Os11g0600600,Os02g0117500,Os01g0369200	3	Os02g0269200,Os01g0339500,Os02g0148700
GO:0006650	glycerophospholipid metabolic process	biological_process	0.41391	1	4	577	125	20967	4	Os04g0314100,Os04g0324100,Os03g0308800,Os04g0324000	0
GO:0015672	monovalent inorganic cation transport	biological_process	0.41574	1	17	577	585	20967	6	Novel00488,Os01g0843700,Os06g0704700,Os02g0649300,Os02g0160600,Os08g0466200	11	Os06g0698711,Os10g0534900,Os02g0774100,Os05g0491200,Os09g0554200,Os08g0260000,Os08g0545300,Os08g0545200,Os07g0513000,Os01g0566800,Os03g0582000
GO:0070838	divalent metal ion transport	biological_process	0.417	1	3	577	87	20967	2	Os03g0149300,Os12g0239950	1	Os02g0318500
GO:0000075	cell cycle checkpoint	biological_process	0.41705	1	1	577	21	20967	0		1	Os02g0148700
GO:1901988	negative regulation of cell cycle phase transition	biological_process	0.41705	1	1	577	21	20967	0		1	Os02g0148700
GO:0007155	cell adhesion	biological_process	0.41859	1	4	577	123	20967	3	Os02g0103500,Os02g0103100,Os10g0462300	1	Os11g0485500
GO:0019076	viral release from host cell	biological_process	0.41988	1	1	577	21	20967	0		1	Os01g0857200
GO:0006397	mRNA processing	biological_process	0.42057	1	6	577	192	20967	4	Os05g0124000,Os03g0308800,Os01g0812000,Os03g0228200	2	Os06g0700300,Os08g0483700
GO:1901682	sulfur compound transmembrane transporter activity	molecular_function	0.4213	1	1	577	19	20967	0		1	Os05g0332600
GO:0016620	oxidoreductase activity, acting on the aldehyde or oxo group of donors, NAD or NADP as acceptor	molecular_function	0.4223	1	2	577	51	20967	1	Os05g0409500	1	Os02g0834700
GO:0004144	diacylglycerol O-acyltransferase activity	molecular_function	0.42397	1	1	577	20	20967	0		1	Os02g0486500
GO:0016411	acylglycerol O-acyltransferase activity	molecular_function	0.42397	1	1	577	20	20967	0		1	Os02g0486500
GO:0050789	regulation of biological process	biological_process	0.42468	1	94	577	3361	20967	48	Os12g0269101,Os01g0369200,Os04g0569100,Os08g0163400,Os11g0600600,Os02g0453600,Os10g0531900,Os03g0248600,Os02g0117500,Os11g0143300,Os11g0484300,Os10g0468500,Os03g0293000,Os10g0390900,Os05g0534400,Os08g0409100,Os02g0214500,Os01g0393100,Os07g0182000,Os09g0527900,Os04g0479900,Os02g0797400,Os06g0268600,Os03g0127500,Os02g0668000,Os11g0512000,Os04g0673300,Os02g0649300,Os05g0186100,Novel01379,Os12g013940…	46	Os03g0651000,Os02g0594300,Os03g0857750,Os08g0483700,Os01g0339500,Os02g0198700,Os02g0269200,Os06g0601000,Os10g0533100,Os04g0382300,Os03g0411300,Os12g0285100,Os12g0230100,Os11g0671000,Os10g0493600,Os01g0933075,Os01g0501800,Os11g0113700,Os01g0235900,Os06g0475400,Os10g0554200,Os04g0571300,Os04g0460900,Os02g0203200,Os01g0680500,Os04g0192200,Os06g0693100,Os10g0534900,Os12g0507200,Os07g0660100,Os02g0148…
GO:0008170	N-methyltransferase activity	molecular_function	0.42576	1	2	577	55	20967	0		2	Os04g0481300,Os01g0823900
GO:0048518	positive regulation of biological process	biological_process	0.42646	1	5	577	157	20967	2	Os02g0103100,Os02g0649300	3	Os12g0507200,Os04g0382300,Os01g0235900
GO:0031226	intrinsic to plasma membrane	cellular_component	0.42679	1	1	577	21	20967	1	Novel00488	0
GO:0003899	DNA-directed RNA polymerase activity	molecular_function	0.42844	1	5	577	159	20967	4	Os06g0612150,Os06g0728700,Os05g0358200,Os05g0151000	1	Os09g0246300
GO:0006810	transport	biological_process	0.42949	1	83	577	3040	20967	33	Os02g0668000,Os06g0268600,Os08g0466200,Novel00488,Os03g0107300,Os01g0919800,Os02g0117500,Os01g0601000,Os04g0521100,Os03g0149300,Os02g0175000,Os02g0160600,Os09g0321900,Os01g0775100,Os02g0103100,Os09g0505400,Os01g0715500,Os02g0323000,Os04g0462400,Os03g0684400,Os01g0830000,Os01g0843700,Os01g0695700,Os03g0823800,Os07g0412100,Os08g0108700,Os12g0239950,Os03g0216700,Os04g0445050,Os05g0186100,Os06g070470…	50	Os01g0239200,Os11g0128300,Os12g0196700,Os12g0183100,Os05g0231700,Os07g0151200,Os01g0142800,Os03g0582000,Os04g0388700,Os10g0554200,Os03g0594400,Os03g0634000,Os05g0332600,Os08g0260000,Os09g0554200,Os01g0872100,Os09g0541000,Os07g0513000,Os12g0586100,Os01g0871900,Os08g0545200,Os12g0230100,Os12g0285100,Os03g0856500,Os05g0491200,Os02g0649900,Os08g0483700,Os06g0715200,Os05g0231600,Os06g0308000,Os12g0503…
GO:0051234	establishment of localization	biological_process	0.42949	1	83	577	3040	20967	33	Os07g0412100,Os08g0108700,Os02g0323000,Os04g0462400,Os01g0830000,Os03g0684400,Os03g0823800,Os01g0843700,Os01g0695700,Os09g0505400,Os01g0715500,Os02g0175000,Os02g0160600,Os01g0775100,Os09g0321900,Os02g0103100,Os05g0186100,Os03g0150500,Os06g0704700,Os02g0649300,Os04g0445050,Os03g0216700,Os12g0239950,Novel00488,Os03g0107300,Os06g0268600,Os08g0466200,Os02g0668000,Os03g0149300,Os01g0601000,Os04g052110…	50	Os05g0590300,Os01g0872000,Os05g0594200,Os06g0698711,Os02g0318500,Os02g0774100,Os10g0111350,Os01g0208700,Os04g0667800,Os03g0411800,Os01g0857200,Os12g0503000,Os06g0308000,Os01g0630700,Os08g0545300,Os06g0578400,Os10g0534900,Os05g0241200,Os01g0566800,Os04g0401000,Os06g0706400,Os03g0634000,Os05g0332600,Os09g0554200,Os08g0260000,Os10g0554200,Os03g0594400,Os01g0142800,Os04g0388700,Os03g0582000,Os01g0239…
GO:0048038	quinone binding	molecular_function	0.42976	1	1	577	21	20967	1	Os07g0137600	0
GO:0016887	ATPase activity	molecular_function	0.43114	1	17	577	656	20967	10	Os01g0297200,Os02g0211000,Os04g0486800,Os11g0484300,Os02g0323000,Os01g0695700,Os02g0797400,Os01g0356800,Novel00509,Os12g0239950	7	Os08g0170100,Os02g0318500,Os03g0409100,Os07g0513000,Os03g0582000,Os12g0230100,Os08g0170200
GO:0015893	drug transport	biological_process	0.43158	1	2	577	54	20967	2	Os01g0830000,Os03g0216700	0
GO:0090484	drug transporter activity	molecular_function	0.43158	1	2	577	54	20967	2	Os01g0830000,Os03g0216700	0
GO:0030054	cell junction	cellular_component	0.43159	1	1	577	21	20967	0		1	Os09g0400000
GO:0008643	carbohydrate transport	biological_process	0.43163	1	2	577	51	20967	1	Novel00488	1	Os12g0503000
GO:0006732	coenzyme metabolic process	biological_process	0.43233	1	6	577	187	20967	2	Os11g0438700,Os06g0704700	4	Os07g0176900,Os06g0486800,Os07g0608100,Os01g0228600
GO:0006935	chemotaxis	biological_process	0.43404	1	1	577	19	20967	0		1	Os08g0483700
GO:0020037	heme binding	molecular_function	0.43435	1	18	577	588	20967	5	Os06g0133000,Os03g0131200,Os03g0112950,Os11g0487600,Os06g0176200	13	Os02g0817900,Os01g0951500,Os08g0522400,Os12g0196700,Os03g0223100,Os01g0227800,Os10g0378100,Os10g0166600,Os03g0371400,Os06g0641800,Os10g0513550,Os10g0196100,Os09g0264400
GO:0016458	gene silencing	biological_process	0.43698	1	1	577	22	20967	0		1	Os04g0192200
GO:0019031	viral envelope	cellular_component	0.44145	1	5	577	162	20967	1	Os04g0568700	4	Os12g0230100,Os06g0612800,Os02g0148700,Os02g0704000
GO:0036338	viral membrane	cellular_component	0.44145	1	5	577	162	20967	1	Os04g0568700	4	Os12g0230100,Os06g0612800,Os02g0148700,Os02g0704000
GO:0016779	nucleotidyltransferase activity	molecular_function	0.44179	1	14	577	502	20967	8	Os11g0512000,Os01g0633100,Os05g0580000,Os06g0612150,Os04g0568700,Os05g0151000,Os05g0358200,Os06g0728700	6	Os11g0202300,Os08g0237200,Os09g0246300,Os06g0698748,Os07g0665000,Os01g0235900
GO:0006733	oxidoreduction coenzyme metabolic process	biological_process	0.44504	1	3	577	88	20967	0		3	Os06g0486800,Os01g0228600,Os07g0176900
GO:0008176	tRNA (guanine-N7-)-methyltransferase activity	molecular_function	0.44519	1	1	577	20	20967	0		1	Os06g0646000
GO:0004620	phospholipase activity	molecular_function	0.44736	1	1	577	20	20967	0		1	Os08g0214900
GO:0016769	transferase activity, transferring nitrogenous groups	molecular_function	0.44765	1	1	577	22	20967	0		1	Os02g0302400
GO:0006771	riboflavin metabolic process	biological_process	0.44803	1	1	577	21	20967	0		1	Os05g0460600
GO:0009231	riboflavin biosynthetic process	biological_process	0.44803	1	1	577	21	20967	0		1	Os05g0460600
GO:0042726	flavin-containing compound metabolic process	biological_process	0.44803	1	1	577	21	20967	0		1	Os05g0460600
GO:0042727	flavin-containing compound biosynthetic process	biological_process	0.44803	1	1	577	21	20967	0		1	Os05g0460600
GO:0051701	interaction with host	biological_process	0.44843	1	5	577	171	20967	0		5	Os02g0704000,Os02g0818000,Os02g0817900,Os06g0612800,Os01g0857200
GO:0051082	unfolded protein binding	molecular_function	0.44858	1	4	577	123	20967	1	Os04g0568700	3	Os06g0731300,Os05g0110100,Os03g0414400
GO:0006812	cation transport	biological_process	0.45024	1	26	577	916	20967	12	Os07g0412100,Os06g0704700,Os03g0149300,Os02g0649300,Novel00488,Os03g0684400,Os01g0843700,Os01g0601000,Os08g0466200,Os02g0175000,Os12g0239950,Os02g0160600	14	Os08g0260000,Os08g0545300,Os09g0554200,Os06g0698711,Os02g0318500,Os02g0774100,Os10g0534900,Os05g0491200,Os07g0513000,Os08g0545200,Os01g0566800,Os04g0401000,Os03g0411800,Os03g0582000
GO:0007606	sensory perception of chemical stimulus	biological_process	0.45089	1	1	577	24	20967	0		1	Os02g0148700
GO:0006415	translational termination	biological_process	0.45181	1	1	577	21	20967	0		1	Os12g0507200
GO:0043624	cellular protein complex disassembly	biological_process	0.45181	1	1	577	21	20967	0		1	Os12g0507200
GO:0022892	substrate-specific transporter activity	molecular_function	0.45199	1	33	577	1184	20967	16	Os02g0175000,Os02g0160600,Os06g0268600,Os08g0466200,Novel00488,Os03g0684400,Os03g0107300,Os01g0843700,Os07g0412100,Os08g0108700,Os12g0239950,Os02g0117500,Os01g0601000,Os04g0445050,Os03g0149300,Os02g0649300	17	Os12g0503000,Os12g0183100,Os03g0411800,Os03g0582000,Os06g0698711,Os02g0774100,Os02g0318500,Os07g0517100,Os03g0634000,Os05g0332600,Os09g0554200,Os08g0260000,Os07g0513000,Os12g0586100,Os01g0566800,Os10g0534900,Os05g0491200
GO:0007088	regulation of mitosis	biological_process	0.45268	1	1	577	23	20967	0		1	Os02g0148700
GO:0007346	regulation of mitotic cell cycle	biological_process	0.45268	1	1	577	23	20967	0		1	Os02g0148700
GO:0051783	regulation of nuclear division	biological_process	0.45268	1	1	577	23	20967	0		1	Os02g0148700
GO:0009401	phosphoenolpyruvate-dependent sugar phosphotransferase system	biological_process	0.45302	1	1	577	22	20967	1	Novel00488	0
GO:0042493	response to drug	biological_process	0.45314	1	2	577	56	20967	2	Os03g0216700,Os01g0830000	0
GO:0032268	regulation of cellular protein metabolic process	biological_process	0.45422	1	2	577	52	20967	0		2	Os03g0651000,Os12g0507200
GO:1901505	carbohydrate derivative transporter activity	molecular_function	0.45432	1	1	577	22	20967	1	Os08g0108700	0
GO:0003887	DNA-directed DNA polymerase activity	molecular_function	0.45448	1	4	577	127	20967	1	Os04g0568700	3	Os01g0235900,Os11g0202300,Os06g0698748
GO:0042330	taxis	biological_process	0.45466	1	1	577	21	20967	0		1	Os08g0483700
GO:0010948	negative regulation of cell cycle process	biological_process	0.45517	1	1	577	24	20967	0		1	Os02g0148700
GO:0006305	DNA alkylation	biological_process	0.456	1	1	577	23	20967	0		1	Os04g0481300
GO:0006306	DNA methylation	biological_process	0.456	1	1	577	23	20967	0		1	Os04g0481300
GO:0044728	DNA methylation or demethylation	biological_process	0.456	1	1	577	23	20967	0		1	Os04g0481300
GO:0018193	peptidyl-amino acid modification	biological_process	0.45615	1	1	577	22	20967	1	Os06g0228500	0
GO:0000988	protein binding transcription factor activity	molecular_function	0.4565	1	7	577	234	20967	5	Os08g0163400,Os01g0369200,Novel01057,Os10g0468500,Os05g0586600	2	Os10g0533100,Os06g0475400
GO:0009067	aspartate family amino acid biosynthetic process	biological_process	0.45774	1	2	577	56	20967	0		2	Os01g0303800,Os12g0102600
GO:0072348	sulfur compound transport	biological_process	0.45777	1	1	577	21	20967	0		1	Os05g0332600
GO:0006302	double-strand break repair	biological_process	0.45949	1	1	577	23	20967	0		1	Os01g0235900
GO:0019400	alditol metabolic process	biological_process	0.46052	1	1	577	22	20967	0		1	Os04g0453500
GO:0071804	cellular potassium ion transport	biological_process	0.46061	1	1	577	29	20967	1	Os08g0466200	0
GO:0071805	potassium ion transmembrane transport	biological_process	0.46061	1	1	577	29	20967	1	Os08g0466200	0
GO:0016051	carbohydrate biosynthetic process	biological_process	0.46087	1	14	577	506	20967	7	Os09g0457833,Os08g0473600,Os02g0765300,Os08g0409100,Os09g0457700,Os09g0457500,Os09g0323000	7	Os10g0417600,Os03g0610900,Os04g0630900,Os02g0834700,Os05g0272300,Os11g0113700,Os12g0586100
GO:0009755	hormone-mediated signaling pathway	biological_process	0.46254	1	1	577	24	20967	0		1	Os02g0269200
GO:0032870	cellular response to hormone stimulus	biological_process	0.46254	1	1	577	24	20967	0		1	Os02g0269200
GO:0005213	structural constituent of chorion	molecular_function	0.4637	1	3	577	88	20967	3	Os03g0250801,Os03g0213800,Os12g0194900	0
GO:0007292	female gamete generation	biological_process	0.4637	1	3	577	88	20967	3	Os03g0250801,Os03g0213800,Os12g0194900	0
GO:0007304	chorion-containing eggshell formation	biological_process	0.4637	1	3	577	88	20967	3	Os03g0213800,Os03g0250801,Os12g0194900	0
GO:0030703	eggshell formation	biological_process	0.4637	1	3	577	88	20967	3	Os03g0250801,Os03g0213800,Os12g0194900	0
GO:0030707	ovarian follicle cell development	biological_process	0.4637	1	3	577	88	20967	3	Os12g0194900,Os03g0250801,Os03g0213800	0
GO:0048477	oogenesis	biological_process	0.4637	1	3	577	88	20967	3	Os12g0194900,Os03g0250801,Os03g0213800	0
GO:0000103	sulfate assimilation	biological_process	0.46481	1	1	577	25	20967	1	Os01g0695700	0
GO:0004020	adenylylsulfate kinase activity	molecular_function	0.46481	1	1	577	25	20967	1	Os01g0695700	0
GO:0005667	transcription factor complex	cellular_component	0.46576	1	3	577	88	20967	1	Os01g0393100	2	Os11g0202300,Os01g0758500
GO:0045261	proton-transporting ATP synthase complex, catalytic core F(1)	cellular_component	0.46894	1	1	577	22	20967	0		1	Os07g0513000
GO:0017025	TBP-class protein binding	molecular_function	0.46932	1	1	577	22	20967	0		1	Os06g0564700
GO:0016010	dystrophin-associated glycoprotein complex	cellular_component	0.47023	1	1	577	26	20967	0		1	Os07g0628700
GO:0006720	isoprenoid metabolic process	biological_process	0.47459	1	3	577	93	20967	1	Os01g0695300	2	Os05g0555600,Os12g0183100
GO:0008299	isoprenoid biosynthetic process	biological_process	0.47459	1	3	577	93	20967	1	Os01g0695300	2	Os05g0555600,Os12g0183100
GO:0006869	lipid transport	biological_process	0.47537	1	2	577	57	20967	1	Os08g0108700	1	Os08g0483700
GO:0010876	lipid localization	biological_process	0.47537	1	2	577	57	20967	1	Os08g0108700	1	Os08g0483700
GO:0044765	single-organism transport	biological_process	0.47815	1	59	577	2175	20967	27	Os02g0175000,Os02g0160600,Os02g0668000,Os02g0103100,Os09g0505400,Os01g0715500,Os08g0466200,Novel00488,Os04g0462400,Os02g0323000,Os03g0823800,Os01g0843700,Os01g0695700,Os03g0107300,Os01g0830000,Os03g0684400,Os08g0108700,Os07g0412100,Os12g0239950,Os01g0919800,Os01g0601000,Os03g0216700,Os04g0445050,Os02g0649300,Os03g0150500,Os03g0149300,Os06g0704700	32	Os12g0183100,Os12g0196700,Os12g0503000,Os01g0239200,Os07g0151200,Os01g0142800,Os04g0388700,Os03g0582000,Os03g0411800,Os02g0774100,Os02g0318500,Os06g0698711,Os03g0594400,Os10g0554200,Os05g0332600,Os09g0554200,Os05g0594200,Os08g0260000,Os06g0706400,Os01g0872100,Os01g0566800,Os04g0401000,Os08g0545200,Os05g0241200,Os07g0513000,Os12g0285100,Os10g0534900,Os06g0578400,Os05g0491200,Os08g0483700,Os02g0649…
GO:0071495	cellular response to endogenous stimulus	biological_process	0.47835	1	1	577	25	20967	0		1	Os02g0269200
GO:0051246	regulation of protein metabolic process	biological_process	0.47901	1	2	577	55	20967	0		2	Os03g0651000,Os12g0507200
GO:0043934	sporulation	biological_process	0.48043	1	1	577	25	20967	1	Os11g0600600	0
GO:0031683	G-protein beta/gamma-subunit complex binding	molecular_function	0.48197	1	2	577	61	20967	2	Os02g0323000,Os01g0695700	0
GO:0040029	regulation of gene expression, epigenetic	biological_process	0.48411	1	1	577	25	20967	0		1	Os04g0481300
GO:0009790	embryo development	biological_process	0.48538	1	1	577	23	20967	0		1	Os06g0618700
GO:0004879	ligand-activated sequence-specific DNA binding RNA polymerase II transcription factor activity	molecular_function	0.48582	1	2	577	60	20967	1	Os01g0369200	1	Os01g0339500
GO:0004882	androgen receptor activity	molecular_function	0.48582	1	2	577	60	20967	1	Os01g0369200	1	Os01g0339500
GO:0030518	intracellular steroid hormone receptor signaling pathway	biological_process	0.48582	1	2	577	60	20967	1	Os01g0369200	1	Os01g0339500
GO:0030521	androgen receptor signaling pathway	biological_process	0.48582	1	2	577	60	20967	1	Os01g0369200	1	Os01g0339500
GO:0030522	intracellular receptor signaling pathway	biological_process	0.48582	1	2	577	60	20967	1	Os01g0369200	1	Os01g0339500
GO:0030430	host cell cytoplasm	cellular_component	0.48593	1	1	577	26	20967	0		1	Os01g0857200
GO:0044459	plasma membrane part	cellular_component	0.48761	1	3	577	105	20967	2	Os04g0486800,Novel00488	1	Os07g0628700
GO:0006541	glutamine metabolic process	biological_process	0.48805	1	1	577	24	20967	0		1	Os04g0659100
GO:0051179	localization	biological_process	0.48808	1	84	577	3122	20967	33	Os01g0601000,Os04g0521100,Os01g0919800,Os02g0117500,Os03g0149300,Os06g0268600,Os08g0466200,Os02g0668000,Novel00488,Os03g0107300,Os03g0216700,Os12g0239950,Os05g0186100,Os06g0704700,Os03g0150500,Os02g0649300,Os04g0445050,Os09g0505400,Os01g0715500,Os02g0175000,Os02g0160600,Os09g0321900,Os01g0775100,Os02g0103100,Os07g0412100,Os08g0108700,Os02g0323000,Os04g0462400,Os03g0684400,Os01g0830000,Os01g084370…	51	Os07g0513000,Os01g0871900,Os12g0586100,Os08g0545200,Os12g0230100,Os12g0285100,Os01g0872100,Os09g0541000,Os02g0649900,Os08g0483700,Os06g0715200,Os05g0231600,Os03g0856500,Os05g0491200,Os07g0628700,Os01g0142800,Os03g0582000,Os04g0388700,Os01g0239200,Os12g0196700,Os11g0128300,Os12g0183100,Os05g0231700,Os07g0151200,Os03g0634000,Os05g0332600,Os08g0260000,Os09g0554200,Os10g0554200,Os03g0594400,Os05g0241…
GO:0048468	cell development	biological_process	0.48832	1	3	577	91	20967	3	Os03g0213800,Os03g0250801,Os12g0194900	0
GO:0000375	RNA splicing, via transesterification reactions	biological_process	0.48913	1	2	577	61	20967	1	Os03g0228200	1	Os06g0700300
GO:0000377	RNA splicing, via transesterification reactions with bulged adenosine as nucleophile	biological_process	0.48913	1	2	577	61	20967	1	Os03g0228200	1	Os06g0700300
GO:0000398	mRNA splicing, via spliceosome	biological_process	0.48913	1	2	577	61	20967	1	Os03g0228200	1	Os06g0700300
GO:0044237	cellular metabolic process	biological_process	0.48966	1	233	577	8587	20967	96	Os04g0324000,Os09g0457833,Os12g0239950,Os06g0612150,Os09g0539400,Os06g0704700,Os05g0548900,Os01g0228400,Os02g0103100,Os06g0176200,Os12g0551900,Os05g0329400,Os08g0501000,Os01g0775100,Os11g0149300,Os12g0270300,Os11g0691500,Os02g0765300,Os01g0695700,Os03g0161900,Os04g0308100,Os03g0191900,Os05g0124000,Os01g0974200,Os03g0248600,Os01g0152000,Os01g0856000,Os08g0163400,Os09g0323000,Os06g0728700,Os05g0438…	137	Os03g0857400,Os10g0100300,Os05g0565400,Os08g0119800,Os01g0733200,Os05g0568300,Os08g0170200,Os01g0865400,Os08g0230450,Os07g0212200,Os10g0113100,Os02g0148700,Os03g0169100,Os09g0460350,Os01g0680500,Os07g0565600,Os02g0768600,Os08g0516900,Os10g0534900,Os06g0693100,Os01g0630700,Os04g0659100,Os02g0834700,Os05g0496200,Os07g0141400,Os02g0639100,Os06g0698748,Os06g0308000,Os08g0292600,Os06g0612800,Os09g0246…
GO:0009404	toxin metabolic process	biological_process	0.49102	1	1	577	24	20967	0		1	Os11g0671000
GO:0050794	regulation of cellular process	biological_process	0.4927	1	89	577	3224	20967	47	Os11g0149300,Os02g0731300,Os12g0551900,Os06g0228500,Os02g0103100,Os02g0557800,Os04g0442200,Os03g0191900,Os04g0568700,Os05g0586600,Os02g0606600,Os03g0161900,Os02g0323000,Os01g0695700,Novel01057,Os12g0139400,Novel01379,Os12g0239950,Os05g0186100,Os02g0649300,Os06g0268600,Os02g0797400,Os04g0479900,Os09g0527900,Os04g0673300,Os11g0512000,Os02g0668000,Os03g0127500,Os03g0293000,Os10g0468500,Os11g0484300,…	42	Os12g0188566,Os01g0855200,Os02g0533800,Os12g0428700,Os07g0159900,Os07g0476900,Os02g0774100,Os02g0318500,Os07g0684100,Os06g0612800,Os09g0246300,Os12g0188700,Os10g0113100,Os02g0148700,Os07g0660100,Os01g0733200,Os12g0507200,Os10g0534900,Os06g0693100,Os01g0680500,Os02g0203200,Os04g0460900,Os04g0571300,Os06g0475400,Os01g0235900,Os11g0113700,Os10g0554200,Os12g0230100,Os12g0285100,Os03g0411300,Os01g0501…
GO:0005681	spliceosomal complex	cellular_component	0.49397	1	2	577	59	20967	0		2	Os07g0476900,Os06g0700300
GO:0015698	inorganic anion transport	biological_process	0.49431	1	2	577	62	20967	1	Os03g0107300	1	Os05g0332600
GO:0015093	ferrous iron transmembrane transporter activity	molecular_function	0.49451	1	2	577	61	20967	1	Os12g0239950	1	Os02g0318500
GO:0015684	ferrous iron transport	biological_process	0.49451	1	2	577	61	20967	1	Os12g0239950	1	Os02g0318500
GO:0071310	cellular response to organic substance	biological_process	0.49582	1	1	577	26	20967	0		1	Os02g0269200
GO:0044767	single-organism developmental process	biological_process	0.49671	1	6	577	206	20967	5	Os12g0194900,Os02g0453600,Os03g0250801,Os03g0213800,Os11g0600600	1	Os06g0618700
GO:0003993	acid phosphatase activity	molecular_function	0.49677	1	1	577	23	20967	1	Os05g0188900	0
GO:0032259	methylation	biological_process	0.49829	1	4	577	136	20967	1	Os05g0548900	3	Os04g0481300,Os06g0646000,Os05g0231700
GO:0016459	myosin complex	cellular_component	0.50133	1	1	577	27	20967	1	Os01g0356800	0
GO:0008171	O-methyltransferase activity	molecular_function	0.5023	1	3	577	92	20967	1	Os05g0548900	2	Os06g0646000,Os02g0823400
GO:0000096	sulfur amino acid metabolic process	biological_process	0.50263	1	1	577	26	20967	0		1	Os12g0102600
GO:0008236	serine-type peptidase activity	molecular_function	0.50299	1	10	577	347	20967	5	Os07g0656900,Os06g0318600,Os03g0159000,Os02g0114200,Os03g0421000	5	Os07g0643100,Os06g0529900,Os02g0198700,Os05g0268500,Os10g0397800
GO:0017171	serine hydrolase activity	molecular_function	0.50299	1	10	577	347	20967	5	Os03g0159000,Os07g0656900,Os06g0318600,Os03g0421000,Os02g0114200	5	Os06g0529900,Os07g0643100,Os02g0198700,Os10g0397800,Os05g0268500
GO:0005451	monovalent cation:hydrogen antiporter activity	molecular_function	0.50324	1	1	577	25	20967	0		1	Os10g0534900
GO:0015385	sodium:hydrogen antiporter activity	molecular_function	0.50324	1	1	577	25	20967	0		1	Os10g0534900
GO:0015491	cation:cation antiporter activity	molecular_function	0.50324	1	1	577	25	20967	0		1	Os10g0534900
GO:0005992	trehalose biosynthetic process	biological_process	0.50587	1	1	577	29	20967	1	Os08g0409100	0
GO:0034645	cellular macromolecule biosynthetic process	biological_process	0.5065	1	106	577	3838	20967	57	Os08g0409100,Os01g0393100,Os02g0214500,Os07g0182000,Novel00488,Os03g0387900,Os11g0484300,Os10g0468500,Os09g0457500,Os02g0668000,Os03g0127500,Os11g0512000,Os03g0214100,Os04g0673300,Os02g0797400,Os04g0479900,Os06g0127900,Os06g0268600,Os05g0358200,Os04g0569100,Os09g0457700,Os01g0369200,Os08g0163400,Os09g0323000,Os05g0151000,Os06g0728700,Os02g0117500,Os06g0229800,Os11g0143300,Os01g0974200,Os02g045360…	49	Os10g0554200,Os11g0202300,Os02g0754300,Os07g0569600,Os11g0113700,Os06g0475400,Os01g0235900,Os05g0272300,Os01g0633000,Os04g0571300,Os04g0630900,Os02g0203200,Os04g0460900,Os02g0269200,Os10g0533100,Os06g0601000,Os04g0382300,Os02g0594300,Os03g0651000,Os05g0460600,Os01g0339500,Os11g0671000,Os10g0493600,Os01g0933075,Os01g0833000,Os12g0230100,Os05g0292700,Os12g0285100,Os12g0586100,Os06g0612800,Os09g0246…
GO:0043414	macromolecule methylation	biological_process	0.50672	1	3	577	101	20967	1	Os05g0548900	2	Os06g0646000,Os04g0481300
GO:0016840	carbon-nitrogen lyase activity	molecular_function	0.50984	1	1	577	27	20967	0		1	Os02g0626100
GO:0051128	regulation of cellular component organization	biological_process	0.51033	1	2	577	64	20967	0		2	Os02g0148700,Os12g0507200
GO:0003724	RNA helicase activity	molecular_function	0.5115	1	4	577	147	20967	2	Os12g0239950,Os01g0297200	2	Os02g0318500,Os12g0230100
GO:0044770	cell cycle phase transition	biological_process	0.51301	1	1	577	28	20967	0		1	Os02g0148700
GO:1901987	regulation of cell cycle phase transition	biological_process	0.51301	1	1	577	28	20967	0		1	Os02g0148700
GO:0000981	sequence-specific DNA binding RNA polymerase II transcription factor activity	molecular_function	0.51359	1	2	577	64	20967	1	Os01g0369200	1	Os01g0339500
GO:0003746	translation elongation factor activity	molecular_function	0.51405	1	1	577	25	20967	0		1	Os12g0507200
GO:0005852	eukaryotic translation initiation factor 3 complex	cellular_component	0.51485	1	1	577	27	20967	0		1	Os12g0586100
GO:0045017	glycerolipid biosynthetic process	biological_process	0.51635	1	2	577	68	20967	1	Os03g0308800	1	Os02g0486500
GO:0044281	small molecule metabolic process	biological_process	0.51655	1	37	577	1357	20967	6	Os12g0578200,Os06g0127900,Os11g0438700,Os06g0704700,Os06g0612150,Os12g0239950	31	Os07g0152900,Os12g0263000,Os09g0400100,Os09g0400000,Os01g0228600,Os04g0453500,Os05g0430800,Os11g0566800,Os03g0797400,Os10g0378150,Os01g0303800,Os09g0400200,Os06g0486800,Os02g0533800,Os08g0242700,Os07g0176900,Os03g0786100,Os06g0715200,Os05g0460600,Os09g0400300,Os04g0659100,Os02g0302400,Os03g0679700,Os03g0169100,Os07g0513000,Os06g0112100,Os12g0230100,Os08g0230450,Os12g0102600,Os01g0207400,Os08g0170…
GO:0022412	cellular process involved in reproduction in multicellular organism	biological_process	0.51692	1	3	577	95	20967	3	Os03g0250801,Os03g0213800,Os12g0194900	0
GO:0050660	flavin adenine dinucleotide binding	molecular_function	0.51805	1	5	577	176	20967	1	Os10g0483500	4	Os06g0549300,Os05g0555600,Os08g0545200,Os02g0235900
GO:0016071	mRNA metabolic process	biological_process	0.52266	1	6	577	215	20967	4	Os01g0812000,Os03g0228200,Os05g0124000,Os03g0308800	2	Os08g0483700,Os06g0700300
GO:0016879	ligase activity, forming carbon-nitrogen bonds	molecular_function	0.52702	1	14	577	500	20967	2	Os07g0412100,Os09g0321900	12	Os12g0263000,Os02g0178600,Os09g0554200,Os04g0118100,Os04g0659100,Os10g0445400,Os07g0691200,Os04g0580800,Os01g0823900,Os03g0398600,Os04g0667800,Os06g0534900
GO:0003697	single-stranded DNA binding	molecular_function	0.52973	1	1	577	27	20967	1	Os12g0143800	0
GO:0007600	sensory perception	biological_process	0.53001	1	1	577	30	20967	0		1	Os02g0148700
GO:0004455	ketol-acid reductoisomerase activity	molecular_function	0.53061	1	1	577	27	20967	0		1	Os01g0228600
GO:0090304	nucleic acid metabolic process	biological_process	0.53128	1	107	577	3989	20967	60	Os01g0228400,Os05g0548900,Os02g0649300,Os02g0642200,Os12g0239950,Os12g0139400,Os02g0804900,Os09g0539400,Os06g0612150,Novel01379,Os03g0161900,Novel01057,Os02g0557800,Os01g0297200,Os03g0191900,Os04g0568700,Os05g0586600,Os02g0731300,Os01g0775100,Os12g0551900,Os02g0103100,Os03g0308800,Os11g0149300,Os12g0270300,Os08g0163400,Os04g0569100,Os01g0369200,Os06g0728700,Os05g0151000,Os11g0143300,Os01g0812000,…	47	Os10g0534900,Os06g0693100,Os08g0516900,Os01g0680500,Os06g0534900,Os09g0460400,Os01g0630700,Os01g0733200,Os03g0857400,Os10g0113100,Os02g0148700,Os01g0758500,Os09g0246300,Os06g0612800,Os06g0646000,Os08g0242700,Os06g0698748,Os04g0481300,Os04g0523000,Os01g0855200,Os06g0601000,Os04g0382300,Os10g0533100,Os02g0269200,Os01g0339500,Os08g0483700,Os02g0594300,Os05g0460600,Os01g0933075,Os10g0493600,Os11g0671…
GO:0015297	antiporter activity	molecular_function	0.53182	1	3	577	108	20967	2	Os01g0830000,Os03g0216700	1	Os10g0534900
GO:0046351	disaccharide biosynthetic process	biological_process	0.53267	1	1	577	31	20967	1	Os08g0409100	0
GO:0009059	macromolecule biosynthetic process	biological_process	0.53847	1	106	577	3866	20967	57	Os03g0191900,Os02g0557800,Os05g0586600,Os04g0568700,Os03g0161900,Os02g0765300,Novel01057,Os03g0308800,Os11g0149300,Os01g0775100,Os02g0731300,Os02g0103100,Os06g0176200,Os08g0473600,Os12g0551900,Os05g0329400,Os02g0649300,Os09g0539400,Os02g0804900,Os12g0139400,Novel01379,Os06g0612150,Os09g0457833,Os11g0484300,Os03g0387900,Os09g0457500,Os10g0468500,Os07g0182000,Novel00488,Os08g0409100,Os02g0214500,Os…	49	Os03g0610900,Os06g0612800,Os09g0246300,Os10g0417600,Os01g0855200,Os06g0698748,Os08g0242700,Os02g0834700,Os09g0460400,Os08g0516900,Os10g0534900,Os06g0693100,Os12g0507200,Os01g0680500,Os01g0758500,Os10g0113100,Os02g0148700,Os05g0568300,Os03g0857400,Os01g0733200,Os11g0113700,Os01g0235900,Os06g0475400,Os02g0754300,Os07g0569600,Os11g0202300,Os10g0554200,Os02g0203200,Os04g0460900,Os04g0571300,Os05g0272…
GO:0061024	membrane organization	biological_process	0.54096	1	2	577	68	20967	0		2	Os02g0704000,Os06g0612800
GO:0009288	bacterial-type flagellum	cellular_component	0.54192	1	1	577	27	20967	0		1	Os08g0483700
GO:0045980	negative regulation of nucleotide metabolic process	biological_process	0.54218	1	1	577	26	20967	0		1	Os02g0533800
GO:0006633	fatty acid biosynthetic process	biological_process	0.54285	1	3	577	98	20967	0		3	Os11g0566800,Os01g0207400,Os08g0230450
GO:0048869	cellular developmental process	biological_process	0.5432	1	5	577	180	20967	4	Os12g0194900,Os11g0600600,Os03g0213800,Os03g0250801	1	Os07g0691300
GO:0006281	DNA repair	biological_process	0.54386	1	13	577	525	20967	7	Os12g0239950,Os01g0856000,Os12g0143800,Os04g0403400,Os01g0297200,Os01g0228400,Os12g0270300	6	Os04g0382300,Os06g0534900,Os01g0235900,Os12g0230100,Os01g0630700,Os04g0453500
GO:0019207	kinase regulator activity	molecular_function	0.54498	1	1	577	30	20967	0		1	Os01g0630700
GO:0019887	protein kinase regulator activity	molecular_function	0.54498	1	1	577	30	20967	0		1	Os01g0630700
GO:0008092	cytoskeletal protein binding	molecular_function	0.54618	1	34	577	1252	20967	14	Os09g0323000,Os02g0649300,Os01g0369200,Os08g0163400,Os06g0612150,Os02g0606600,Os09g0527900,Os09g0505400,Os02g0809800,Os06g0176200,Os04g0673300,Os09g0321900,Os02g0809700,Os10g0462300	20	Os10g0370500,Os03g0857750,Os02g0594300,Os01g0339500,Os03g0670700,Os05g0491200,Os06g0700300,Os01g0252600,Os10g0395200,Os01g0871900,Os10g0456800,Os01g0566800,Os02g0148700,Os08g0260000,Os06g0646000,Os05g0590300,Os06g0698711,Os05g0430800,Os05g0179900,Os01g0577300
GO:0006139	nucleobase-containing compound metabolic process	biological_process	0.54638	1	118	577	4404	20967	61	Os01g0369200,Os04g0569100,Os08g0163400,Os05g0151000,Os06g0728700,Os02g0117500,Os05g0124000,Os01g0812000,Os11g0143300,Os11g0600600,Os02g0453600,Os10g0531900,Os03g0248600,Os01g0856000,Os12g0143800,Os08g0409100,Os02g0214500,Os01g0393100,Os07g0182000,Os06g0320200,Os03g0228200,Novel00488,Os11g0484300,Os03g0387900,Os10g0468500,Os04g0403400,Os03g0127500,Os02g0668000,Os11g0512000,Os04g0673300,Os03g021410…	57	Os02g0269200,Os06g0601000,Os10g0533100,Os04g0382300,Os05g0460600,Os02g0594300,Os06g0715200,Os08g0483700,Os01g0339500,Os11g0671000,Os10g0493600,Os01g0933075,Os06g0700300,Os12g0285100,Os12g0230100,Os01g0833000,Os06g0112100,Os12g0586100,Os07g0513000,Os10g0554200,Os11g0202300,Os04g0453500,Os07g0569600,Os01g0228600,Os07g0152900,Os01g0235900,Os05g0555600,Os06g0475400,Os01g0823900,Os03g0786100,Os04g0571…
GO:0034062	RNA polymerase activity	molecular_function	0.54647	1	6	577	222	20967	5	Os05g0151000,Os11g0512000,Os06g0728700,Os05g0358200,Os06g0612150	1	Os09g0246300
GO:0022804	active transmembrane transporter activity	molecular_function	0.54663	1	8	577	312	20967	4	Os01g0695700,Os01g0830000,Os02g0323000,Os03g0216700	4	Os02g0318500,Os10g0534900,Os03g0582000,Os07g0513000
GO:0016881	acid-amino acid ligase activity	molecular_function	0.54746	1	12	577	429	20967	2	Os09g0321900,Os07g0412100	10	Os03g0398600,Os01g0823900,Os04g0580800,Os04g0667800,Os06g0534900,Os07g0691200,Os09g0554200,Os10g0445400,Os12g0263000,Os02g0178600
GO:0000041	transition metal ion transport	biological_process	0.5487	1	3	577	106	20967	2	Os12g0239950,Os07g0412100	1	Os02g0318500
GO:0010563	negative regulation of phosphorus metabolic process	biological_process	0.55062	1	1	577	27	20967	0		1	Os02g0533800
GO:0045936	negative regulation of phosphate metabolic process	biological_process	0.55062	1	1	577	27	20967	0		1	Os02g0533800
GO:0032403	protein complex binding	molecular_function	0.55198	1	2	577	70	20967	2	Os02g0323000,Os01g0695700	0
GO:0033554	cellular response to stress	biological_process	0.55598	1	14	577	568	20967	7	Os12g0239950,Os12g0143800,Os01g0297200,Os04g0403400,Os01g0856000,Os01g0228400,Os12g0270300	7	Os04g0382300,Os05g0128100,Os06g0534900,Os01g0235900,Os12g0230100,Os01g0630700,Os04g0453500
GO:0009066	aspartate family amino acid metabolic process	biological_process	0.55654	1	2	577	68	20967	0		2	Os12g0102600,Os01g0303800
GO:0050877	neurological system process	biological_process	0.55871	1	1	577	32	20967	0		1	Os02g0148700
GO:0006486	protein glycosylation	biological_process	0.55962	1	2	577	71	20967	2	Os05g0329400,Os06g0176200	0
GO:0009100	glycoprotein metabolic process	biological_process	0.55962	1	2	577	71	20967	2	Os06g0176200,Os05g0329400	0
GO:0009101	glycoprotein biosynthetic process	biological_process	0.55962	1	2	577	71	20967	2	Os05g0329400,Os06g0176200	0
GO:0043413	macromolecule glycosylation	biological_process	0.55962	1	2	577	71	20967	2	Os05g0329400,Os06g0176200	0
GO:0065009	regulation of molecular function	biological_process	0.56204	1	4	577	158	20967	2	Os03g0159000,Os11g0600600	2	Os02g0198700,Os12g0285100
GO:0030976	thiamine pyrophosphate binding	molecular_function	0.56222	1	1	577	31	20967	0		1	Os12g0183100
GO:0040007	growth	biological_process	0.56313	1	1	577	32	20967	0		1	Os07g0287100
GO:0019069	viral capsid assembly	biological_process	0.56409	1	2	577	65	20967	2	Os12g0151000,Os01g0297200	0
GO:0042623	ATPase activity, coupled	molecular_function	0.56528	1	7	577	296	20967	3	Os04g0486800,Os01g0695700,Os02g0323000	4	Os03g0409100,Os03g0582000,Os07g0513000,Os02g0318500
GO:0022414	reproductive process	biological_process	0.56851	1	7	577	268	20967	4	Os12g0194900,Os04g0403400,Os03g0213800,Os03g0250801	3	Os07g0212200,Os04g0655100,Os03g0169100
GO:0016884	carbon-nitrogen ligase activity, with glutamine as amido-N-donor	molecular_function	0.56976	1	1	577	32	20967	0		1	Os04g0118100
GO:0005319	lipid transporter activity	molecular_function	0.57059	1	1	577	29	20967	1	Os08g0108700	0
GO:0046961	proton-transporting ATPase activity, rotational mechanism	molecular_function	0.57084	1	1	577	32	20967	0		1	Os07g0513000
GO:0043241	protein complex disassembly	biological_process	0.5729	1	1	577	30	20967	0		1	Os12g0507200
GO:0006826	iron ion transport	biological_process	0.57419	1	2	577	71	20967	1	Os12g0239950	1	Os02g0318500
GO:0007610	behavior	biological_process	0.57444	1	1	577	31	20967	0		1	Os08g0483700
GO:0048856	anatomical structure development	biological_process	0.57701	1	6	577	223	20967	5	Os12g0194900,Os02g0453600,Os11g0600600,Os03g0213800,Os03g0250801	1	Os06g0618700
GO:0055086	nucleobase-containing small molecule metabolic process	biological_process	0.57836	1	14	577	530	20967	3	Os06g0127900,Os06g0612150,Os12g0239950	11	Os07g0513000,Os06g0112100,Os07g0152900,Os06g0715200,Os12g0230100,Os01g0228600,Os02g0533800,Os06g0486800,Os05g0430800,Os03g0786100,Os07g0176900
GO:0003682	chromatin binding	molecular_function	0.58208	1	9	577	328	20967	6	Os08g0157600,Os05g0488600,Os01g0812000,Os02g0685200,Os04g0568700,Os06g0728700	3	Os01g0971800,Os04g0397500,Os01g0235900
GO:0006721	terpenoid metabolic process	biological_process	0.58272	1	2	577	72	20967	0		2	Os12g0183100,Os05g0555600
GO:0016114	terpenoid biosynthetic process	biological_process	0.58272	1	2	577	72	20967	0		2	Os12g0183100,Os05g0555600
GO:0008080	N-acetyltransferase activity	molecular_function	0.58308	1	2	577	69	20967	1	Os03g0205800	1	Os03g0794300
GO:0006811	ion transport	biological_process	0.58408	1	30	577	1130	20967	15	Os01g0601000,Os08g0466200,Os02g0175000,Os02g0160600,Os12g0239950,Os07g0412100,Os06g0704700,Os03g0149300,Os02g0649300,Novel00488,Os04g0462400,Os03g0684400,Os04g0445050,Os01g0843700,Os03g0107300	15	Os07g0513000,Os08g0545200,Os04g0401000,Os01g0566800,Os03g0411800,Os03g0582000,Os05g0332600,Os08g0260000,Os08g0545300,Os09g0554200,Os06g0698711,Os02g0318500,Os02g0774100,Os10g0534900,Os05g0491200
GO:0016861	intramolecular oxidoreductase activity, interconverting aldoses and ketoses	molecular_function	0.58409	1	1	577	33	20967	0		1	Os07g0176900
GO:0019867	outer membrane	cellular_component	0.5857	1	5	577	181	20967	2	Os01g0715500,Os04g0445050	3	Os08g0237200,Os05g0429600,Os02g0148700
GO:0008443	phosphofructokinase activity	molecular_function	0.58666	1	1	577	31	20967	0		1	Os05g0164100
GO:0016874	ligase activity	molecular_function	0.5889	1	20	577	764	20967	6	Os07g0412100,Os11g0484300,Os12g0239950,Os09g0321900,Os01g0738500,Os02g0797400	14	Os03g0398600,Os04g0667800,Os06g0534900,Os02g0178600,Os12g0263000,Os09g0554200,Os04g0659100,Os07g0691200,Os01g0823900,Os04g0580800,Os08g0242700,Os04g0118100,Os10g0445400,Os12g0230100
GO:0072330	monocarboxylic acid biosynthetic process	biological_process	0.58933	1	3	577	105	20967	0		3	Os01g0207400,Os11g0566800,Os08g0230450
GO:0045786	negative regulation of cell cycle	biological_process	0.58989	1	1	577	32	20967	0		1	Os02g0148700
GO:0006974	response to DNA damage stimulus	biological_process	0.59295	1	13	577	543	20967	7	Os12g0270300,Os01g0228400,Os04g0403400,Os12g0143800,Os01g0856000,Os01g0297200,Os12g0239950	6	Os01g0630700,Os04g0453500,Os12g0230100,Os01g0235900,Os06g0534900,Os04g0382300
GO:0004127	cytidylate kinase activity	molecular_function	0.59321	1	1	577	35	20967	1	Os12g0239950	0
GO:0019200	carbohydrate kinase activity	molecular_function	0.59425	1	1	577	32	20967	0		1	Os05g0164100
GO:0003006	developmental process involved in reproduction	biological_process	0.59607	1	3	577	107	20967	3	Os03g0213800,Os03g0250801,Os12g0194900	0
GO:0007186	G-protein coupled receptor signaling pathway	biological_process	0.59819	1	5	577	200	20967	5	Os01g0695700,Os10g0390900,Os06g0268600,Os12g0269101,Os02g0323000	0
GO:0009378	four-way junction helicase activity	molecular_function	0.60021	1	4	577	177	20967	3	Os12g0270300,Os12g0239950,Os01g0297200	1	Os12g0230100
GO:0015630	microtubule cytoskeleton	cellular_component	0.60049	1	2	577	74	20967	1	Os02g0797400	1	Os02g0269200
GO:0004564	beta-fructofuranosidase activity	molecular_function	0.6013	1	1	577	33	20967	0		1	Os02g0704000
GO:0004575	sucrose alpha-glucosidase activity	molecular_function	0.6013	1	1	577	33	20967	0		1	Os02g0704000
GO:0048513	organ development	biological_process	0.60247	1	1	577	34	20967	1	Os02g0453600	0
GO:0010181	FMN binding	molecular_function	0.60382	1	1	577	33	20967	0		1	Os06g0238300
GO:0016655	oxidoreductase activity, acting on NAD(P)H, quinone or similar compound as acceptor	molecular_function	0.60617	1	2	577	75	20967	0		2	Os08g0561700,Os01g0959900
GO:0004725	protein tyrosine phosphatase activity	molecular_function	0.6065	1	1	577	33	20967	0		1	Os12g0263000
GO:0015081	sodium ion transmembrane transporter activity	molecular_function	0.60907	1	2	577	76	20967	1	Novel00488	1	Os10g0534900
GO:0006366	transcription from RNA polymerase II promoter	biological_process	0.61006	1	6	577	229	20967	3	Os05g0151000,Os10g0468500,Os01g0393100	3	Os10g0533100,Os06g0475400,Os11g0202300
GO:0019048	modulation by virus of host morphology or physiology	biological_process	0.61077	1	2	577	80	20967	0		2	Os02g0818000,Os02g0817900
GO:0004568	chitinase activity	molecular_function	0.6117	1	1	577	31	20967	1	Os03g0132900	0
GO:0006032	chitin catabolic process	biological_process	0.6117	1	1	577	31	20967	1	Os03g0132900	0
GO:0046348	amino sugar catabolic process	biological_process	0.6117	1	1	577	31	20967	1	Os03g0132900	0
GO:1901072	glucosamine-containing compound catabolic process	biological_process	0.6117	1	1	577	31	20967	1	Os03g0132900	0
GO:0005047	signal recognition particle binding	molecular_function	0.61187	1	1	577	34	20967	0		1	Os06g0715200
GO:0005785	signal recognition particle receptor complex	cellular_component	0.61187	1	1	577	34	20967	0		1	Os06g0715200
GO:0008378	galactosyltransferase activity	molecular_function	0.61233	1	1	577	34	20967	1	Os06g0176200	0
GO:0019067	viral assembly, maturation, egress, and release	biological_process	0.61251	1	3	577	112	20967	2	Os12g0151000,Os01g0297200	1	Os01g0857200
GO:0032984	macromolecular complex disassembly	biological_process	0.61331	1	1	577	34	20967	0		1	Os12g0507200
GO:0000272	polysaccharide catabolic process	biological_process	0.61451	1	1	577	37	20967	0		1	Os10g0378150
GO:0006289	nucleotide-excision repair	biological_process	0.61497	1	1	577	36	20967	0		1	Os04g0382300
GO:0009085	lysine biosynthetic process	biological_process	0.6153	1	1	577	33	20967	0		1	Os01g0303800
GO:0009089	lysine biosynthetic process via diaminopimelate	biological_process	0.6153	1	1	577	33	20967	0		1	Os01g0303800
GO:0046451	diaminopimelate metabolic process	biological_process	0.6153	1	1	577	33	20967	0		1	Os01g0303800
GO:0004499	N,N-dimethylaniline monooxygenase activity	molecular_function	0.61685	1	1	577	33	20967	0		1	Os05g0555600
GO:0004553	hydrolase activity, hydrolyzing O-glycosyl compounds	molecular_function	0.61729	1	14	577	545	20967	8	Os08g0473600,Os09g0457833,Os02g0766900,Os03g0132900,Os02g0528200,Os06g0320200,Os09g0457500,Os11g0600600	6	Os04g0474800,Os07g0539100,Os10g0493600,Os04g0513900,Os10g0370500,Os02g0704000
GO:0048731	system development	biological_process	0.61853	1	1	577	36	20967	1	Os02g0453600	0
GO:0015074	DNA integration	biological_process	0.62027	1	2	577	89	20967	1	Os10g0509700	1	Os12g0230100
GO:0016462	pyrophosphatase activity	molecular_function	0.62077	1	27	577	1141	20967	15	Os05g0438500,Novel00468,Novel00509,Os12g0239950,Os11g0512000,Os12g0270300,Os02g0797400,Os01g0356800,Os01g0856000,Os01g0695700,Os02g0323000,Os02g0211000,Os04g0486800,Os11g0484300,Os01g0297200	12	Os08g0170200,Os01g0833000,Os03g0582000,Os12g0230100,Os07g0513000,Os02g0768600,Os03g0409100,Os02g0318500,Os01g0630700,Os05g0460600,Os08g0170100,Os06g0715200
GO:0006644	phospholipid metabolic process	biological_process	0.62086	1	4	577	162	20967	4	Os04g0314100,Os04g0324100,Os03g0308800,Os04g0324000	0
GO:0030176	integral to endoplasmic reticulum membrane	cellular_component	0.62194	1	1	577	37	20967	0		1	Os05g0590300
GO:0015886	heme transport	biological_process	0.62378	1	1	577	35	20967	0		1	Os06g0578400
GO:1901678	iron coordination entity transport	biological_process	0.62378	1	1	577	35	20967	0		1	Os06g0578400
GO:0044769	ATPase activity, coupled to transmembrane movement of ions, rotational mechanism	molecular_function	0.62435	1	1	577	36	20967	0		1	Os07g0513000
GO:0043565	sequence-specific DNA binding	molecular_function	0.62449	1	14	577	517	20967	9	Os03g0127500,Os01g0346900,Os08g0163400,Os03g0161900,Os07g0182000,Os04g0569100,Os04g0568700,Os02g0649300,Os10g0531900	5	Os01g0733200,Os10g0534900,Os06g0601000,Os04g0571300,Os02g0148700
GO:0010333	terpene synthase activity	molecular_function	0.62456	1	1	577	38	20967	0		1	Os02g0570400
GO:0043603	cellular amide metabolic process	biological_process	0.62489	1	2	577	76	20967	0		2	Os07g0517100,Os12g0263000
GO:0008083	growth factor activity	molecular_function	0.62501	1	1	577	37	20967	0		1	Os07g0287100
GO:0019751	polyol metabolic process	biological_process	0.62576	1	1	577	35	20967	0		1	Os04g0453500
GO:0010564	regulation of cell cycle process	biological_process	0.62802	1	1	577	39	20967	0		1	Os02g0148700
GO:0009991	response to extracellular stimulus	biological_process	0.62958	1	1	577	36	20967	1	Os12g0143800	0
GO:0031668	cellular response to extracellular stimulus	biological_process	0.62958	1	1	577	36	20967	1	Os12g0143800	0
GO:0071496	cellular response to external stimulus	biological_process	0.62958	1	1	577	36	20967	1	Os12g0143800	0
GO:0016860	intramolecular oxidoreductase activity	molecular_function	0.63025	1	1	577	37	20967	0		1	Os07g0176900
GO:0005991	trehalose metabolic process	biological_process	0.6306	1	1	577	39	20967	1	Os08g0409100	0
GO:0033043	regulation of organelle organization	biological_process	0.63301	1	1	577	38	20967	0		1	Os02g0148700
GO:0006400	tRNA modification	biological_process	0.63573	1	3	577	124	20967	1	Os12g0239950	2	Os06g0646000,Os12g0230100
GO:0005791	rough endoplasmic reticulum	cellular_component	0.63648	1	1	577	37	20967	0		1	Os06g0715200
GO:0030867	rough endoplasmic reticulum membrane	cellular_component	0.63648	1	1	577	37	20967	0		1	Os06g0715200
GO:0030260	entry into host cell	biological_process	0.6407	1	1	577	39	20967	0		1	Os01g0857200
GO:0044409	entry into host	biological_process	0.6407	1	1	577	39	20967	0		1	Os01g0857200
GO:0046718	viral entry into host cell	biological_process	0.6407	1	1	577	39	20967	0		1	Os01g0857200
GO:0051806	entry into cell of other organism involved in symbiotic interaction	biological_process	0.6407	1	1	577	39	20967	0		1	Os01g0857200
GO:0051828	entry into other organism involved in symbiotic interaction	biological_process	0.6407	1	1	577	39	20967	0		1	Os01g0857200
GO:0046085	adenosine metabolic process	biological_process	0.64077	1	2	577	86	20967	1	Os12g0239950	1	Os12g0230100
GO:0070525	threonylcarbamoyladenosine metabolic process	biological_process	0.64077	1	2	577	86	20967	1	Os12g0239950	1	Os12g0230100
GO:0070526	threonylcarbamoyladenosine biosynthetic process	biological_process	0.64077	1	2	577	86	20967	1	Os12g0239950	1	Os12g0230100
GO:0008200	ion channel inhibitor activity	molecular_function	0.64151	1	2	577	83	20967	0		2	Os06g0109000,Os04g0657500
GO:0016248	channel inhibitor activity	molecular_function	0.64151	1	2	577	83	20967	0		2	Os06g0109000,Os04g0657500
GO:0022411	cellular component disassembly	biological_process	0.64206	1	1	577	37	20967	0		1	Os12g0507200
GO:0071944	cell periphery	cellular_component	0.6423	1	18	577	703	20967	10	Os11g0600600,Os09g0527900,Os07g0222100,Os03g0213800,Os02g0809700,Os04g0486800,Os03g0250801,Os03g0421000,Os12g0194900,Novel00488	8	Os03g0333400,Os09g0536800,Os05g0429600,Os06g0529900,Os01g0959900,Os08g0237200,Os07g0628700,Os09g0536700
GO:0016705	oxidoreductase activity, acting on paired donors, with incorporation or reduction of molecular oxygen	molecular_function	0.64237	1	16	577	601	20967	2	Os11g0487600,Os03g0112950	14	Os03g0371400,Os06g0641800,Os10g0513550,Os10g0196100,Os03g0860600,Os09g0264400,Os10g0166600,Os01g0227800,Os10g0378100,Os12g0196700,Os03g0223100,Os01g0951500,Os05g0555600,Os02g0817900
GO:0006030	chitin metabolic process	biological_process	0.64382	1	1	577	35	20967	1	Os03g0132900	0
GO:1901071	glucosamine-containing compound metabolic process	biological_process	0.64382	1	1	577	35	20967	1	Os03g0132900	0
GO:0051726	regulation of cell cycle	biological_process	0.64688	1	2	577	81	20967	0		2	Os02g0148700,Os06g0693100
GO:0051181	cofactor transport	biological_process	0.6475	1	1	577	37	20967	0		1	Os06g0578400
GO:0004659	prenyltransferase activity	molecular_function	0.64766	1	1	577	35	20967	1	Os06g0646900	0
GO:0042802	identical protein binding	molecular_function	0.64821	1	4	577	172	20967	2	Os01g0228400,Os03g0159000	2	Os02g0198700,Os03g0594400
GO:0008168	methyltransferase activity	molecular_function	0.64838	1	11	577	433	20967	3	Os05g0548900,Os02g0618000,Os02g0642200	8	Os08g0545300,Os02g0823400,Os06g0646000,Os08g0545200,Os04g0481300,Os01g0823900,Os05g0231700,Os12g0102600
GO:0005516	calmodulin binding	molecular_function	0.65016	1	1	577	41	20967	1	Os06g0695700	0
GO:0031461	cullin-RING ubiquitin ligase complex	cellular_component	0.65224	1	7	577	269	20967	1	Os01g0369200	6	Os04g0580800,Os03g0398600,Os09g0554200,Os06g0534900,Os10g0445400,Os02g0178600
GO:0022891	substrate-specific transmembrane transporter activity	molecular_function	0.65451	1	28	577	1101	20967	14	Os02g0175000,Os12g0239950,Os02g0160600,Os02g0117500,Os01g0601000,Os08g0466200,Novel00488,Os03g0684400,Os04g0445050,Os01g0843700,Os03g0107300,Os07g0412100,Os03g0149300,Os02g0649300	14	Os12g0503000,Os07g0513000,Os01g0566800,Os03g0411800,Os03g0582000,Os06g0698711,Os02g0318500,Os02g0774100,Os10g0534900,Os05g0491200,Os07g0517100,Os05g0332600,Os08g0260000,Os09g0554200
GO:0006497	protein lipidation	biological_process	0.655	1	1	577	43	20967	1	Os03g0308800	0
GO:0006506	GPI anchor biosynthetic process	biological_process	0.655	1	1	577	43	20967	1	Os03g0308800	0
GO:0006661	phosphatidylinositol biosynthetic process	biological_process	0.655	1	1	577	43	20967	1	Os03g0308800	0
GO:0042158	lipoprotein biosynthetic process	biological_process	0.655	1	1	577	43	20967	1	Os03g0308800	0
GO:0009522	photosystem I	cellular_component	0.65756	1	1	577	37	20967	0		1	Os12g0420400
GO:0005669	transcription factor TFIID complex	cellular_component	0.65817	1	1	577	35	20967	0		1	Os01g0758500
GO:0006259	DNA metabolic process	biological_process	0.6584	1	31	577	1294	20967	17	Os12g0270300,Os02g0797400,Os05g0358200,Os12g0143800,Os09g0539400,Os01g0856000,Os02g0804900,Os12g0239950,Os03g0214100,Os10g0509700,Os03g0387900,Os11g0484300,Os04g0568700,Os01g0228400,Os04g0403400,Os01g0297200,Novel00488	14	Os01g0833000,Os12g0230100,Os12g0586100,Os04g0481300,Os04g0453500,Os01g0630700,Os09g0460400,Os07g0569600,Os05g0460600,Os01g0235900,Os06g0534900,Os08g0516900,Os04g0382300,Os06g0601000
GO:0004190	aspartic-type endopeptidase activity	molecular_function	0.65896	1	5	577	202	20967	2	Os01g0954900,Os03g0176600	3	Os12g0586100,Os08g0516900,Os01g0776900
GO:0070001	aspartic-type peptidase activity	molecular_function	0.65896	1	5	577	202	20967	2	Os03g0176600,Os01g0954900	3	Os01g0776900,Os08g0516900,Os12g0586100
GO:0015075	ion transmembrane transporter activity	molecular_function	0.66003	1	27	577	1068	20967	14	Os08g0466200,Os01g0601000,Os02g0117500,Os12g0239950,Os02g0175000,Os02g0160600,Os03g0149300,Os02g0649300,Os07g0412100,Os04g0445050,Os03g0684400,Os03g0107300,Os01g0843700,Novel00488	13	Os03g0411800,Os03g0582000,Os07g0513000,Os01g0566800,Os09g0554200,Os08g0260000,Os05g0332600,Os05g0491200,Os07g0517100,Os06g0698711,Os10g0534900,Os02g0774100,Os02g0318500
GO:0006814	sodium ion transport	biological_process	0.6602	1	2	577	83	20967	1	Novel00488	1	Os10g0534900
GO:0016247	channel regulator activity	molecular_function	0.66033	1	2	577	86	20967	0		2	Os04g0657500,Os06g0109000
GO:0006996	organelle organization	biological_process	0.66059	1	42	577	1616	20967	18	Os01g0369200,Os08g0163400,Os02g0649300,Os09g0323000,Os01g0812000,Os06g0612150,Os01g0856000,Os02g0606600,Os06g0176200,Os02g0809800,Os10g0462300,Os02g0809700,Os09g0321900,Os01g0775100,Os04g0673300,Os09g0527900,Os02g0797400,Os09g0505400	24	Os05g0491200,Os03g0670700,Os07g0628700,Os04g0534600,Os01g0630700,Os02g0594300,Os04g0595100,Os01g0339500,Os06g0700300,Os01g0252600,Os01g0871900,Os10g0395200,Os02g0148700,Os01g0566800,Os03g0117100,Os10g0456800,Os06g0698711,Os05g0430800,Os08g0260000,Os05g0590300,Os07g0476900,Os06g0646000,Os01g0577300,Os05g0179900
GO:0006026	aminoglycan catabolic process	biological_process	0.66226	1	1	577	37	20967	1	Os03g0132900	0
GO:0043531	ADP binding	molecular_function	0.66419	1	9	577	458	20967	5	Os06g0268600,Os12g0270300,Os12g0239950,Novel01057,Os01g0695700	4	Os08g0170100,Os01g0630700,Os06g0693100,Os08g0170200
GO:0030312	external encapsulating structure	cellular_component	0.66424	1	6	577	236	20967	4	Os11g0600600,Os03g0213800,Os03g0250801,Os12g0194900	2	Os08g0237200,Os05g0429600
GO:0015629	actin cytoskeleton	cellular_component	0.66578	1	1	577	41	20967	1	Os01g0356800	0
GO:0022857	transmembrane transporter activity	molecular_function	0.66632	1	35	577	1392	20967	19	Os02g0117500,Os12g0239950,Os03g0216700,Os01g0601000,Os04g0445050,Os02g0649300,Os03g0149300,Os03g0150500,Os02g0175000,Os02g0160600,Os08g0466200,Os01g0695700,Os01g0843700,Os03g0107300,Os01g0830000,Os03g0684400,Novel00488,Os02g0323000,Os07g0412100	16	Os01g0566800,Os07g0513000,Os05g0491200,Os10g0534900,Os07g0151200,Os12g0503000,Os03g0582000,Os03g0411800,Os07g0517100,Os03g0594400,Os02g0774100,Os02g0318500,Os06g0698711,Os09g0554200,Os08g0260000,Os05g0332600
GO:0008173	RNA methyltransferase activity	molecular_function	0.66888	1	2	577	81	20967	0		2	Os06g0646000,Os01g0823900
GO:0006753	nucleoside phosphate metabolic process	biological_process	0.67354	1	10	577	404	20967	2	Os06g0127900,Os06g0612150	8	Os03g0786100,Os07g0176900,Os07g0152900,Os06g0715200,Os07g0513000,Os01g0228600,Os06g0486800,Os02g0533800
GO:0008276	protein methyltransferase activity	molecular_function	0.67417	1	2	577	85	20967	1	Os05g0548900	1	Os06g0646000
GO:0004721	phosphoprotein phosphatase activity	molecular_function	0.67426	1	1	577	40	20967	0		1	Os12g0263000
GO:0003674	molecular_function	molecular_function	0.67431	1	512	577	18789	20967	194	Os01g0346900,Os03g0150500,Os04g0486800,Os02g0649300,Os03g0159000,Os02g0804900,Novel01057,Os02g0557800,Os05g0586600,Os10g0128200,Os02g0175000,Os09g0321900,Os08g0473600,Os06g0228500,Os04g0569100,Os02g0618000,Os10g0483500,Os01g0812000,Os06g0229800,Novel00468,Os07g0432100,Os01g0393100,Os01g0215500,Os02g0249800,Os07g0212300,Os01g0356800,Os02g0268100,Os01g0228400,Os06g0704700,Os09g0491756,Os09g0457833,…	318	Os09g0517900,Os02g0302400,Os09g0408600,Os07g0608100,Os08g0533600,Os06g0474800,Os06g0529900,Os09g0380000,Os05g0241200,Os03g0659200,Os11g0171300,Os10g0111350,Os02g0818000,Os10g0461600,Os06g0685300,Os01g0303800,Os02g0533800,Os06g0618700,Os07g0665100,Os06g0655500,Os01g0123900,Os08g0366000,Os02g0594300,Os05g0460600,Os01g0501800,Os03g0565200,Os12g0632000,Os03g0348800,Os03g0823400,Os02g0817900,Os07g0517…
GO:0007275	multicellular organismal development	biological_process	0.67436	1	5	577	206	20967	3	Os02g0453600,Os07g0432100,Os07g0432201	2	Os07g0643100,Os06g0618700
GO:0005819	spindle	cellular_component	0.67563	1	1	577	43	20967	1	Os02g0797400	0
GO:0009653	anatomical structure morphogenesis	biological_process	0.67613	1	4	577	167	20967	4	Os03g0213800,Os03g0250801,Os11g0600600,Os12g0194900	0
GO:0006396	RNA processing	biological_process	0.6763	1	15	577	613	20967	8	Os05g0124000,Os01g0812000,Os12g0239950,Os02g0642200,Os06g0320200,Os03g0228200,Os03g0308800,Os05g0548900	7	Os01g0823900,Os06g0700300,Os12g0230100,Os04g0523000,Os06g0646000,Os05g0555600,Os08g0483700
GO:0031227	intrinsic to endoplasmic reticulum membrane	cellular_component	0.67659	1	1	577	43	20967	0		1	Os05g0590300
GO:0016866	intramolecular transferase activity	molecular_function	0.67713	1	1	577	41	20967	0		1	Os06g0476200
GO:0016817	hydrolase activity, acting on acid anhydrides	molecular_function	0.67737	1	32	577	1355	20967	17	Os04g0486800,Os01g0856000,Os12g0239950,Os01g0812000,Novel00468,Os01g0297200,Os04g0403400,Os02g0211000,Os11g0484300,Os02g0323000,Os01g0695700,Os02g0797400,Os01g0356800,Os12g0270300,Novel00509,Os11g0512000,Os05g0438500	15	Os08g0170100,Os06g0715200,Os01g0630700,Os05g0460600,Os02g0126000,Os03g0670700,Os02g0768600,Os07g0513000,Os01g0833000,Os12g0230100,Os08g0170200,Os04g0551700,Os02g0318500,Os03g0409100,Os03g0582000
GO:0003008	system process	biological_process	0.68036	1	1	577	45	20967	0		1	Os02g0148700
GO:0016567	protein ubiquitination	biological_process	0.68125	1	2	577	90	20967	1	Os07g0412100	1	Os01g0823900
GO:0009306	protein secretion	biological_process	0.6818	1	1	577	41	20967	0		1	Os12g0183100
GO:0009108	coenzyme biosynthetic process	biological_process	0.68289	1	3	577	125	20967	2	Os11g0438700,Os06g0704700	1	Os07g0608100
GO:0009987	cellular process	biological_process	0.68301	1	316	577	11844	20967	129	Os12g0194900,Os01g0297200,Os07g0412100,Os04g0442200,Os03g0250801,Os02g0606600,Os03g0823800,Os12g0151000,Os01g0830000,Os03g0308800,Os01g0715500,Os02g0731300,Os11g0438700,Os04g0314100,Os02g0642200,Os03g0213800,Os04g0403400,Os03g0293000,Os10g0468500,Os07g0182000,Os08g0409100,Os06g0127900,Os08g0466200,Os11g0512000,Os03g0127500,Os02g0668000,Os02g0809800,Os05g0151000,Os01g0369200,Os09g0457700,Os11g0216…	187	Os07g0476900,Os05g0430800,Os02g0774100,Os10g0417600,Os04g0481300,Os09g0400200,Os04g0523000,Os01g0855200,Os12g0136500,Os12g0428700,Os08g0242700,Os07g0176900,Os09g0460400,Os12g0507200,Os04g0192200,Os06g0534900,Os06g0608700,Os01g0758500,Os01g0207400,Os10g0461100,Os07g0152900,Os01g0235900,Os12g0263000,Os11g0113700,Os01g0228600,Os04g0453500,Os03g0797400,Os11g0202300,Os04g0460900,Os02g0203200,Os05g0272…
GO:0008324	cation transmembrane transporter activity	molecular_function	0.68387	1	23	577	916	20967	11	Os03g0149300,Os02g0649300,Os07g0412100,Os03g0684400,Os01g0843700,Novel00488,Os08g0466200,Os01g0601000,Os02g0175000,Os02g0160600,Os12g0239950	12	Os09g0554200,Os08g0260000,Os05g0491200,Os07g0517100,Os06g0698711,Os10g0534900,Os02g0318500,Os02g0774100,Os03g0411800,Os03g0582000,Os07g0513000,Os01g0566800
GO:0016782	transferase activity, transferring sulfur-containing groups	molecular_function	0.68406	1	1	577	38	20967	0		1	Os07g0539100
GO:1901681	sulfur compound binding	molecular_function	0.68609	1	1	577	44	20967	0		1	Os12g0183100
GO:0005746	mitochondrial respiratory chain	cellular_component	0.68826	1	1	577	43	20967	1	Os12g0239950	0
GO:0072509	divalent inorganic cation transmembrane transporter activity	molecular_function	0.69059	1	3	577	128	20967	2	Os03g0149300,Os12g0239950	1	Os02g0318500
GO:0004558	alpha-glucosidase activity	molecular_function	0.6915	1	1	577	43	20967	0		1	Os02g0704000
GO:0044003	modification by symbiont of host morphology or physiology	biological_process	0.69261	1	2	577	93	20967	0		2	Os02g0817900,Os02g0818000
GO:0051817	modification of morphology or physiology of other organism involved in symbiotic interaction	biological_process	0.69261	1	2	577	93	20967	0		2	Os02g0817900,Os02g0818000
GO:0071806	protein transmembrane transport	biological_process	0.69346	1	1	577	43	20967	0		1	Os12g0183100
GO:0016818	hydrolase activity, acting on acid anhydrides, in phosphorus-containing anhydrides	molecular_function	0.69614	1	29	577	1253	20967	17	Novel00468,Os05g0438500,Os01g0812000,Os12g0239950,Os11g0512000,Novel00509,Os12g0270300,Os01g0856000,Os01g0356800,Os02g0797400,Os01g0695700,Os02g0323000,Os11g0484300,Os04g0486800,Os02g0211000,Os01g0297200,Os04g0403400	12	Os08g0170200,Os01g0833000,Os12g0230100,Os03g0582000,Os07g0513000,Os03g0409100,Os02g0768600,Os02g0318500,Os05g0460600,Os01g0630700,Os06g0715200,Os08g0170100
GO:0016838	carbon-oxygen lyase activity, acting on phosphates	molecular_function	0.69637	1	1	577	45	20967	0		1	Os02g0570400
GO:0008757	S-adenosylmethionine-dependent methyltransferase activity	molecular_function	0.69819	1	3	577	132	20967	1	Os05g0548900	2	Os01g0823900,Os06g0646000
GO:0032502	developmental process	biological_process	0.69854	1	10	577	416	20967	7	Os12g0194900,Os03g0250801,Os11g0600600,Os02g0453600,Os07g0432201,Os03g0213800,Os07g0432100	3	Os06g0618700,Os07g0691300,Os07g0643100
GO:0008033	tRNA processing	biological_process	0.69957	1	6	577	261	20967	1	Os12g0239950	5	Os12g0230100,Os01g0823900,Os05g0555600,Os04g0523000,Os06g0646000
GO:0046474	glycerophospholipid biosynthetic process	biological_process	0.70264	1	1	577	49	20967	1	Os03g0308800	0
GO:0016741	transferase activity, transferring one-carbon groups	molecular_function	0.70358	1	11	577	453	20967	3	Os05g0548900,Os02g0642200,Os02g0618000	8	Os04g0481300,Os08g0545200,Os06g0646000,Os02g0823400,Os08g0545300,Os12g0102600,Os01g0823900,Os05g0231700
GO:0004252	serine-type endopeptidase activity	molecular_function	0.70501	1	4	577	177	20967	1	Os03g0159000	3	Os10g0397800,Os06g0529900,Os02g0198700
GO:0006553	lysine metabolic process	biological_process	0.70581	1	1	577	43	20967	0		1	Os01g0303800
GO:0051537	2 iron, 2 sulfur cluster binding	molecular_function	0.70617	1	1	577	44	20967	0		1	Os02g0774100
GO:0015926	glucosidase activity	molecular_function	0.70732	1	1	577	45	20967	0		1	Os02g0704000
GO:0009163	nucleoside biosynthetic process	biological_process	0.70861	1	3	577	130	20967	0		3	Os07g0513000,Os07g0152900,Os03g0786100
GO:0042455	ribonucleoside biosynthetic process	biological_process	0.70861	1	3	577	130	20967	0		3	Os07g0152900,Os07g0513000,Os03g0786100
GO:0016042	lipid catabolic process	biological_process	0.71243	1	1	577	46	20967	0		1	Os08g0214900
GO:0032446	protein modification by small protein conjugation	biological_process	0.71358	1	2	577	96	20967	1	Os07g0412100	1	Os01g0823900
GO:0070647	protein modification by small protein conjugation or removal	biological_process	0.71358	1	2	577	96	20967	1	Os07g0412100	1	Os01g0823900
GO:0005654	nucleoplasm	cellular_component	0.71382	1	7	577	294	20967	3	Os05g0151000,Os01g0393100,Os10g0468500	4	Os10g0533100,Os06g0475400,Os01g0758500,Os11g0202300
GO:0044451	nucleoplasm part	cellular_component	0.71382	1	7	577	294	20967	3	Os01g0393100,Os10g0468500,Os05g0151000	4	Os11g0202300,Os01g0758500,Os10g0533100,Os06g0475400
GO:0070469	respiratory chain	cellular_component	0.71417	1	1	577	46	20967	1	Os12g0239950	0
GO:0000808	origin recognition complex	cellular_component	0.71506	1	1	577	45	20967	1	Os03g0387900	0
GO:0030599	pectinesterase activity	molecular_function	0.71597	1	2	577	83	20967	1	Os11g0132100	1	Os10g0508700
GO:0042221	response to chemical stimulus	biological_process	0.71665	1	5	577	224	20967	2	Os03g0216700,Os01g0830000	3	Os02g0269200,Os08g0483700,Os05g0128100
GO:0042025	host cell nucleus	cellular_component	0.71695	1	6	577	256	20967	4	Os01g0297200,Os04g0479900,Os12g0151000,Os08g0409100	2	Os01g0933075,Os01g0857200
GO:0016998	cell wall macromolecule catabolic process	biological_process	0.71845	1	1	577	43	20967	1	Os03g0132900	0
GO:0009072	aromatic amino acid family metabolic process	biological_process	0.72015	1	1	577	44	20967	0		1	Os03g0797400
GO:0009725	response to hormone stimulus	biological_process	0.72045	1	1	577	53	20967	0		1	Os02g0269200
GO:0016407	acetyltransferase activity	molecular_function	0.72117	1	2	577	90	20967	1	Os03g0205800	1	Os03g0794300
GO:0003333	amino acid transmembrane transport	biological_process	0.72181	1	1	577	46	20967	1	Os04g0462400	0
GO:1901659	glycosyl compound biosynthetic process	biological_process	0.72222	1	3	577	133	20967	0		3	Os07g0513000,Os07g0152900,Os03g0786100
GO:0033647	host intracellular organelle	cellular_component	0.72396	1	6	577	259	20967	4	Os04g0479900,Os01g0297200,Os08g0409100,Os12g0151000	2	Os01g0933075,Os01g0857200
GO:0033648	host intracellular membrane-bounded organelle	cellular_component	0.72396	1	6	577	259	20967	4	Os12g0151000,Os08g0409100,Os01g0297200,Os04g0479900	2	Os01g0857200,Os01g0933075
GO:0019201	nucleotide kinase activity	molecular_function	0.72415	1	1	577	48	20967	1	Os12g0239950	0
GO:0017111	nucleoside-triphosphatase activity	molecular_function	0.7247	1	25	577	1119	20967	14	Os02g0323000,Os01g0695700,Os01g0297200,Os02g0211000,Os11g0484300,Os04g0486800,Novel00509,Os11g0512000,Os12g0239950,Novel00468,Os01g0856000,Os02g0797400,Os01g0356800,Os12g0270300	11	Os02g0318500,Os03g0409100,Os08g0170100,Os06g0715200,Os05g0460600,Os01g0630700,Os08g0170200,Os07g0513000,Os03g0582000,Os01g0833000,Os12g0230100
GO:0035821	modification of morphology or physiology of other organism	biological_process	0.72534	1	2	577	98	20967	0		2	Os02g0817900,Os02g0818000
GO:0006304	DNA modification	biological_process	0.7273	1	1	577	49	20967	0		1	Os04g0481300
GO:0022890	inorganic cation transmembrane transporter activity	molecular_function	0.72855	1	19	577	785	20967	8	Os01g0843700,Novel00488,Os03g0149300,Os02g0649300,Os07g0412100,Os12g0239950,Os02g0160600,Os08g0466200	11	Os05g0491200,Os07g0517100,Os06g0698711,Os10g0534900,Os02g0318500,Os02g0774100,Os09g0554200,Os08g0260000,Os03g0582000,Os07g0513000,Os01g0566800
GO:0009719	response to endogenous stimulus	biological_process	0.72868	1	1	577	54	20967	0		1	Os02g0269200
GO:0034061	DNA polymerase activity	molecular_function	0.72957	1	4	577	195	20967	1	Os04g0568700	3	Os06g0698748,Os11g0202300,Os01g0235900
GO:0009260	ribonucleotide biosynthetic process	biological_process	0.73197	1	3	577	135	20967	0		3	Os03g0786100,Os07g0152900,Os07g0513000
GO:0046390	ribose phosphate biosynthetic process	biological_process	0.73197	1	3	577	135	20967	0		3	Os03g0786100,Os07g0152900,Os07g0513000
GO:0005634	nucleus	cellular_component	0.73271	1	58	577	2251	20967	28	Os01g0369200,Os05g0151000,Os06g0728700,Os02g0649300,Os01g0812000,Os03g0248600,Os09g0539400,Os11g0600600,Os02g0453600,Os07g0182000,Os03g0228200,Os03g0161900,Os01g0393100,Os04g0442200,Os04g0403400,Os11g0484300,Os03g0387900,Os04g0568700,Os10g0468500,Os01g0775100,Os02g0731300,Os03g0214100,Os02g0103100,Os03g0127500,Os12g0551900,Os01g0356800,Os06g0268600,Os03g0308800	30	Os06g0693100,Os04g0382300,Os10g0533100,Os02g0269200,Os06g0534900,Os01g0680500,Os08g0483700,Os01g0339500,Os09g0460400,Os10g0493600,Os07g0212200,Os11g0671000,Os01g0733200,Os12g0586100,Os01g0758500,Os02g0773500,Os06g0700300,Os12g0285100,Os03g0398600,Os06g0612800,Os11g0202300,Os02g0178600,Os07g0476900,Os01g0235900,Os06g0475400,Os09g0554200,Os04g0580800,Os12g0633900,Os01g0855200,Os10g0445400
GO:0009311	oligosaccharide metabolic process	biological_process	0.73331	1	2	577	98	20967	1	Os08g0409100	1	Os03g0401900
GO:0008037	cell recognition	biological_process	0.7362	1	2	577	110	20967	0		2	Os04g0655100,Os03g0169100
GO:0051716	cellular response to stimulus	biological_process	0.73659	1	38	577	1592	20967	23	Os02g0606600,Os04g0442200,Os02g0557800,Os01g0297200,Os04g0403400,Os05g0534400,Os10g0390900,Os01g0695700,Os02g0323000,Os09g0527900,Os12g0270300,Os06g0268600,Os06g0228500,Os04g0673300,Os01g0228400,Os05g0186100,Os12g0269101,Os01g0369200,Os12g0139400,Os12g0143800,Os01g0856000,Os12g0239950,Os11g0143300	15	Os04g0453500,Os11g0113700,Os01g0235900,Os09g0246300,Os02g0318500,Os12g0428700,Os01g0630700,Os03g0857750,Os01g0339500,Os06g0534900,Os02g0269200,Os04g0382300,Os03g0411300,Os12g0230100,Os05g0128100
GO:0010629	negative regulation of gene expression	biological_process	0.73794	1	1	577	50	20967	0		1	Os04g0192200
GO:0003924	GTPase activity	molecular_function	0.73874	1	9	577	417	20967	6	Os02g0211000,Os01g0356800,Os01g0695700,Os12g0239950,Os02g0323000,Novel00509	3	Os12g0230100,Os06g0715200,Os02g0318500
GO:0019068	virion assembly	biological_process	0.73915	1	2	577	91	20967	2	Os01g0297200,Os12g0151000	0
GO:0015298	solute:cation antiporter activity	molecular_function	0.73917	1	1	577	53	20967	0		1	Os10g0534900
GO:0015299	solute:hydrogen antiporter activity	molecular_function	0.73917	1	1	577	53	20967	0		1	Os10g0534900
GO:0016709	oxidoreductase activity, acting on paired donors, with incorporation or reduction of molecular oxygen, NAD(P)H as one donor, and incorporation of one atom of oxygen	molecular_function	0.74128	1	1	577	47	20967	0		1	Os05g0555600
GO:0006066	alcohol metabolic process	biological_process	0.74155	1	1	577	49	20967	0		1	Os04g0453500
GO:0030674	protein binding, bridging	molecular_function	0.74172	1	1	577	49	20967	0		1	Os10g0370500
GO:0060090	binding, bridging	molecular_function	0.74172	1	1	577	49	20967	0		1	Os10g0370500
GO:0000152	nuclear ubiquitin ligase complex	cellular_component	0.74178	1	6	577	253	20967	0		6	Os02g0178600,Os10g0445400,Os06g0534900,Os09g0554200,Os03g0398600,Os04g0580800
GO:0005680	anaphase-promoting complex	cellular_component	0.74178	1	6	577	253	20967	0		6	Os04g0580800,Os03g0398600,Os09g0554200,Os06g0534900,Os10g0445400,Os02g0178600
GO:0051382	kinetochore assembly	biological_process	0.74498	1	1	577	45	20967	0		1	Os04g0595100
GO:0051383	kinetochore organization	biological_process	0.74498	1	1	577	45	20967	0		1	Os04g0595100
GO:0044036	cell wall macromolecule metabolic process	biological_process	0.74501	1	1	577	46	20967	1	Os03g0132900	0
GO:0017004	cytochrome complex assembly	biological_process	0.74631	1	1	577	50	20967	0		1	Os06g0578400
GO:0016746	transferase activity, transferring acyl groups	molecular_function	0.74729	1	10	577	417	20967	4	Os03g0205800,Os04g0625200,Os04g0442200,Os04g0445050	6	Os02g0486500,Os03g0794300,Os11g0566800,Os01g0207400,Os09g0408600,Os08g0230450
GO:0042600	chorion	cellular_component	0.74749	1	3	577	136	20967	3	Os03g0250801,Os03g0213800,Os12g0194900	0
GO:0032501	multicellular organismal process	biological_process	0.74923	1	13	577	567	20967	7	Os12g0194900,Os04g0403400,Os03g0250801,Os02g0453600,Os07g0432201,Os03g0213800,Os07g0432100	6	Os02g0148700,Os06g0618700,Os07g0212200,Os04g0655100,Os03g0169100,Os07g0643100
GO:0004842	ubiquitin-protein ligase activity	molecular_function	0.75009	1	8	577	344	20967	1	Os07g0412100	7	Os06g0534900,Os03g0398600,Os01g0823900,Os04g0580800,Os10g0445400,Os09g0554200,Os02g0178600
GO:0019787	small conjugating protein ligase activity	molecular_function	0.75009	1	8	577	344	20967	1	Os07g0412100	7	Os06g0534900,Os01g0823900,Os03g0398600,Os04g0580800,Os10g0445400,Os09g0554200,Os02g0178600
GO:0005783	endoplasmic reticulum	cellular_component	0.75201	1	5	577	227	20967	2	Os10g0501900,Os03g0308800	3	Os06g0715200,Os05g0128100,Os05g0590300
GO:0004930	G-protein coupled receptor activity	molecular_function	0.75224	1	1	577	53	20967	1	Os10g0390900	0
GO:0010467	gene expression	biological_process	0.75238	1	95	577	3618	20967	50	Os02g0649300,Os05g0548900,Novel01379,Os06g0612150,Os12g0139400,Os12g0239950,Os02g0642200,Os05g0586600,Os04g0568700,Os03g0191900,Os02g0557800,Novel01057,Os03g0161900,Os11g0149300,Os03g0308800,Os02g0103100,Os12g0551900,Os01g0775100,Os02g0731300,Os05g0151000,Os06g0728700,Os01g0369200,Os04g0569100,Os08g0163400,Os11g0600600,Os02g0453600,Os01g0974200,Os10g0531900,Os03g0248600,Os02g0117500,Os05g0124000,…	45	Os01g0680500,Os04g0192200,Os10g0534900,Os06g0693100,Os12g0507200,Os01g0758500,Os10g0113100,Os02g0148700,Os03g0857400,Os01g0733200,Os05g0568300,Os06g0646000,Os06g0612800,Os09g0246300,Os01g0855200,Os04g0523000,Os04g0481300,Os06g0698748,Os08g0242700,Os03g0651000,Os02g0594300,Os08g0483700,Os01g0339500,Os02g0269200,Os04g0382300,Os06g0601000,Os10g0533100,Os06g0700300,Os12g0285100,Os12g0230100,Os05g0292…
GO:0009451	RNA modification	biological_process	0.75391	1	4	577	194	20967	2	Os12g0239950,Os05g0548900	2	Os06g0646000,Os12g0230100
GO:1901575	organic substance catabolic process	biological_process	0.75414	1	16	577	680	20967	4	Os01g0369200,Os11g0216000,Os03g0248600,Os03g0132900	12	Os09g0460400,Os01g0228600,Os05g0496200,Os06g0715200,Os06g0608700,Os07g0643100,Os09g0460350,Os11g0171300,Os06g0486800,Os10g0378150,Os07g0176900,Os08g0214900
GO:0052126	movement in host environment	biological_process	0.75485	1	1	577	54	20967	0		1	Os01g0857200
GO:0052192	movement in environment of other organism involved in symbiotic interaction	biological_process	0.75485	1	1	577	54	20967	0		1	Os01g0857200
GO:0006022	aminoglycan metabolic process	biological_process	0.75816	1	1	577	50	20967	1	Os03g0132900	0
GO:0009117	nucleotide metabolic process	biological_process	0.7601	1	9	577	396	20967	1	Os06g0612150	8	Os07g0152900,Os06g0715200,Os07g0513000,Os02g0533800,Os06g0486800,Os01g0228600,Os07g0176900,Os03g0786100
GO:0033646	host intracellular part	cellular_component	0.76018	1	6	577	271	20967	4	Os01g0297200,Os04g0479900,Os12g0151000,Os08g0409100	2	Os01g0933075,Os01g0857200
GO:0043656	intracellular region of host	cellular_component	0.76018	1	6	577	271	20967	4	Os04g0479900,Os01g0297200,Os08g0409100,Os12g0151000	2	Os01g0933075,Os01g0857200
GO:0016798	hydrolase activity, acting on glycosyl bonds	molecular_function	0.76247	1	14	577	603	20967	8	Os02g0766900,Os09g0457833,Os08g0473600,Os02g0528200,Os06g0320200,Os03g0132900,Os11g0600600,Os09g0457500	6	Os10g0493600,Os07g0539100,Os04g0474800,Os10g0370500,Os04g0513900,Os02g0704000
GO:0016054	organic acid catabolic process	biological_process	0.76312	1	1	577	52	20967	0		1	Os10g0378150
GO:0046395	carboxylic acid catabolic process	biological_process	0.76312	1	1	577	52	20967	0		1	Os10g0378150
GO:0007165	signal transduction	biological_process	0.76689	1	25	577	1066	20967	17	Os12g0139400,Os06g0268600,Os09g0527900,Os12g0239950,Os04g0673300,Os11g0143300,Os06g0228500,Os05g0186100,Os04g0442200,Os12g0269101,Os02g0557800,Os02g0606600,Os01g0369200,Os02g0323000,Os10g0390900,Os05g0534400,Os01g0695700	8	Os03g0411300,Os12g0428700,Os11g0113700,Os01g0339500,Os03g0857750,Os02g0318500,Os09g0246300,Os02g0269200
GO:0000151	ubiquitin ligase complex	cellular_component	0.76696	1	8	577	351	20967	1	Os01g0369200	7	Os01g0823900,Os03g0398600,Os04g0580800,Os06g0534900,Os02g0178600,Os09g0554200,Os10g0445400
GO:0005578	proteinaceous extracellular matrix	cellular_component	0.76833	1	3	577	142	20967	2	Os02g0606600,Os05g0534400	1	Os03g0411300
GO:0003677	DNA binding	molecular_function	0.77101	1	57	577	2311	20967	34	Os03g0161900,Os07g0182000,Os01g0393100,Os02g0214500,Novel01057,Os04g0403400,Os04g0442200,Novel00331,Os04g0568700,Os05g0586600,Os11g0484300,Os03g0214100,Os10g0509700,Os02g0731300,Os01g0775100,Os11g0512000,Os03g0127500,Os02g0103100,Os02g0797400,Os08g0163400,Os04g0569100,Os01g0369200,Os01g0346900,Os06g0728700,Os05g0151000,Os02g0649300,Os04g0486800,Os12g0239950,Novel00468,Os12g0143800,Os10g0531900,Os…	23	Os10g0554200,Os11g0202300,Os06g0612800,Os09g0246300,Os01g0235900,Os07g0569600,Os06g0698748,Os04g0460900,Os04g0481300,Os04g0571300,Os06g0601000,Os10g0534900,Os01g0680500,Os02g0269200,Os01g0339500,Os04g0595100,Os01g0630700,Os07g0212200,Os02g0764100,Os01g0733200,Os11g0671000,Os02g0148700,Os12g0230100
GO:0008238	exopeptidase activity	molecular_function	0.77226	1	3	577	146	20967	2	Os02g0114200,Os07g0656900	1	Os05g0268500
GO:0008135	translation factor activity, nucleic acid binding	molecular_function	0.77372	1	2	577	100	20967	0		2	Os12g0507200,Os12g0586100
GO:0015144	carbohydrate transmembrane transporter activity	molecular_function	0.77391	1	1	577	50	20967	0		1	Os12g0503000
GO:1901476	carbohydrate transporter activity	molecular_function	0.77391	1	1	577	50	20967	0		1	Os12g0503000
GO:0023052	signaling	biological_process	0.77464	1	25	577	1071	20967	17	Os06g0228500,Os11g0143300,Os04g0673300,Os12g0239950,Os09g0527900,Os06g0268600,Os12g0139400,Os01g0695700,Os05g0534400,Os10g0390900,Os02g0323000,Os01g0369200,Os02g0606600,Os02g0557800,Os12g0269101,Os04g0442200,Os05g0186100	8	Os12g0428700,Os03g0411300,Os02g0269200,Os09g0246300,Os02g0318500,Os03g0857750,Os01g0339500,Os11g0113700
GO:0044700	single organism signaling	biological_process	0.77464	1	25	577	1071	20967	17	Os05g0534400,Os10g0390900,Os01g0695700,Os02g0323000,Os01g0369200,Os02g0606600,Os04g0442200,Os05g0186100,Os02g0557800,Os12g0269101,Os06g0228500,Os12g0239950,Os11g0143300,Os04g0673300,Os09g0527900,Os12g0139400,Os06g0268600	8	Os09g0246300,Os02g0269200,Os02g0318500,Os03g0857750,Os11g0113700,Os01g0339500,Os12g0428700,Os03g0411300
GO:0030170	pyridoxal phosphate binding	molecular_function	0.77735	1	2	577	101	20967	0		2	Os08g0502700,Os02g0302400
GO:0009892	negative regulation of metabolic process	biological_process	0.77877	1	2	577	102	20967	0		2	Os04g0192200,Os02g0533800
GO:0044282	small molecule catabolic process	biological_process	0.77896	1	1	577	55	20967	0		1	Os10g0378150
GO:0044712	single-organism catabolic process	biological_process	0.77896	1	1	577	55	20967	0		1	Os10g0378150
GO:0009628	response to abiotic stimulus	biological_process	0.77999	1	1	577	54	20967	1	Os02g0668000	0
GO:0009247	glycolipid biosynthetic process	biological_process	0.78077	1	1	577	59	20967	1	Os03g0308800	0
GO:0046467	membrane lipid biosynthetic process	biological_process	0.78077	1	1	577	59	20967	1	Os03g0308800	0
GO:0008374	O-acyltransferase activity	molecular_function	0.78123	1	1	577	54	20967	0		1	Os02g0486500
GO:0010033	response to organic substance	biological_process	0.78226	1	1	577	62	20967	0		1	Os02g0269200
GO:0000989	transcription factor binding transcription factor activity	molecular_function	0.78273	1	4	577	194	20967	2	Os10g0468500,Os01g0369200	2	Os06g0475400,Os10g0533100
GO:0003712	transcription cofactor activity	molecular_function	0.78273	1	4	577	194	20967	2	Os10g0468500,Os01g0369200	2	Os10g0533100,Os06g0475400
GO:0005543	phospholipid binding	molecular_function	0.78282	1	1	577	60	20967	1	Os01g0695300	0
GO:0015276	ligand-gated ion channel activity	molecular_function	0.78442	1	1	577	57	20967	1	Os02g0117500	0
GO:0022834	ligand-gated channel activity	molecular_function	0.78442	1	1	577	57	20967	1	Os02g0117500	0
GO:0006865	amino acid transport	biological_process	0.78492	1	1	577	57	20967	1	Os04g0462400	0
GO:0006614	SRP-dependent cotranslational protein targeting to membrane	biological_process	0.78933	1	1	577	61	20967	1	Os12g0239950	0
GO:0045047	protein targeting to ER	biological_process	0.78933	1	1	577	61	20967	1	Os12g0239950	0
GO:0072599	establishment of protein localization to endoplasmic reticulum	biological_process	0.78933	1	1	577	61	20967	1	Os12g0239950	0
GO:1901615	organic hydroxy compound metabolic process	biological_process	0.78981	1	1	577	56	20967	0		1	Os04g0453500
GO:0015291	secondary active transmembrane transporter activity	molecular_function	0.79161	1	3	577	159	20967	2	Os01g0830000,Os03g0216700	1	Os10g0534900
GO:0032507	maintenance of protein location in cell	biological_process	0.7931	1	1	577	60	20967	0		1	Os07g0628700
GO:0045185	maintenance of protein location	biological_process	0.7931	1	1	577	60	20967	0		1	Os07g0628700
GO:0051235	maintenance of location	biological_process	0.7931	1	1	577	60	20967	0		1	Os07g0628700
GO:0051651	maintenance of location in cell	biological_process	0.7931	1	1	577	60	20967	0		1	Os07g0628700
GO:0048610	cellular process involved in reproduction	biological_process	0.79513	1	7	577	336	20967	5	Os03g0213800,Os03g0250801,Os12g0151000,Os01g0297200,Os12g0194900	2	Os03g0169100,Os04g0655100
GO:0009116	nucleoside metabolic process	biological_process	0.7962	1	8	577	378	20967	1	Os12g0239950	7	Os06g0112100,Os07g0513000,Os06g0715200,Os07g0152900,Os12g0230100,Os05g0430800,Os03g0786100
GO:0004521	endoribonuclease activity	molecular_function	0.79631	1	1	577	59	20967	0		1	Os04g0523000
GO:0008509	anion transmembrane transporter activity	molecular_function	0.79773	1	2	577	109	20967	1	Os03g0107300	1	Os05g0332600
GO:0008081	phosphoric diester hydrolase activity	molecular_function	0.7982	1	1	577	60	20967	1	Os04g0403400	0
GO:0016108	tetraterpenoid metabolic process	biological_process	0.79837	1	1	577	58	20967	0		1	Os05g0555600
GO:0016109	tetraterpenoid biosynthetic process	biological_process	0.79837	1	1	577	58	20967	0		1	Os05g0555600
GO:0016116	carotenoid metabolic process	biological_process	0.79837	1	1	577	58	20967	0		1	Os05g0555600
GO:0016117	carotenoid biosynthetic process	biological_process	0.79837	1	1	577	58	20967	0		1	Os05g0555600
GO:0033178	proton-transporting two-sector ATPase complex, catalytic domain	cellular_component	0.79915	1	1	577	61	20967	0		1	Os07g0513000
GO:0034508	centromere complex assembly	biological_process	0.80071	1	1	577	53	20967	0		1	Os04g0595100
GO:0015077	monovalent inorganic cation transmembrane transporter activity	molecular_function	0.80227	1	14	577	626	20967	5	Os02g0649300,Os08g0466200,Novel00488,Os02g0160600,Os01g0843700	9	Os01g0566800,Os07g0513000,Os03g0582000,Os09g0554200,Os08g0260000,Os10g0534900,Os02g0774100,Os06g0698711,Os05g0491200
GO:0006613	cotranslational protein targeting to membrane	biological_process	0.8027	1	1	577	64	20967	1	Os12g0239950	0
GO:1901657	glycosyl compound metabolic process	biological_process	0.80302	1	8	577	381	20967	1	Os12g0239950	7	Os12g0230100,Os06g0112100,Os07g0513000,Os07g0152900,Os06g0715200,Os03g0786100,Os05g0430800
GO:0019637	organophosphate metabolic process	biological_process	0.80377	1	14	577	623	20967	6	Os04g0314100,Os04g0324100,Os04g0324000,Os06g0127900,Os06g0612150,Os03g0308800	8	Os03g0786100,Os07g0176900,Os07g0513000,Os07g0152900,Os06g0715200,Os01g0228600,Os06g0486800,Os02g0533800
GO:0008137	NADH dehydrogenase (ubiquinone) activity	molecular_function	0.80385	1	1	577	59	20967	0		1	Os08g0561700
GO:0050136	NADH dehydrogenase (quinone) activity	molecular_function	0.80385	1	1	577	59	20967	0		1	Os08g0561700
GO:0043566	structure-specific DNA binding	molecular_function	0.80433	1	1	577	63	20967	1	Os12g0143800	0
GO:0046903	secretion	biological_process	0.80478	1	2	577	119	20967	1	Os04g0445050	1	Os12g0183100
GO:0050661	NADP binding	molecular_function	0.80533	1	1	577	59	20967	0		1	Os05g0555600
GO:0016043	cellular component organization	biological_process	0.80541	1	52	577	2114	20967	22	Os06g0612150,Os01g0856000,Os01g0812000,Os09g0323000,Os02g0649300,Os01g0369200,Os08g0163400,Os09g0527900,Os02g0797400,Os09g0505400,Os02g0809800,Os06g0176200,Os04g0673300,Os01g0775100,Os09g0321900,Os10g0462300,Os02g0809700,Os02g0606600,Os01g0297200,Os01g0830000,Os12g0151000,Os03g0314750	30	Os06g0700300,Os01g0252600,Os03g0333400,Os01g0871900,Os10g0395200,Os03g0117100,Os10g0456800,Os02g0148700,Os01g0566800,Os01g0630700,Os04g0595100,Os02g0594300,Os08g0483700,Os01g0339500,Os03g0670700,Os05g0491200,Os07g0628700,Os06g0578400,Os12g0507200,Os04g0534600,Os05g0179900,Os02g0704000,Os01g0577300,Os08g0260000,Os06g0646000,Os07g0476900,Os05g0590300,Os06g0612800,Os06g0698711,Os05g0430800
GO:0005856	cytoskeleton	cellular_component	0.80659	1	4	577	207	20967	3	Os01g0297200,Os02g0797400,Os01g0356800	1	Os02g0269200
GO:0031012	extracellular matrix	cellular_component	0.80703	1	3	577	153	20967	2	Os02g0606600,Os05g0534400	1	Os03g0411300
GO:0003968	RNA-directed RNA polymerase activity	molecular_function	0.81152	1	1	577	63	20967	1	Os11g0512000	0
GO:0044445	cytosolic part	cellular_component	0.81375	1	1	577	58	20967	1	Os03g0248600	0
GO:0003743	translation initiation factor activity	molecular_function	0.81453	1	1	577	59	20967	0		1	Os12g0586100
GO:0045934	negative regulation of nucleobase-containing compound metabolic process	biological_process	0.81499	1	1	577	60	20967	0		1	Os02g0533800
GO:0051172	negative regulation of nitrogen compound metabolic process	biological_process	0.81499	1	1	577	60	20967	0		1	Os02g0533800
GO:0003954	NADH dehydrogenase activity	molecular_function	0.81523	1	1	577	61	20967	0		1	Os08g0561700
GO:0050840	extracellular matrix binding	molecular_function	0.8156	1	1	577	58	20967	0		1	Os10g0461100
GO:0016209	antioxidant activity	molecular_function	0.8163	1	5	577	228	20967	1	Os03g0131200	4	Os12g0188700,Os06g0196300,Os08g0522400,Os12g0188566
GO:0009896	positive regulation of catabolic process	biological_process	0.81727	1	1	577	59	20967	1	Os02g0649300	0
GO:0010508	positive regulation of autophagy	biological_process	0.81727	1	1	577	59	20967	1	Os02g0649300	0
GO:0031331	positive regulation of cellular catabolic process	biological_process	0.81727	1	1	577	59	20967	1	Os02g0649300	0
GO:0033643	host cell part	cellular_component	0.81961	1	6	577	294	20967	4	Os04g0479900,Os01g0297200,Os08g0409100,Os12g0151000	2	Os01g0933075,Os01g0857200
GO:0004673	protein histidine kinase activity	molecular_function	0.8204	1	1	577	68	20967	1	Os06g0228500	0
GO:0018995	host	cellular_component	0.82125	1	6	577	295	20967	4	Os01g0297200,Os04g0479900,Os12g0151000,Os08g0409100	2	Os01g0933075,Os01g0857200
GO:0043245	extraorganismal space	cellular_component	0.82125	1	6	577	295	20967	4	Os08g0409100,Os12g0151000,Os04g0479900,Os01g0297200	2	Os01g0857200,Os01g0933075
GO:0043657	host cell	cellular_component	0.82125	1	6	577	295	20967	4	Os04g0479900,Os01g0297200,Os08g0409100,Os12g0151000	2	Os01g0933075,Os01g0857200
GO:0044215	other organism	cellular_component	0.82125	1	6	577	295	20967	4	Os01g0297200,Os04g0479900,Os12g0151000,Os08g0409100	2	Os01g0933075,Os01g0857200
GO:0044216	other organism cell	cellular_component	0.82125	1	6	577	295	20967	4	Os12g0151000,Os08g0409100,Os01g0297200,Os04g0479900	2	Os01g0857200,Os01g0933075
GO:0044217	other organism part	cellular_component	0.82125	1	6	577	295	20967	4	Os01g0297200,Os04g0479900,Os12g0151000,Os08g0409100	2	Os01g0933075,Os01g0857200
GO:0070011	peptidase activity, acting on L-amino acid peptides	molecular_function	0.82212	1	20	577	867	20967	9	Os06g0318600,Os12g0551900,Os03g0159000,Os11g0512000,Os07g0656900,Os01g0954900,Os02g0114200,Os03g0421000,Os03g0176600	11	Os07g0151200,Os06g0529900,Os10g0397800,Os12g0586100,Os01g0776900,Os02g0148700,Os03g0409100,Os07g0643100,Os08g0516900,Os05g0268500,Os02g0198700
GO:0019205	nucleobase-containing compound kinase activity	molecular_function	0.82304	1	1	577	64	20967	1	Os12g0239950	0
GO:0034470	ncRNA processing	biological_process	0.82546	1	7	577	350	20967	2	Os12g0239950,Os02g0642200	5	Os01g0823900,Os12g0230100,Os04g0523000,Os06g0646000,Os05g0555600
GO:0007166	cell surface receptor signaling pathway	biological_process	0.82663	1	5	577	266	20967	5	Os10g0390900,Os01g0695700,Os02g0323000,Os06g0268600,Os12g0269101	0
GO:0016791	phosphatase activity	molecular_function	0.82795	1	2	577	111	20967	1	Os05g0188900	1	Os12g0263000
GO:0006612	protein targeting to membrane	biological_process	0.83268	1	1	577	70	20967	1	Os12g0239950	0
GO:0007154	cell communication	biological_process	0.83384	1	27	577	1207	20967	18	Os02g0557800,Os12g0269101,Os04g0442200,Os05g0186100,Os02g0606600,Os02g0323000,Os01g0369200,Os01g0695700,Os05g0534400,Os10g0390900,Os06g0268600,Os12g0139400,Os12g0143800,Os09g0527900,Os11g0143300,Os04g0673300,Os12g0239950,Os06g0228500	9	Os01g0339500,Os11g0113700,Os03g0857750,Os02g0318500,Os02g0269200,Os09g0246300,Os03g0411300,Os04g0655100,Os12g0428700
GO:0070972	protein localization to endoplasmic reticulum	biological_process	0.83533	1	1	577	69	20967	1	Os12g0239950	0
GO:0005829	cytosol	cellular_component	0.83551	1	1	577	62	20967	1	Os03g0248600	0
GO:0001076	RNA polymerase II transcription factor binding transcription factor activity	molecular_function	0.8358	1	3	577	164	20967	1	Os10g0468500	2	Os06g0475400,Os10g0533100
GO:0001104	RNA polymerase II transcription cofactor activity	molecular_function	0.8358	1	3	577	164	20967	1	Os10g0468500	2	Os06g0475400,Os10g0533100
GO:0006414	translational elongation	biological_process	0.83797	1	3	577	155	20967	1	Os01g0974200	2	Os12g0507200,Os03g0651000
GO:0016592	mediator complex	cellular_component	0.83891	1	3	577	165	20967	1	Os10g0468500	2	Os06g0475400,Os10g0533100
GO:0016775	phosphotransferase activity, nitrogenous group as acceptor	molecular_function	0.83949	1	1	577	72	20967	1	Os06g0228500	0
GO:0016032	viral process	biological_process	0.8422	1	11	577	531	20967	4	Os02g0160600,Os04g0624600,Os12g0151000,Os01g0297200	7	Os02g0818000,Os06g0612800,Os02g0817900,Os09g0270900,Os02g0704000,Os01g0857200,Os12g0136500
GO:0012505	endomembrane system	cellular_component	0.84288	1	6	577	317	20967	3	Os03g0308800,Os10g0501900,Os02g0731300	3	Os05g0128100,Os05g0590300,Os06g0715200
GO:0044427	chromosomal part	cellular_component	0.84456	1	5	577	258	20967	3	Os03g0387900,Os04g0568700,Os04g0403400	2	Os07g0212200,Os01g0235900
GO:0016747	transferase activity, transferring acyl groups other than amino-acyl groups	molecular_function	0.84489	1	7	577	334	20967	2	Os04g0445050,Os03g0205800	5	Os03g0794300,Os01g0207400,Os02g0486500,Os11g0566800,Os08g0230450
GO:0005615	extracellular space	cellular_component	0.84757	1	1	577	70	20967	1	Os09g0424300	0
GO:0006357	regulation of transcription from RNA polymerase II promoter	biological_process	0.84852	1	3	577	169	20967	1	Os10g0468500	2	Os10g0533100,Os06g0475400
GO:0016740	transferase activity	molecular_function	0.84865	1	97	577	4056	20967	40	Os05g0358200,Os11g0512000,Os09g0457500,Os10g0468500,Os04g0625200,Os01g0633100,Os04g0324100,Os01g0152000,Os11g0691240,Os11g0600600,Os05g0580000,Os06g0728700,Os05g0151000,Os03g0205800,Os09g0457700,Os11g0216000,Os02g0618000,Os03g0308800,Os06g0646900,Os08g0501000,Os06g0228500,Os08g0473600,Os06g0176200,Os04g0442200,Os04g0568700,Os04g0308100,Os10g0501900,Os02g0323000,Os02g0765300,Os01g0695700,Os11g0691…	57	Os08g0266300,Os02g0203200,Os03g0776100,Os03g0582000,Os12g0183100,Os10g0534600,Os01g0823900,Os05g0231700,Os03g0786100,Os01g0235900,Os07g0152900,Os06g0475400,Os11g0113700,Os02g0823400,Os03g0797400,Os11g0202300,Os08g0545200,Os12g0586100,Os12g0230100,Os04g0655100,Os07g0539100,Os12g0102600,Os02g0203300,Os02g0486500,Os07g0628900,Os07g0628700,Os08g0203600,Os04g0481300,Os01g0857200,Os05g0179900,Os02g0591…
GO:0048583	regulation of response to stimulus	biological_process	0.84888	1	2	577	130	20967	1	Os06g0268600	1	Os08g0483700
GO:0071822	protein complex subunit organization	biological_process	0.85371	1	5	577	264	20967	0		5	Os04g0595100,Os03g0333400,Os06g0578400,Os08g0483700,Os12g0507200
GO:1901565	organonitrogen compound catabolic process	biological_process	0.85408	1	5	577	263	20967	1	Os03g0132900	4	Os06g0715200,Os09g0460400,Os09g0460350,Os07g0643100
GO:0008026	ATP-dependent helicase activity	molecular_function	0.85434	1	2	577	147	20967	2	Os04g0486800,Os01g0695700	0
GO:0070035	purine NTP-dependent helicase activity	molecular_function	0.85434	1	2	577	147	20967	2	Os01g0695700,Os04g0486800	0
GO:0008234	cysteine-type peptidase activity	molecular_function	0.8545	1	3	577	173	20967	2	Os11g0512000,Os12g0551900	1	Os07g0151200
GO:0044430	cytoskeletal part	cellular_component	0.85463	1	3	577	178	20967	2	Os01g0356800,Os02g0797400	1	Os02g0269200
GO:0010506	regulation of autophagy	biological_process	0.85469	1	1	577	67	20967	1	Os02g0649300	0
GO:0006310	DNA recombination	biological_process	0.85555	1	6	577	352	20967	4	Os01g0297200,Os01g0228400,Os12g0239950,Os12g0270300	2	Os01g0235900,Os12g0230100
GO:0000003	reproduction	biological_process	0.85715	1	10	577	490	20967	7	Os04g0403400,Os12g0194900,Os01g0297200,Os03g0250801,Os02g0649300,Os03g0213800,Os12g0151000	3	Os07g0212200,Os04g0655100,Os03g0169100
GO:0019899	enzyme binding	molecular_function	0.85809	1	1	577	79	20967	1	Os01g0369200	0
GO:0005643	nuclear pore	cellular_component	0.86064	1	1	577	73	20967	1	Os02g0731300	0
GO:0046930	pore complex	cellular_component	0.86064	1	1	577	73	20967	1	Os02g0731300	0
GO:0044270	cellular nitrogen compound catabolic process	biological_process	0.86109	1	4	577	226	20967	0		4	Os06g0715200,Os09g0460400,Os09g0460350,Os07g0643100
GO:0046700	heterocycle catabolic process	biological_process	0.86416	1	4	577	227	20967	0		4	Os06g0715200,Os07g0643100,Os09g0460400,Os09g0460350
GO:0009165	nucleotide biosynthetic process	biological_process	0.86422	1	3	577	174	20967	0		3	Os07g0513000,Os07g0152900,Os03g0786100
GO:0032505	reproduction of a single-celled organism	biological_process	0.86454	1	1	577	69	20967	1	Os02g0649300	0
GO:0043093	cytokinesis by binary fission	biological_process	0.86454	1	1	577	69	20967	1	Os02g0649300	0
GO:0019058	viral infectious cycle	biological_process	0.86474	1	6	577	317	20967	3	Os12g0151000,Os04g0624600,Os01g0297200	3	Os12g0136500,Os09g0270900,Os01g0857200
GO:0004222	metalloendopeptidase activity	molecular_function	0.8649	1	1	577	78	20967	0		1	Os02g0148700
GO:0022402	cell cycle process	biological_process	0.86531	1	4	577	225	20967	1	Os02g0649300	3	Os02g0148700,Os07g0476900,Os04g0595100
GO:0051276	chromosome organization	biological_process	0.86586	1	5	577	274	20967	3	Os01g0856000,Os01g0775100,Os01g0812000	2	Os04g0595100,Os01g0630700
GO:0003774	motor activity	molecular_function	0.86589	1	1	577	81	20967	1	Os01g0356800	0
GO:0008233	peptidase activity	molecular_function	0.8681	1	21	577	943	20967	9	Os07g0656900,Os01g0954900,Os02g0114200,Os03g0176600,Os03g0421000,Os12g0551900,Os06g0318600,Os11g0512000,Os03g0159000	12	Os03g0409100,Os05g0453500,Os07g0643100,Os08g0516900,Os02g0198700,Os05g0268500,Os07g0151200,Os06g0529900,Os02g0148700,Os01g0776900,Os12g0586100,Os10g0397800
GO:0004197	cysteine-type endopeptidase activity	molecular_function	0.87051	1	2	577	126	20967	1	Os11g0512000	1	Os07g0151200
GO:0006820	anion transport	biological_process	0.87055	1	3	577	179	20967	2	Os03g0107300,Os04g0462400	1	Os05g0332600
GO:0009312	oligosaccharide biosynthetic process	biological_process	0.87071	1	1	577	76	20967	1	Os08g0409100	0
GO:0006461	protein complex assembly	biological_process	0.87098	1	4	577	227	20967	0		4	Os08g0483700,Os06g0578400,Os03g0333400,Os04g0595100
GO:0070271	protein complex biogenesis	biological_process	0.87098	1	4	577	227	20967	0		4	Os04g0595100,Os03g0333400,Os08g0483700,Os06g0578400
GO:0044423	virion part	cellular_component	0.8718	1	11	577	542	20967	1	Os04g0568700	10	Os02g0704000,Os01g0871900,Os05g0555600,Os02g0148700,Os01g0857200,Os12g0230100,Os04g0657500,Os09g0408600,Os06g0612800,Os01g0303000
GO:1901361	organic cyclic compound catabolic process	biological_process	0.87297	1	4	577	231	20967	0		4	Os09g0460400,Os09g0460350,Os07g0643100,Os06g0715200
GO:0016568	chromatin modification	biological_process	0.87322	1	2	577	129	20967	2	Os01g0775100,Os01g0812000	0
GO:0044707	single-multicellular organism process	biological_process	0.87372	1	8	577	429	20967	3	Os02g0453600,Os07g0432100,Os07g0432201	5	Os02g0148700,Os07g0643100,Os03g0169100,Os04g0655100,Os06g0618700
GO:0000917	barrier septum assembly	biological_process	0.87394	1	1	577	72	20967	1	Os02g0649300	0
GO:0032506	cytokinetic process	biological_process	0.87394	1	1	577	72	20967	1	Os02g0649300	0
GO:0090529	cell septum assembly	biological_process	0.87394	1	1	577	72	20967	1	Os02g0649300	0
GO:0016651	oxidoreductase activity, acting on NAD(P)H	molecular_function	0.87434	1	2	577	135	20967	0		2	Os08g0561700,Os01g0959900
GO:0019439	aromatic compound catabolic process	biological_process	0.87473	1	4	577	232	20967	0		4	Os06g0715200,Os09g0460400,Os09g0460350,Os07g0643100
GO:0042578	phosphoric ester hydrolase activity	molecular_function	0.87497	1	3	577	180	20967	2	Os05g0188900,Os04g0403400	1	Os12g0263000
GO:0010605	negative regulation of macromolecule metabolic process	biological_process	0.8765	1	1	577	76	20967	0		1	Os04g0192200
GO:1901293	nucleoside phosphate biosynthetic process	biological_process	0.87657	1	3	577	179	20967	0		3	Os07g0513000,Os07g0152900,Os03g0786100
GO:0005525	GTP binding	molecular_function	0.87658	1	10	577	532	20967	6	Os12g0239950,Os02g0323000,Novel00509,Os01g0695700,Os01g0356800,Os02g0211000	4	Os02g0318500,Os10g0503800,Os06g0715200,Os12g0230100
GO:0006952	defense response	biological_process	0.87739	1	4	577	235	20967	3	Os02g0629800,Os03g0130300,Os05g0151000	1	Os02g0198700
GO:0005635	nuclear envelope	cellular_component	0.88183	1	1	577	79	20967	1	Os02g0731300	0
GO:0015985	energy coupled proton transport, down electrochemical gradient	biological_process	0.88274	1	1	577	75	20967	0		1	Os07g0513000
GO:0015986	ATP synthesis coupled proton transport	biological_process	0.88274	1	1	577	75	20967	0		1	Os07g0513000
GO:0000775	chromosome, centromeric region	cellular_component	0.88344	1	2	577	129	20967	1	Os04g0568700	1	Os01g0235900
GO:0006950	response to stress	biological_process	0.8836	1	25	577	1158	20967	11	Os02g0629800,Os04g0568700,Os01g0228400,Os05g0151000,Os01g0297200,Os04g0403400,Os12g0239950,Os03g0130300,Os12g0270300,Os12g0143800,Os01g0856000	14	Os06g0534900,Os04g0382300,Os05g0355450,Os08g0522400,Os04g0453500,Os01g0630700,Os04g0598000,Os05g0355400,Os02g0198700,Os01g0235900,Os05g0128100,Os12g0230100,Os01g0303800,Os07g0418000
GO:0032561	guanyl ribonucleotide binding	molecular_function	0.88481	1	10	577	538	20967	6	Os01g0356800,Os02g0211000,Os02g0323000,Novel00509,Os12g0239950,Os01g0695700	4	Os06g0715200,Os12g0230100,Os02g0318500,Os10g0503800
GO:0044421	extracellular region part	cellular_component	0.88536	1	10	577	501	20967	7	Os05g0534400,Os08g0409100,Os12g0151000,Os09g0424300,Os04g0479900,Os01g0297200,Os02g0606600	3	Os01g0933075,Os03g0411300,Os01g0857200
GO:0009405	pathogenesis	biological_process	0.88727	1	5	577	295	20967	4	Os09g0532700,Os04g0445050,Os03g0805600,Os05g0151000	1	Os04g0657500
GO:0006140	regulation of nucleotide metabolic process	biological_process	0.88754	1	1	577	82	20967	0		1	Os02g0533800
GO:0004175	endopeptidase activity	molecular_function	0.89011	1	12	577	592	20967	4	Os03g0176600,Os03g0159000,Os11g0512000,Os01g0954900	8	Os12g0586100,Os10g0397800,Os02g0198700,Os01g0776900,Os02g0148700,Os08g0516900,Os06g0529900,Os07g0151200
GO:0006399	tRNA metabolic process	biological_process	0.89035	1	7	577	387	20967	1	Os12g0239950	6	Os05g0555600,Os04g0523000,Os06g0646000,Os08g0242700,Os12g0230100,Os01g0823900
GO:0043623	cellular protein complex assembly	biological_process	0.89103	1	3	577	186	20967	0		3	Os06g0578400,Os03g0333400,Os04g0595100
GO:0019028	viral capsid	cellular_component	0.89144	1	7	577	380	20967	0		7	Os01g0871900,Os04g0657500,Os09g0408600,Os05g0555600,Os02g0148700,Os01g0303000,Os01g0857200
GO:0065004	protein-DNA complex assembly	biological_process	0.89176	1	1	577	74	20967	0		1	Os04g0595100
GO:0071824	protein-DNA complex subunit organization	biological_process	0.89176	1	1	577	74	20967	0		1	Os04g0595100
GO:0008654	phospholipid biosynthetic process	biological_process	0.89215	1	1	577	86	20967	1	Os03g0308800	0
GO:0050790	regulation of catalytic activity	biological_process	0.89243	1	2	577	149	20967	1	Os03g0159000	1	Os02g0198700
GO:0004674	protein serine/threonine kinase activity	molecular_function	0.89287	1	2	577	154	20967	1	Os11g0600600	1	Os06g0608700
GO:0019001	guanyl nucleotide binding	molecular_function	0.89328	1	10	577	547	20967	6	Os01g0356800,Os02g0211000,Os12g0239950,Novel00509,Os02g0323000,Os01g0695700	4	Os06g0715200,Os12g0230100,Os02g0318500,Os10g0503800
GO:0007017	microtubule-based process	biological_process	0.89354	1	2	577	146	20967	1	Os02g0797400	1	Os02g0269200
GO:0071840	cellular component organization or biogenesis	biological_process	0.89468	1	54	577	2298	20967	24	Os01g0297200,Os02g0606600,Os12g0151000,Os03g0314750,Os01g0830000,Os09g0505400,Os02g0797400,Os09g0527900,Os01g0775100,Os04g0673300,Os10g0462300,Os09g0321900,Os02g0809700,Os03g0132900,Os02g0809800,Os06g0176200,Os09g0323000,Os02g0649300,Os08g0163400,Os01g0369200,Os01g0856000,Os06g0612150,Os01g0812000,Os02g0642200	30	Os06g0646000,Os05g0590300,Os07g0476900,Os08g0260000,Os05g0430800,Os06g0698711,Os06g0612800,Os02g0704000,Os05g0179900,Os01g0577300,Os08g0483700,Os01g0339500,Os04g0595100,Os02g0594300,Os01g0630700,Os06g0578400,Os12g0507200,Os04g0534600,Os07g0628700,Os03g0670700,Os05g0491200,Os03g0117100,Os10g0456800,Os01g0566800,Os02g0148700,Os10g0395200,Os01g0871900,Os01g0252600,Os03g0333400,Os06g0700300
GO:0048519	negative regulation of biological process	biological_process	0.89471	1	3	577	193	20967	0		3	Os04g0192200,Os02g0148700,Os02g0533800
GO:0071704	organic substance metabolic process	biological_process	0.89583	1	243	577	9505	20967	104	Os05g0574000,Os02g0214500,Os03g0228200,Os06g0320200,Os01g0898500,Os04g0324100,Os09g0457500,Os03g0387900,Os11g0484300,Os07g0137600,Os04g0673300,Os03g0132900,Os06g0268600,Os02g0797400,Os04g0479900,Os08g0163400,Os09g0323000,Os06g0728700,Os05g0124000,Os02g0528200,Os01g0974200,Os01g0856000,Os01g0152000,Os03g0248600,Os07g0656900,Os02g0765300,Os11g0691500,Os03g0161900,Os04g0308100,Os03g0191900,Os05g0329…	139	Os10g0554200,Os07g0569600,Os09g0400000,Os01g0208800,Os07g0663800,Os10g0534600,Os03g0401900,Os10g0378150,Os08g0266300,Os05g0453500,Os06g0601000,Os10g0533100,Os03g0651000,Os07g0628900,Os09g0400300,Os01g0339500,Os02g0198700,Os08g0483700,Os08g0214900,Os11g0671000,Os07g0539100,Os04g0655100,Os01g0933075,Os06g0476200,Os12g0102600,Os02g0203300,Os01g0833000,Os12g0285100,Os06g0700300,Os06g0112100,Os12g0586…
GO:0009056	catabolic process	biological_process	0.89755	1	19	577	893	20967	7	Os03g0248600,Os03g0132900,Os10g0509700,Os02g0649300,Os11g0216000,Os01g0369200,Os03g0161900	12	Os06g0486800,Os10g0378150,Os07g0176900,Os08g0214900,Os01g0228600,Os09g0460400,Os05g0496200,Os06g0715200,Os06g0608700,Os09g0460350,Os07g0643100,Os11g0171300
GO:0030234	enzyme regulator activity	molecular_function	0.89996	1	9	577	471	20967	2	Os11g0132100,Os02g0809700	7	Os01g0630700,Os02g0533800,Os01g0123900,Os01g0124000,Os09g0270900,Os10g0508700,Os03g0823400
GO:0009617	response to bacterium	biological_process	0.90231	1	1	577	86	20967	0		1	Os02g0198700
GO:0042742	defense response to bacterium	biological_process	0.90231	1	1	577	86	20967	0		1	Os02g0198700
GO:0044764	multi-organism cellular process	biological_process	0.90259	1	11	577	572	20967	4	Os04g0624600,Os02g0160600,Os12g0151000,Os01g0297200	7	Os02g0818000,Os06g0612800,Os02g0817900,Os09g0270900,Os02g0704000,Os12g0136500,Os01g0857200
GO:0019079	viral genome replication	biological_process	0.90445	1	2	577	146	20967	0		2	Os09g0270900,Os12g0136500
GO:0031324	negative regulation of cellular metabolic process	biological_process	0.90483	1	1	577	82	20967	0		1	Os02g0533800
GO:0000226	microtubule cytoskeleton organization	biological_process	0.90508	1	1	577	88	20967	1	Os02g0797400	0
GO:0045259	proton-transporting ATP synthase complex	cellular_component	0.90512	1	1	577	84	20967	0		1	Os07g0513000
GO:0009119	ribonucleoside metabolic process	biological_process	0.90545	1	6	577	349	20967	1	Os12g0239950	5	Os06g0715200,Os07g0152900,Os07g0513000,Os12g0230100,Os03g0786100
GO:0006505	GPI anchor metabolic process	biological_process	0.90627	1	1	577	88	20967	1	Os03g0308800	0
GO:0030337	DNA polymerase processivity factor activity	molecular_function	0.90693	1	1	577	84	20967	0		1	Os09g0270900
GO:0050896	response to stimulus	biological_process	0.91228	1	53	577	2344	20967	30	Os03g0130300,Os12g0270300,Os09g0527900,Os06g0268600,Os06g0228500,Os02g0668000,Os04g0673300,Os02g0606600,Os04g0568700,Os04g0442200,Os04g0403400,Os01g0297200,Os02g0557800,Os10g0390900,Os01g0830000,Os05g0534400,Os01g0695700,Os02g0323000,Os03g0216700,Os01g0856000,Os12g0143800,Os12g0139400,Os12g0239950,Os11g0143300,Os05g0186100,Os05g0151000,Os01g0228400,Os12g0269101,Os02g0629800,Os01g0369200	23	Os07g0418000,Os01g0303800,Os12g0428700,Os04g0453500,Os05g0355400,Os11g0113700,Os01g0235900,Os09g0246300,Os02g0318500,Os03g0411300,Os12g0230100,Os05g0128100,Os01g0630700,Os08g0522400,Os04g0598000,Os03g0857750,Os08g0483700,Os02g0198700,Os01g0339500,Os02g0269200,Os06g0534900,Os05g0355450,Os04g0382300
GO:0071705	nitrogen compound transport	biological_process	0.91231	1	2	577	148	20967	1	Os04g0462400	1	Os06g0578400
GO:0006914	autophagy	biological_process	0.91291	1	3	577	193	20967	3	Os03g0161900,Os10g0509700,Os02g0649300	0
GO:0044238	primary metabolic process	biological_process	0.91705	1	231	577	9129	20967	98	Os04g0673300,Os04g0479900,Os02g0797400,Os06g0268600,Os04g0324100,Os01g0898500,Os06g0320200,Os03g0228200,Os02g0214500,Os05g0574000,Os11g0484300,Os03g0387900,Os09g0457500,Os02g0528200,Os05g0124000,Os03g0248600,Os01g0152000,Os01g0856000,Os01g0974200,Os08g0163400,Os06g0728700,Os09g0323000,Os08g0501000,Os01g0775100,Os02g0103100,Os06g0176200,Os12g0551900,Os05g0329400,Os11g0149300,Os12g0270300,Os03g0161…	133	Os03g0401900,Os10g0534600,Os10g0378150,Os10g0554200,Os07g0663800,Os01g0208800,Os07g0569600,Os09g0400000,Os12g0102600,Os02g0203300,Os06g0476200,Os01g0933075,Os07g0539100,Os04g0655100,Os11g0671000,Os08g0214900,Os07g0513000,Os06g0112100,Os12g0586100,Os06g0700300,Os12g0285100,Os01g0833000,Os10g0533100,Os06g0601000,Os05g0453500,Os08g0483700,Os01g0339500,Os02g0198700,Os09g0400300,Os07g0628900,Os03g0651…
GO:0005694	chromosome	cellular_component	0.91717	1	5	577	302	20967	3	Os04g0403400,Os03g0387900,Os04g0568700	2	Os01g0235900,Os07g0212200
GO:0019012	virion	cellular_component	0.91826	1	12	577	624	20967	1	Os04g0568700	11	Os09g0408600,Os04g0657500,Os01g0303000,Os06g0612800,Os05g0555600,Os02g0148700,Os02g0704000,Os01g0871900,Os03g0857750,Os01g0857200,Os12g0230100
GO:0044428	nuclear part	cellular_component	0.91871	1	17	577	820	20967	4	Os02g0731300,Os01g0393100,Os10g0468500,Os05g0151000	13	Os04g0580800,Os06g0700300,Os10g0445400,Os01g0758500,Os11g0202300,Os03g0398600,Os06g0534900,Os10g0533100,Os04g0382300,Os09g0554200,Os07g0476900,Os02g0178600,Os06g0475400
GO:0022900	electron transport chain	biological_process	0.91872	1	1	577	90	20967	0		1	Os03g0184100
GO:0009856	pollination	biological_process	0.9193	1	1	577	106	20967	0		1	Os04g0655100
GO:0009875	pollen-pistil interaction	biological_process	0.9193	1	1	577	106	20967	0		1	Os04g0655100
GO:0048544	recognition of pollen	biological_process	0.9193	1	1	577	106	20967	0		1	Os04g0655100
GO:0019954	asexual reproduction	biological_process	0.91935	1	1	577	89	20967	1	Os02g0649300	0
GO:0006754	ATP biosynthetic process	biological_process	0.91961	1	1	577	89	20967	0		1	Os07g0513000
GO:0005618	cell wall	cellular_component	0.92031	1	1	577	88	20967	1	Os11g0600600	0
GO:0022607	cellular component assembly	biological_process	0.92149	1	9	577	481	20967	5	Os01g0830000,Os03g0314750,Os12g0151000,Os02g0649300,Os01g0297200	4	Os06g0578400,Os04g0595100,Os03g0333400,Os08g0483700
GO:0044403	symbiosis, encompassing mutualism through parasitism	biological_process	0.92338	1	11	577	592	20967	4	Os01g0297200,Os04g0624600,Os02g0160600,Os12g0151000	7	Os02g0704000,Os01g0857200,Os12g0136500,Os02g0818000,Os06g0612800,Os09g0270900,Os02g0817900
GO:0004540	ribonuclease activity	molecular_function	0.92377	1	1	577	96	20967	0		1	Os04g0523000
GO:0070925	organelle assembly	biological_process	0.92479	1	1	577	91	20967	0		1	Os04g0595100
GO:0006364	rRNA processing	biological_process	0.92506	1	1	577	96	20967	1	Os02g0642200	0
GO:0016072	rRNA metabolic process	biological_process	0.92506	1	1	577	96	20967	1	Os02g0642200	0
GO:0044419	interspecies interaction between organisms	biological_process	0.92517	1	11	577	594	20967	4	Os12g0151000,Os02g0160600,Os04g0624600,Os01g0297200	7	Os06g0612800,Os02g0817900,Os09g0270900,Os02g0818000,Os12g0136500,Os01g0857200,Os02g0704000
GO:0008237	metallopeptidase activity	molecular_function	0.92576	1	1	577	101	20967	0		1	Os02g0148700
GO:0040011	locomotion	biological_process	0.92716	1	2	577	156	20967	0		2	Os08g0483700,Os01g0857200
GO:0016787	hydrolase activity	molecular_function	0.92836	1	96	577	4065	20967	44	Novel00509,Os12g0551900,Os09g0532700,Os08g0473600,Os12g0270300,Os02g0323000,Os01g0954900,Os02g0766900,Os07g0656900,Os12g0151000,Os01g0695700,Os01g0297200,Os02g0211000,Os12g0239950,Os03g0159000,Os10g0116800,Os06g0318600,Os09g0457833,Os06g0612150,Os03g0176600,Os04g0486800,Os11g0512000,Os03g0132900,Os03g0214100,Os01g0215500,Os05g0438500,Os01g0356800,Os07g0212300,Os02g0797400,Os02g0740400,Os05g018890…	52	Os04g0474800,Os12g0637200,Os07g0176900,Os04g0523000,Os09g0455900,Os02g0318500,Os09g0506000,Os03g0409100,Os05g0590300,Os08g0170200,Os04g0551700,Os06g0529900,Os10g0397800,Os01g0702000,Os02g0148700,Os06g0564700,Os04g0513900,Os08g0516900,Os03g0670700,Os09g0460350,Os02g0768600,Os06g0534900,Os08g0357000,Os01g0630700,Os09g0460400,Os05g0429600,Os07g0151200,Os02g0704000,Os03g0582000,Os12g0263000,Os05g0268…
GO:0048523	negative regulation of cellular process	biological_process	0.92848	1	2	577	155	20967	0		2	Os02g0533800,Os02g0148700
GO:0043933	macromolecular complex subunit organization	biological_process	0.92898	1	5	577	308	20967	0		5	Os08g0483700,Os06g0578400,Os12g0507200,Os04g0595100,Os03g0333400
GO:0006325	chromatin organization	biological_process	0.93094	1	2	577	155	20967	2	Os01g0812000,Os01g0775100	0
GO:1901135	carbohydrate derivative metabolic process	biological_process	0.93157	1	18	577	918	20967	6	Os03g0132900,Os12g0239950,Os05g0329400,Os06g0176200,Os03g0308800,Os06g0612150	12	Os03g0786100,Os07g0513000,Os06g0112100,Os12g0586100,Os12g0230100,Os05g0430800,Os03g0610900,Os03g0797400,Os03g0169100,Os07g0152900,Os06g0715200,Os11g0113700
GO:0046034	ATP metabolic process	biological_process	0.93273	1	1	577	95	20967	0		1	Os07g0513000
GO:0031981	nuclear lumen	cellular_component	0.93354	1	7	577	408	20967	3	Os05g0151000,Os10g0468500,Os01g0393100	4	Os01g0758500,Os10g0533100,Os06g0475400,Os11g0202300
GO:0005575	cellular_component	cellular_component	0.9337	1	244	577	9540	20967	104	Os02g0453600,Os11g0600600,Os04g0521100,Os07g0222100,Os01g0601000,Os07g0432100,Os02g0117500,Os05g0214300,Os01g0812000,Os06g0229800,Os06g0493600,Os03g0421000,Os05g0151000,Os02g0618000,Os01g0369200,Os08g0466200,Os06g0127900,Os01g0356800,Os02g0668000,Os03g0127500,Os02g0809800,Os03g0214100,Os10g0468500,Os02g0248800,Os07g0206500,Os04g0403400,Os01g0393100,Os03g0107300,Os08g0409100,Os10g0390900,Novel0048…	140	Os05g0292700,Os12g0230100,Os03g0333400,Os01g0202500,Os01g0872100,Os01g0501800,Os10g0493600,Os05g0128100,Os06g0715200,Os01g0123900,Os07g0643100,Os07g0628700,Os02g0269200,Os05g0491200,Os08g0203600,Os10g0207400,Os04g0382300,Os04g0534600,Os06g0109000,Os04g0657500,Os01g0633000,Os11g0435350,Os07g0418000,Os07g0151200,Os01g0303000,Os01g0823900,Os12g0196700,Os12g0183100,Os12g0420400,Os02g0754300,Os12g0242…
GO:0004518	nuclease activity	molecular_function	0.93419	1	5	577	324	20967	0		5	Os01g0702000,Os08g0357000,Os04g0523000,Os06g0534900,Os04g0453500
GO:0005488	binding	molecular_function	0.93436	1	340	577	13240	20967	126	Os03g0161900,Os08g0108700,Os03g0131200,Os02g0494400,Os04g0308100,Os08g0501000,Os02g0160600,Os08g0461100,Os06g0176200,Os11g0487600,Os12g0551900,Os12g0270300,Novel02315,Os12g0239950,Os02g0249600,Os02g0829100,Os06g0612150,Os07g0432201,Os06g0133000,Os09g0241550,Os08g0108200,Os04g0673300,Os10g0462300,Os02g0809700,Os05g0438500,Os07g0137600,Os06g0268600,Os09g0527900,Os08g0163400,Os06g0695700,Os06g072870…	214	Os03g0610900,Os02g0318500,Os03g0398600,Os06g0612800,Os09g0246300,Os01g0916400,Os07g0105600,Os06g0646000,Os05g0590300,Os02g0235900,Os09g0400100,Os08g0561700,Os02g0724000,Os06g0698748,Os01g0577300,Os09g0431900,Os08g0389700,Os04g0675400,Os03g0371400,Os06g0693100,Os10g0534900,Os02g0768600,Os02g0639100,Os09g0458800,Os08g0170200,Os03g0223100,Os07g0212200,Os03g0857400,Os10g0100300,Os01g0323300,Os08g0119…
GO:0046983	protein dimerization activity	molecular_function	0.93487	1	7	577	401	20967	2	Os02g0731300,Os11g0484300	5	Os01g0952800,Os01g0339500,Os01g0566800,Os02g0823400,Os01g0577300
GO:0003723	RNA binding	molecular_function	0.93524	1	16	577	842	20967	5	Os06g0612150,Os12g0239950,Os01g0812000,Os01g0297200,Os06g0320200	11	Os12g0230100,Os06g0196300,Os06g0564700,Os12g0586100,Os01g0323300,Os01g0823900,Os08g0483700,Os05g0590300,Os06g0534900,Os12g0507200,Os02g0318500
GO:0009142	nucleoside triphosphate biosynthetic process	biological_process	0.93645	1	1	577	97	20967	0		1	Os07g0513000
GO:0009145	purine nucleoside triphosphate biosynthetic process	biological_process	0.93645	1	1	577	97	20967	0		1	Os07g0513000
GO:0009201	ribonucleoside triphosphate biosynthetic process	biological_process	0.93645	1	1	577	97	20967	0		1	Os07g0513000
GO:0009206	purine ribonucleoside triphosphate biosynthetic process	biological_process	0.93645	1	1	577	97	20967	0		1	Os07g0513000
GO:0043231	intracellular membrane-bounded organelle	cellular_component	0.9372	1	71	577	3012	20967	32	Os07g0182000,Os03g0228200,Os01g0393100,Os04g0403400,Os11g0484300,Os03g0387900,Os10g0468500,Os03g0214100,Os03g0127500,Os01g0356800,Os06g0268600,Os01g0369200,Os05g0151000,Os06g0728700,Os01g0812000,Os03g0248600,Os11g0600600,Os02g0453600,Os10g0501900,Os03g0161900,Os04g0442200,Os04g0568700,Os01g0775100,Os02g0731300,Os02g0103100,Os12g0551900,Os01g0715500,Os03g0308800,Os02g0649300,Os12g0239950,Os09g0298…	39	Os11g0202300,Os02g0178600,Os01g0235900,Os06g0475400,Os09g0554200,Os10g0533100,Os04g0382300,Os04g0534600,Os02g0269200,Os08g0483700,Os06g0715200,Os01g0339500,Os05g0128100,Os10g0493600,Os11g0671000,Os12g0586100,Os02g0773500,Os07g0513000,Os06g0700300,Os12g0285100,Os02g0774100,Os03g0398600,Os06g0612800,Os05g0590300,Os07g0476900,Os04g0580800,Os12g0633900,Os01g0855200,Os10g0445400,Os02g0533800,Os06g0693…
GO:0034660	ncRNA metabolic process	biological_process	0.93797	1	8	577	476	20967	2	Os02g0642200,Os12g0239950	6	Os12g0230100,Os05g0555600,Os04g0523000,Os06g0646000,Os08g0242700,Os01g0823900
GO:0065003	macromolecular complex assembly	biological_process	0.938	1	4	577	267	20967	0		4	Os08g0483700,Os06g0578400,Os04g0595100,Os03g0333400
GO:0043227	membrane-bounded organelle	cellular_component	0.938	1	71	577	3015	20967	32	Os03g0308800,Os01g0715500,Os02g0731300,Os01g0775100,Os12g0551900,Os02g0103100,Os04g0442200,Os04g0568700,Os03g0161900,Os10g0501900,Os09g0539400,Os09g0298100,Os12g0239950,Os02g0649300,Os06g0268600,Os01g0356800,Os03g0214100,Os03g0127500,Os04g0403400,Os10g0468500,Os03g0387900,Os11g0484300,Os03g0228200,Os07g0182000,Os01g0393100,Os03g0248600,Os02g0453600,Os11g0600600,Os01g0812000,Os06g0728700,Os05g0151…	39	Os01g0855200,Os10g0445400,Os02g0533800,Os12g0633900,Os04g0580800,Os05g0590300,Os07g0476900,Os02g0774100,Os06g0612800,Os03g0398600,Os03g0117100,Os01g0758500,Os07g0212200,Os04g0551700,Os01g0733200,Os09g0460400,Os06g0693100,Os01g0680500,Os06g0534900,Os06g0475400,Os01g0235900,Os02g0178600,Os09g0554200,Os11g0202300,Os12g0586100,Os02g0773500,Os07g0513000,Os12g0285100,Os06g0700300,Os10g0493600,Os05g0128…
GO:0044706	multi-multicellular organism process	biological_process	0.9395	1	1	577	116	20967	0		1	Os04g0655100
GO:0019220	regulation of phosphate metabolic process	biological_process	0.94032	1	1	577	103	20967	0		1	Os02g0533800
GO:0051174	regulation of phosphorus metabolic process	biological_process	0.94032	1	1	577	103	20967	0		1	Os02g0533800
GO:0006664	glycolipid metabolic process	biological_process	0.9405	1	1	577	104	20967	1	Os03g0308800	0
GO:0005741	mitochondrial outer membrane	cellular_component	0.94143	1	1	577	95	20967	1	Os01g0715500	0
GO:0031968	organelle outer membrane	cellular_component	0.94143	1	1	577	95	20967	1	Os01g0715500	0
GO:0009259	ribonucleotide metabolic process	biological_process	0.94153	1	4	577	274	20967	0		4	Os07g0513000,Os06g0715200,Os07g0152900,Os03g0786100
GO:0019693	ribose phosphate metabolic process	biological_process	0.94153	1	4	577	274	20967	0		4	Os03g0786100,Os06g0715200,Os07g0152900,Os07g0513000
GO:0044703	multi-organism reproductive process	biological_process	0.94208	1	1	577	118	20967	0		1	Os04g0655100
GO:0006338	chromatin remodeling	biological_process	0.94313	1	1	577	98	20967	1	Os01g0812000	0
GO:0009141	nucleoside triphosphate metabolic process	biological_process	0.94414	1	3	577	224	20967	1	Os06g0612150	2	Os06g0715200,Os07g0513000
GO:0009966	regulation of signal transduction	biological_process	0.94539	1	1	577	114	20967	1	Os06g0268600	0
GO:0010646	regulation of cell communication	biological_process	0.94539	1	1	577	114	20967	1	Os06g0268600	0
GO:0016788	hydrolase activity, acting on ester bonds	molecular_function	0.94562	1	21	577	1035	20967	8	Os04g0403400,Os11g0132100,Os05g0574000,Os05g0188900,Os02g0740400,Os09g0532700,Os01g0215500,Os12g0239950	13	Os09g0460400,Os04g0453500,Os08g0357000,Os12g0263000,Os06g0534900,Os09g0460350,Os07g0643100,Os04g0657500,Os03g0348800,Os01g0702000,Os04g0523000,Os08g0214900,Os10g0508700
GO:0044763	single-organism cellular process	biological_process	0.94616	1	131	577	5514	20967	61	Os03g0150500,Os02g0649300,Os03g0213800,Os03g0216700,Os12g0139400,Os01g0830000,Os03g0823800,Os02g0323000,Os03g0250801,Os02g0606600,Os04g0568700,Os04g0442200,Os07g0412100,Os02g0557800,Os01g0297200,Os12g0194900,Os06g0228500,Os02g0175000,Os09g0321900,Os01g0715500,Os01g0369200,Os12g0269101,Os01g0812000,Os11g0143300,Os11g0600600,Os01g0601000,Os12g0143800,Os10g0390900,Os03g0107300,Os03g0293000,Os04g0403…	70	Os06g0534900,Os04g0192200,Os12g0507200,Os01g0252600,Os07g0660100,Os05g0241200,Os03g0117100,Os10g0456800,Os02g0774100,Os05g0430800,Os07g0476900,Os12g0428700,Os05g0491200,Os02g0269200,Os07g0628700,Os04g0534600,Os04g0382300,Os02g0594300,Os02g0649900,Os06g0715200,Os01g0872100,Os05g0128100,Os12g0230100,Os04g0453500,Os11g0113700,Os01g0235900,Os07g0151200,Os12g0196700,Os12g0183100,Os07g0691300,Os03g0670…
GO:0023051	regulation of signaling	biological_process	0.94793	1	1	577	116	20967	1	Os06g0268600	0
GO:0015849	organic acid transport	biological_process	0.94805	1	1	577	104	20967	1	Os04g0462400	0
GO:0046942	carboxylic acid transport	biological_process	0.94805	1	1	577	104	20967	1	Os04g0462400	0
GO:0032940	secretion by cell	biological_process	0.9491	1	1	577	117	20967	0		1	Os12g0183100
GO:0015711	organic anion transport	biological_process	0.94934	1	1	577	105	20967	1	Os04g0462400	0
GO:1901137	carbohydrate derivative biosynthetic process	biological_process	0.95034	1	9	577	542	20967	3	Os06g0176200,Os05g0329400,Os03g0308800	6	Os03g0610900,Os03g0786100,Os12g0586100,Os11g0113700,Os07g0513000,Os07g0152900
GO:0000910	cytokinesis	biological_process	0.95148	1	1	577	108	20967	1	Os02g0649300	0
GO:0035556	intracellular signal transduction	biological_process	0.95188	1	5	577	338	20967	2	Os09g0527900,Os12g0239950	3	Os03g0857750,Os12g0428700,Os02g0318500
GO:0034622	cellular macromolecular complex assembly	biological_process	0.95226	1	3	577	226	20967	0		3	Os04g0595100,Os03g0333400,Os06g0578400
GO:0006643	membrane lipid metabolic process	biological_process	0.95361	1	1	577	115	20967	1	Os03g0308800	0
GO:0046488	phosphatidylinositol metabolic process	biological_process	0.95418	1	1	577	116	20967	1	Os03g0308800	0
GO:0006184	GTP catabolic process	biological_process	0.95501	1	1	577	116	20967	0		1	Os06g0715200
GO:1901069	guanosine-containing compound catabolic process	biological_process	0.95501	1	1	577	116	20967	0		1	Os06g0715200
GO:0004812	aminoacyl-tRNA ligase activity	molecular_function	0.95507	1	1	577	117	20967	0		1	Os08g0242700
GO:0031090	organelle membrane	cellular_component	0.95627	1	9	577	538	20967	4	Os01g0715500,Os03g0308800,Os12g0239950,Os10g0501900	5	Os05g0590300,Os03g0117100,Os06g0715200,Os05g0128100,Os04g0534600
GO:0043233	organelle lumen	cellular_component	0.95646	1	7	577	434	20967	3	Os05g0151000,Os10g0468500,Os01g0393100	4	Os06g0475400,Os10g0533100,Os01g0758500,Os11g0202300
GO:0070013	intracellular organelle lumen	cellular_component	0.95646	1	7	577	434	20967	3	Os05g0151000,Os10g0468500,Os01g0393100	4	Os01g0758500,Os06g0475400,Os10g0533100,Os11g0202300
GO:0007049	cell cycle	biological_process	0.95677	1	6	577	391	20967	2	Os04g0568700,Os02g0649300	4	Os07g0476900,Os06g0693100,Os02g0148700,Os04g0595100
GO:0003676	nucleic acid binding	molecular_function	0.95695	1	83	577	3637	20967	45	Os05g0151000,Os09g0527500,Os06g0728700,Os04g0569100,Os01g0369200,Os08g0163400,Os02g0453600,Os10g0531900,Os12g0143800,Novel00468,Os04g0442900,Os01g0812000,Os11g0484300,Os04g0403400,Os01g0393100,Os02g0214500,Os06g0320200,Os07g0182000,Os02g0797400,Os03g0127500,Os11g0512000,Os03g0214100,Os10g0509700,Os04g0486800,Os02g0649300,Os09g0491756,Os03g0286500,Os01g0346900,Os06g0612150,Novel01379,Os02g0829100,…	38	Os04g0595100,Os01g0339500,Os08g0483700,Os02g0269200,Os06g0601000,Os12g0230100,Os12g0586100,Os12g0632000,Os11g0671000,Os07g0569600,Os01g0235900,Os10g0554200,Os11g0202300,Os04g0571300,Os04g0460900,Os01g0823900,Os01g0239200,Os01g0630700,Os03g0670700,Os01g0680500,Os06g0534900,Os12g0507200,Os10g0534900,Os06g0564700,Os06g0196300,Os02g0148700,Os03g0857400,Os01g0733200,Os01g0323300,Os02g0764100,Os07g0212…
GO:0006418	tRNA aminoacylation for protein translation	biological_process	0.96	1	1	577	121	20967	0		1	Os08g0242700
GO:0031974	membrane-enclosed lumen	cellular_component	0.96023	1	7	577	440	20967	3	Os05g0151000,Os10g0468500,Os01g0393100	4	Os01g0758500,Os06g0475400,Os10g0533100,Os11g0202300
GO:0072594	establishment of protein localization to organelle	biological_process	0.96027	1	1	577	117	20967	1	Os12g0239950	0
GO:0043234	protein complex	cellular_component	0.96029	1	44	577	2041	20967	17	Os01g0369200,Os01g0346900,Os05g0151000,Os12g0239950,Os06g0318600,Os03g0248600,Os06g0612150,Novel00488,Os10g0501900,Os01g0393100,Os10g0468500,Os03g0387900,Os11g0484300,Os02g0248800,Os02g0731300,Os02g0797400,Os01g0356800	27	Os04g0382300,Os10g0533100,Os06g0534900,Os02g0269200,Os07g0628700,Os07g0141400,Os06g0715200,Os01g0501800,Os10g0461100,Os08g0119800,Os12g0586100,Os07g0513000,Os01g0758500,Os08g0347500,Os11g0202300,Os03g0398600,Os06g0475400,Os08g0200300,Os02g0178600,Os07g0105600,Os09g0554200,Os12g0183100,Os12g0420400,Os04g0580800,Os01g0823900,Os04g0523000,Os10g0445400
GO:0051707	response to other organism	biological_process	0.96112	1	1	577	122	20967	0		1	Os02g0198700
GO:0008653	lipopolysaccharide metabolic process	biological_process	0.96116	1	3	577	254	20967	0		3	Os03g0610900,Os12g0586100,Os11g0113700
GO:0009103	lipopolysaccharide biosynthetic process	biological_process	0.96116	1	3	577	254	20967	0		3	Os03g0610900,Os11g0113700,Os12g0586100
GO:0006979	response to oxidative stress	biological_process	0.96143	1	2	577	165	20967	0		2	Os08g0522400,Os05g0128100
GO:0016875	ligase activity, forming carbon-oxygen bonds	molecular_function	0.96234	1	1	577	124	20967	0		1	Os08g0242700
GO:0016876	ligase activity, forming aminoacyl-tRNA and related compounds	molecular_function	0.96234	1	1	577	124	20967	0		1	Os08g0242700
GO:0042254	ribosome biogenesis	biological_process	0.96362	1	1	577	123	20967	1	Os02g0642200	0
GO:0090407	organophosphate biosynthetic process	biological_process	0.96388	1	4	577	299	20967	1	Os03g0308800	3	Os03g0786100,Os07g0152900,Os07g0513000
GO:0031329	regulation of cellular catabolic process	biological_process	0.96441	1	1	577	123	20967	1	Os02g0649300	0
GO:0046039	GTP metabolic process	biological_process	0.96444	1	1	577	124	20967	0		1	Os06g0715200
GO:0004519	endonuclease activity	molecular_function	0.9646	1	1	577	127	20967	0		1	Os04g0523000
GO:1901136	carbohydrate derivative catabolic process	biological_process	0.96527	1	2	577	189	20967	1	Os03g0132900	1	Os06g0715200
GO:0043038	amino acid activation	biological_process	0.96648	1	1	577	128	20967	0		1	Os08g0242700
GO:0043039	tRNA aminoacylation	biological_process	0.96648	1	1	577	128	20967	0		1	Os08g0242700
GO:0009894	regulation of catabolic process	biological_process	0.96702	1	1	577	126	20967	1	Os02g0649300	0
GO:0042451	purine nucleoside biosynthetic process	biological_process	0.96705	1	1	577	120	20967	0		1	Os07g0513000
GO:0046129	purine ribonucleoside biosynthetic process	biological_process	0.96705	1	1	577	120	20967	0		1	Os07g0513000
GO:0031975	envelope	cellular_component	0.96778	1	5	577	351	20967	3	Os01g0715500,Os12g0239950,Os02g0731300	2	Os08g0237200,Os05g0429600
GO:0004601	peroxidase activity	molecular_function	0.96958	1	2	577	176	20967	1	Os03g0131200	1	Os08g0522400
GO:0016684	oxidoreductase activity, acting on peroxide as acceptor	molecular_function	0.96958	1	2	577	176	20967	1	Os03g0131200	1	Os08g0522400
GO:0006152	purine nucleoside catabolic process	biological_process	0.9702	1	1	577	131	20967	0		1	Os06g0715200
GO:0009143	nucleoside triphosphate catabolic process	biological_process	0.9702	1	1	577	131	20967	0		1	Os06g0715200
GO:0009146	purine nucleoside triphosphate catabolic process	biological_process	0.9702	1	1	577	131	20967	0		1	Os06g0715200
GO:0009203	ribonucleoside triphosphate catabolic process	biological_process	0.9702	1	1	577	131	20967	0		1	Os06g0715200
GO:0009207	purine ribonucleoside triphosphate catabolic process	biological_process	0.9702	1	1	577	131	20967	0		1	Os06g0715200
GO:0046130	purine ribonucleoside catabolic process	biological_process	0.9702	1	1	577	131	20967	0		1	Os06g0715200
GO:0048193	Golgi vesicle transport	biological_process	0.97183	1	1	577	135	20967	0		1	Os12g0196700
GO:0036094	small molecule binding	molecular_function	0.97195	1	79	577	3812	20967	30	Os12g0143800,Os01g0152000,Os01g0856000,Os11g0600600,Os11g0691240,Os01g0812000,Novel00468,Os10g0483500,Os02g0797400,Os01g0356800,Os06g0268600,Os11g0484300,Os10g0468500,Os02g0765800,Os02g0804900,Os12g0239950,Os04g0486800,Os12g0270300,Novel00509,Os08g0501000,Os06g0228500,Os04g0442200,Os01g0297200,Os02g0211000,Os04g0308100,Os04g0568700,Os02g0323000,Os11g0691500,Os01g0695700,Novel01057	49	Os12g0586100,Os08g0545200,Os01g0833000,Os12g0230100,Os12g0102600,Os04g0655100,Os07g0691200,Os08g0170100,Os06g0715200,Os05g0460600,Os07g0628900,Os04g0657500,Os04g0382300,Os08g0203600,Os05g0453500,Os07g0628700,Os03g0776100,Os06g0238300,Os03g0582000,Os06g0486800,Os11g0128300,Os10g0534600,Os12g0183100,Os11g0113700,Os12g0263000,Os05g0555600,Os04g0453500,Os01g0228600,Os02g0817900,Os05g0241200,Os02g0148…
GO:0009164	nucleoside catabolic process	biological_process	0.97204	1	1	577	133	20967	0		1	Os06g0715200
GO:0042454	ribonucleoside catabolic process	biological_process	0.97204	1	1	577	133	20967	0		1	Os06g0715200
GO:1901658	glycosyl compound catabolic process	biological_process	0.97204	1	1	577	133	20967	0		1	Os06g0715200
GO:0022613	ribonucleoprotein complex biogenesis	biological_process	0.97206	1	1	577	133	20967	1	Os02g0642200	0
GO:0009152	purine ribonucleotide biosynthetic process	biological_process	0.97278	1	1	577	127	20967	0		1	Os07g0513000
GO:0044699	single-organism process	biological_process	0.97288	1	150	577	6349	20967	69	Os03g0132900,Os04g0673300,Os10g0462300,Os02g0809700,Os02g0797400,Os06g0268600,Os09g0527900,Os07g0432201,Os05g0534400,Os01g0919800,Os01g0856000,Os08g0163400,Os03g0149300,Os09g0323000,Os02g0160600,Os01g0775100,Os02g0103100,Os06g0176200,Os09g0505400,Os12g0270300,Os04g0462400,Os03g0684400,Os01g0695700,Os08g0108700,Os12g0239950,Os06g0612150,Os04g0445050,Os05g0186100,Os01g0228400,Os06g0704700,Os02g0103…	81	Os01g0239200,Os01g0142800,Os04g0388700,Os03g0582000,Os10g0554200,Os03g0594400,Os05g0332600,Os09g0554200,Os08g0260000,Os04g0655100,Os08g0545200,Os01g0871900,Os10g0395200,Os07g0513000,Os06g0700300,Os03g0411300,Os12g0285100,Os08g0483700,Os01g0339500,Os04g0595100,Os03g0857750,Os12g0503000,Os07g0159900,Os01g0577300,Os12g0188566,Os05g0179900,Os03g0411800,Os06g0698711,Os07g0684100,Os02g0318500,Os09g0246…
GO:0009154	purine ribonucleotide catabolic process	biological_process	0.9732	1	1	577	135	20967	0		1	Os06g0715200
GO:0009261	ribonucleotide catabolic process	biological_process	0.9732	1	1	577	135	20967	0		1	Os06g0715200
GO:0006508	proteolysis	biological_process	0.97379	1	14	577	801	20967	7	Os03g0421000,Os02g0114200,Os01g0954900,Os01g0369200,Os06g0318600,Os12g0551900,Os07g0656900	7	Os10g0397800,Os05g0268500,Os02g0198700,Os01g0776900,Os03g0409100,Os05g0453500,Os07g0643100
GO:1901068	guanosine-containing compound metabolic process	biological_process	0.97428	1	1	577	137	20967	0		1	Os06g0715200
GO:0006195	purine nucleotide catabolic process	biological_process	0.97446	1	1	577	137	20967	0		1	Os06g0715200
GO:0009166	nucleotide catabolic process	biological_process	0.97446	1	1	577	137	20967	0		1	Os06g0715200
GO:0072523	purine-containing compound catabolic process	biological_process	0.97446	1	1	577	137	20967	0		1	Os06g0715200
GO:0005524	ATP binding	molecular_function	0.97511	1	58	577	2935	20967	26	Os06g0228500,Os08g0501000,Novel00509,Os12g0270300,Os01g0356800,Os02g0797400,Os01g0695700,Os11g0691500,Os02g0323000,Os04g0568700,Os10g0468500,Os04g0308100,Os11g0484300,Os02g0211000,Os01g0297200,Os04g0442200,Novel00468,Os12g0239950,Os01g0812000,Os11g0691240,Os11g0600600,Os12g0143800,Os01g0152000,Os02g0804900,Os01g0856000,Os04g0486800	32	Os08g0242700,Os05g0164100,Os02g0591000,Os11g0128300,Os10g0534600,Os03g0776100,Os02g0318500,Os03g0610900,Os11g0569500,Os04g0453500,Os12g0263000,Os11g0113700,Os07g0691200,Os04g0655100,Os08g0170200,Os12g0230100,Os01g0833000,Os02g0148700,Os05g0241200,Os12g0586100,Os05g0453500,Os07g0628700,Os06g0534900,Os08g0203600,Os06g0608700,Os06g0693100,Os04g0657500,Os07g0628900,Os05g0460600,Os01g0630700,Os02g0639…
GO:1901292	nucleoside phosphate catabolic process	biological_process	0.97532	1	1	577	138	20967	0		1	Os06g0715200
GO:0006164	purine nucleotide biosynthetic process	biological_process	0.97541	1	1	577	131	20967	0		1	Os07g0513000
GO:0016706	oxidoreductase activity, acting on paired donors, with incorporation or reduction of molecular oxygen, 2-oxoglutarate as one donor, and incorporation of one atom each of oxygen into both donors	molecular_function	0.97689	1	1	577	124	20967	0		1	Os03g0860600
GO:0030529	ribonucleoprotein complex	cellular_component	0.97796	1	13	577	716	20967	6	Os06g0229800,Os06g0127900,Os05g0151000,Novel00331,Os04g0568700,Os01g0974200	7	Os05g0568300,Os01g0235900,Os07g0476900,Os02g0754300,Os05g0292700,Os06g0700300,Os01g0633000
GO:0044446	intracellular organelle part	cellular_component	0.97811	1	34	577	1673	20967	13	Os01g0393100,Os10g0501900,Os10g0468500,Os04g0568700,Os03g0387900,Os04g0403400,Os02g0731300,Os03g0308800,Os01g0715500,Os02g0797400,Os01g0356800,Os05g0151000,Os12g0239950	21	Os11g0202300,Os03g0398600,Os09g0554200,Os06g0475400,Os01g0235900,Os07g0476900,Os05g0590300,Os02g0178600,Os04g0580800,Os10g0445400,Os06g0534900,Os02g0269200,Os10g0533100,Os04g0534600,Os04g0382300,Os06g0715200,Os07g0212200,Os05g0128100,Os06g0700300,Os03g0117100,Os01g0758500
GO:0030554	adenyl nucleotide binding	molecular_function	0.97853	1	63	577	3196	20967	28	Os12g0143800,Os02g0804900,Os01g0856000,Os01g0152000,Os11g0600600,Os11g0691240,Os01g0812000,Os12g0239950,Novel00468,Os04g0486800,Os02g0797400,Os01g0356800,Os06g0268600,Os12g0270300,Novel00509,Os08g0501000,Os06g0228500,Os04g0442200,Os01g0297200,Os02g0211000,Os11g0484300,Os10g0468500,Os04g0308100,Os04g0568700,Os02g0323000,Os11g0691500,Os01g0695700,Novel01057	35	Os12g0586100,Os05g0241200,Os02g0148700,Os01g0833000,Os12g0230100,Os08g0170200,Os04g0655100,Os07g0691200,Os08g0170100,Os02g0639100,Os01g0630700,Os05g0460600,Os07g0628900,Os04g0657500,Os04g0382300,Os06g0693100,Os06g0608700,Os08g0203600,Os06g0534900,Os07g0628700,Os05g0453500,Os03g0776100,Os02g0818000,Os10g0534600,Os11g0128300,Os02g0591000,Os05g0164100,Os08g0242700,Os11g0113700,Os12g0263000,Os04g0453…
GO:0044455	mitochondrial membrane part	cellular_component	0.97899	1	1	577	141	20967	1	Os12g0239950	0
GO:0044422	organelle part	cellular_component	0.9796	1	34	577	1681	20967	13	Os05g0151000,Os12g0239950,Os10g0501900,Os01g0393100,Os04g0403400,Os03g0387900,Os04g0568700,Os10g0468500,Os02g0731300,Os01g0356800,Os02g0797400,Os01g0715500,Os03g0308800	21	Os04g0534600,Os04g0382300,Os10g0533100,Os02g0269200,Os06g0534900,Os06g0715200,Os05g0128100,Os07g0212200,Os01g0758500,Os03g0117100,Os06g0700300,Os03g0398600,Os11g0202300,Os02g0178600,Os05g0590300,Os07g0476900,Os01g0235900,Os06g0475400,Os09g0554200,Os04g0580800,Os10g0445400
GO:0042278	purine nucleoside metabolic process	biological_process	0.97979	1	4	577	337	20967	1	Os12g0239950	3	Os12g0230100,Os06g0715200,Os07g0513000
GO:0046128	purine ribonucleoside metabolic process	biological_process	0.97979	1	4	577	337	20967	1	Os12g0239950	3	Os12g0230100,Os06g0715200,Os07g0513000
GO:0044085	cellular component biogenesis	biological_process	0.98006	1	10	577	628	20967	6	Os02g0649300,Os01g0297200,Os01g0830000,Os03g0314750,Os12g0151000,Os02g0642200	4	Os04g0595100,Os03g0333400,Os08g0483700,Os06g0578400
GO:0051301	cell division	biological_process	0.98026	1	1	577	145	20967	1	Os02g0649300	0
GO:0072522	purine-containing compound biosynthetic process	biological_process	0.98113	1	1	577	140	20967	0		1	Os07g0513000
GO:0071554	cell wall organization or biogenesis	biological_process	0.98219	1	1	577	143	20967	1	Os03g0132900	0
GO:0009144	purine nucleoside triphosphate metabolic process	biological_process	0.98312	1	2	577	219	20967	0		2	Os07g0513000,Os06g0715200
GO:0009199	ribonucleoside triphosphate metabolic process	biological_process	0.98312	1	2	577	219	20967	0		2	Os06g0715200,Os07g0513000
GO:0009205	purine ribonucleoside triphosphate metabolic process	biological_process	0.98312	1	2	577	219	20967	0		2	Os07g0513000,Os06g0715200
GO:0005743	mitochondrial inner membrane	cellular_component	0.98336	1	1	577	147	20967	1	Os12g0239950	0
GO:0009607	response to biotic stimulus	biological_process	0.98395	1	1	577	150	20967	0		1	Os02g0198700
GO:0046434	organophosphate catabolic process	biological_process	0.98461	1	1	577	155	20967	0		1	Os06g0715200
GO:0006511	ubiquitin-dependent protein catabolic process	biological_process	0.98483	1	1	577	155	20967	1	Os01g0369200	0
GO:0009057	macromolecule catabolic process	biological_process	0.98517	1	3	577	292	20967	2	Os01g0369200,Os03g0132900	1	Os10g0378150
GO:0019866	organelle inner membrane	cellular_component	0.98541	1	1	577	152	20967	1	Os12g0239950	0
GO:0019941	modification-dependent protein catabolic process	biological_process	0.98553	1	1	577	157	20967	1	Os01g0369200	0
GO:0043632	modification-dependent macromolecule catabolic process	biological_process	0.98553	1	1	577	157	20967	1	Os01g0369200	0
GO:0044260	cellular macromolecule metabolic process	biological_process	0.98708	1	155	577	6673	20967	80	Os01g0228400,Os05g0548900,Os06g0612150,Os09g0539400,Os09g0457833,Os12g0239950,Os04g0308100,Os03g0191900,Os11g0691500,Os02g0765300,Os03g0161900,Os11g0149300,Os12g0270300,Os06g0176200,Os02g0103100,Os12g0551900,Os05g0329400,Os08g0501000,Os01g0775100,Os09g0323000,Os06g0728700,Os08g0163400,Os01g0974200,Os03g0248600,Os01g0152000,Os01g0856000,Os05g0124000,Os03g0387900,Os11g0484300,Os09g0457500,Os02g0214…	75	Os02g0834700,Os01g0630700,Os02g0639100,Os01g0680500,Os07g0565600,Os08g0516900,Os10g0534900,Os06g0693100,Os10g0113100,Os02g0148700,Os03g0857400,Os01g0733200,Os05g0568300,Os11g0569500,Os06g0646000,Os06g0612800,Os09g0246300,Os04g0667800,Os03g0610900,Os08g0292600,Os06g0698748,Os06g0308000,Os03g0651000,Os07g0628900,Os01g0339500,Os08g0483700,Os06g0601000,Os10g0533100,Os06g0700300,Os01g0833000,Os12g0285…
GO:0032559	adenyl ribonucleotide binding	molecular_function	0.98728	1	60	577	3139	20967	28	Os11g0484300,Os02g0211000,Os04g0568700,Os10g0468500,Os04g0308100,Os04g0442200,Os01g0297200,Os11g0691500,Novel01057,Os01g0695700,Os02g0323000,Os12g0270300,Os01g0356800,Os02g0797400,Os06g0268600,Os06g0228500,Os08g0501000,Novel00509,Os04g0486800,Os11g0600600,Os11g0691240,Os12g0143800,Os01g0856000,Os02g0804900,Os01g0152000,Novel00468,Os01g0812000,Os12g0239950	32	Os11g0569500,Os04g0453500,Os12g0263000,Os11g0113700,Os03g0610900,Os02g0318500,Os03g0776100,Os05g0164100,Os08g0242700,Os02g0591000,Os10g0534600,Os11g0128300,Os01g0630700,Os07g0628900,Os05g0460600,Os08g0170100,Os02g0639100,Os08g0203600,Os06g0608700,Os05g0453500,Os07g0628700,Os06g0534900,Os04g0657500,Os06g0693100,Os12g0230100,Os01g0833000,Os05g0241200,Os12g0586100,Os02g0148700,Os08g0170200,Os07g0691…
GO:0000166	nucleotide binding	molecular_function	0.98748	1	75	577	3763	20967	29	Os04g0486800,Os12g0239950,Os02g0804900,Os11g0691500,Novel01057,Os01g0695700,Os02g0323000,Os02g0211000,Os04g0568700,Os04g0308100,Os04g0442200,Os01g0297200,Os06g0228500,Os08g0501000,Novel00509,Os12g0270300,Os10g0483500,Novel00468,Os01g0812000,Os11g0600600,Os11g0691240,Os12g0143800,Os01g0152000,Os01g0856000,Os11g0484300,Os10g0468500,Os01g0356800,Os02g0797400,Os06g0268600	46	Os06g0608700,Os06g0534900,Os06g0693100,Os01g0630700,Os02g0834700,Os08g0545300,Os02g0639100,Os08g0170200,Os05g0241200,Os02g0148700,Os06g0549300,Os10g0503800,Os03g0610900,Os02g0318500,Os11g0569500,Os02g0235900,Os05g0164100,Os08g0242700,Os02g0818000,Os02g0591000,Os08g0203600,Os07g0628700,Os05g0453500,Os04g0657500,Os04g0382300,Os07g0628900,Os05g0460600,Os06g0715200,Os08g0170100,Os07g0691200,Os04g0655…
GO:1901265	nucleoside phosphate binding	molecular_function	0.98748	1	75	577	3763	20967	29	Os12g0239950,Os02g0804900,Os04g0486800,Os06g0228500,Os08g0501000,Novel00509,Os12g0270300,Novel01057,Os01g0695700,Os11g0691500,Os02g0323000,Os04g0568700,Os04g0308100,Os02g0211000,Os01g0297200,Os04g0442200,Novel00468,Os01g0812000,Os11g0691240,Os11g0600600,Os01g0856000,Os12g0143800,Os01g0152000,Os10g0483500,Os06g0268600,Os01g0356800,Os02g0797400,Os10g0468500,Os11g0484300	46	Os08g0170200,Os02g0148700,Os05g0241200,Os06g0534900,Os06g0608700,Os06g0693100,Os01g0630700,Os08g0545300,Os02g0834700,Os02g0639100,Os08g0242700,Os05g0164100,Os02g0591000,Os02g0818000,Os10g0503800,Os06g0549300,Os02g0318500,Os03g0610900,Os11g0569500,Os02g0235900,Os07g0691200,Os04g0655100,Os12g0230100,Os01g0833000,Os08g0545200,Os12g0586100,Os05g0453500,Os07g0628700,Os08g0203600,Os04g0382300,Os04g0657…
GO:0034220	ion transmembrane transport	biological_process	0.98788	1	3	577	300	20967	2	Os08g0466200,Os04g0462400	1	Os07g0513000
GO:0072521	purine-containing compound metabolic process	biological_process	0.98792	1	4	577	363	20967	1	Os12g0239950	3	Os12g0230100,Os06g0715200,Os07g0513000
GO:0007264	small GTPase mediated signal transduction	biological_process	0.98828	1	2	577	239	20967	1	Os12g0239950	1	Os02g0318500
GO:0044257	cellular protein catabolic process	biological_process	0.98961	1	1	577	167	20967	1	Os01g0369200	0
GO:0051603	proteolysis involved in cellular protein catabolic process	biological_process	0.98961	1	1	577	167	20967	1	Os01g0369200	0
GO:0005198	structural molecule activity	molecular_function	0.98993	1	19	577	1060	20967	9	Os12g0194900,Os05g0151000,Os03g0250801,Os03g0805600,Os02g0731300,Os06g0229800,Os03g0213800,Os06g0127900,Os01g0974200	10	Os06g0612800,Os05g0555600,Os02g0754300,Os04g0551700,Os05g0568300,Os01g0303000,Os02g0148700,Os01g0871900,Os05g0292700,Os01g0633000
GO:0034655	nucleobase-containing compound catabolic process	biological_process	0.99011	1	1	577	174	20967	0		1	Os06g0715200
GO:0032991	macromolecular complex	cellular_component	0.99052	1	58	577	2729	20967	23	Os01g0369200,Os01g0346900,Os05g0151000,Os06g0229800,Os12g0239950,Os06g0318600,Os03g0248600,Os01g0974200,Os06g0612150,Novel00488,Os10g0501900,Os01g0393100,Novel00331,Os04g0403400,Os03g0387900,Os11g0484300,Os02g0248800,Os10g0468500,Os04g0568700,Os02g0731300,Os02g0797400,Os01g0356800,Os06g0127900	35	Os04g0382300,Os10g0533100,Os06g0534900,Os02g0269200,Os07g0628700,Os07g0141400,Os06g0715200,Os05g0568300,Os07g0212200,Os01g0501800,Os08g0119800,Os10g0461100,Os07g0513000,Os12g0586100,Os01g0758500,Os06g0700300,Os05g0292700,Os11g0202300,Os03g0398600,Os08g0347500,Os08g0200300,Os07g0476900,Os07g0105600,Os02g0178600,Os06g0475400,Os01g0235900,Os09g0554200,Os02g0754300,Os12g0420400,Os12g0183100,Os04g0580…
GO:0005739	mitochondrion	cellular_component	0.99115	1	4	577	357	20967	3	Os01g0715500,Os09g0298100,Os12g0239950	1	Os02g0533800
GO:0035639	purine ribonucleoside triphosphate binding	molecular_function	0.99147	1	60	577	3149	20967	26	Os11g0691500,Os01g0695700,Os02g0323000,Os02g0211000,Os11g0484300,Os10g0468500,Os04g0308100,Os04g0568700,Os04g0442200,Os01g0297200,Os06g0228500,Novel00509,Os08g0501000,Os12g0270300,Os02g0797400,Os01g0356800,Os04g0486800,Novel00468,Os12g0239950,Os01g0812000,Os11g0600600,Os11g0691240,Os12g0143800,Os02g0804900,Os01g0856000,Os01g0152000	34	Os10g0503800,Os03g0610900,Os02g0318500,Os04g0453500,Os11g0569500,Os11g0113700,Os12g0263000,Os05g0164100,Os08g0242700,Os10g0534600,Os11g0128300,Os02g0591000,Os03g0776100,Os06g0608700,Os08g0203600,Os06g0534900,Os05g0453500,Os07g0628700,Os04g0657500,Os06g0693100,Os01g0630700,Os05g0460600,Os07g0628900,Os02g0639100,Os08g0170100,Os06g0715200,Os08g0170200,Os04g0655100,Os07g0691200,Os12g0230100,Os01g0833…
GO:0044248	cellular catabolic process	biological_process	0.99171	1	10	577	686	20967	5	Os10g0509700,Os03g0161900,Os01g0369200,Os03g0132900,Os02g0649300	5	Os07g0643100,Os09g0460350,Os06g0715200,Os10g0378150,Os09g0460400
GO:0030163	protein catabolic process	biological_process	0.99206	1	1	577	177	20967	1	Os01g0369200	0
GO:0031966	mitochondrial membrane	cellular_component	0.99226	1	2	577	242	20967	2	Os12g0239950,Os01g0715500	0
GO:0017076	purine nucleotide binding	molecular_function	0.99234	1	65	577	3407	20967	28	Os04g0486800,Os02g0804900,Os12g0239950,Os02g0211000,Os04g0568700,Os04g0308100,Os04g0442200,Os01g0297200,Os11g0691500,Novel01057,Os01g0695700,Os02g0323000,Os12g0270300,Os06g0228500,Os08g0501000,Novel00509,Os11g0600600,Os11g0691240,Os12g0143800,Os01g0856000,Os01g0152000,Novel00468,Os01g0812000,Os11g0484300,Os10g0468500,Os01g0356800,Os02g0797400,Os06g0268600	37	Os01g0630700,Os02g0639100,Os06g0608700,Os06g0534900,Os06g0693100,Os05g0241200,Os02g0148700,Os08g0170200,Os11g0569500,Os10g0503800,Os03g0610900,Os02g0318500,Os05g0164100,Os08g0242700,Os02g0818000,Os02g0591000,Os07g0628900,Os05g0460600,Os06g0715200,Os08g0170100,Os08g0203600,Os05g0453500,Os07g0628700,Os04g0657500,Os04g0382300,Os01g0833000,Os12g0230100,Os12g0586100,Os07g0691200,Os04g0655100,Os04g0453…
GO:0006464	cellular protein modification process	biological_process	0.99236	1	32	577	1856	20967	16	Os10g0468500,Os04g0308100,Os07g0412100,Os11g0691500,Os03g0308800,Os06g0228500,Os05g0329400,Os02g0668000,Os06g0176200,Os01g0775100,Os09g0321900,Os08g0501000,Os05g0548900,Os11g0691240,Os11g0600600,Os01g0152000	16	Os11g0569500,Os06g0646000,Os11g0113700,Os04g0667800,Os03g0610900,Os03g0776100,Os01g0823900,Os02g0591000,Os10g0534600,Os07g0628900,Os02g0639100,Os07g0628700,Os08g0203600,Os06g0608700,Os12g0586100,Os04g0655100
GO:0036211	protein modification process	biological_process	0.99236	1	32	577	1856	20967	16	Os05g0548900,Os11g0691240,Os11g0600600,Os01g0152000,Os11g0691500,Os10g0468500,Os04g0308100,Os07g0412100,Os02g0668000,Os06g0228500,Os05g0329400,Os06g0176200,Os01g0775100,Os09g0321900,Os08g0501000,Os03g0308800	16	Os07g0628700,Os08g0203600,Os06g0608700,Os07g0628900,Os02g0639100,Os04g0655100,Os12g0586100,Os04g0667800,Os03g0610900,Os11g0569500,Os06g0646000,Os11g0113700,Os01g0823900,Os02g0591000,Os10g0534600,Os03g0776100
GO:0033365	protein localization to organelle	biological_process	0.99342	1	1	577	181	20967	1	Os12g0239950	0
GO:0005515	protein binding	molecular_function	0.99349	1	126	577	5688	20967	47	Os02g0249600,Os03g0159000,Os06g0318600,Os06g0612150,Os04g0445050,Os01g0228400,Os02g0649300,Os02g0731300,Os09g0321900,Os08g0460800,Os08g0461100,Os06g0176200,Os09g0505400,Os03g0308800,Os10g0501900,Os02g0323000,Novel01057,Os01g0843700,Os01g0695700,Os11g0691500,Os04g0568700,Os02g0494400,Os10g0128200,Os02g0606600,Os07g0432100,Os05g0124000,Os01g0152000,Os07g0561300,Os08g0163400,Os01g0369200,Os10g056040…	79	Os01g0952800,Os01g0733200,Os03g0689900,Os10g0456800,Os02g0814800,Os07g0483500,Os02g0148700,Os01g0566800,Os01g0702000,Os04g0122000,Os02g0731700,Os04g0605300,Os01g0252600,Os06g0564700,Os06g0693100,Os04g0192200,Os06g0534900,Os03g0670700,Os06g0264200,Os08g0357000,Os10g0208500,Os01g0577300,Os06g0685300,Os04g0580800,Os06g0698748,Os01g0855200,Os10g0445400,Os05g0179900,Os05g0110100,Os05g0430800,Os06g0698…
GO:0016469	proton-transporting two-sector ATPase complex	cellular_component	0.99363	1	1	577	182	20967	0		1	Os07g0513000
GO:0051704	multi-organism process	biological_process	0.9939	1	18	577	1128	20967	8	Os01g0297200,Os05g0151000,Os03g0805600,Os12g0151000,Os04g0445050,Os02g0160600,Os04g0624600,Os09g0532700	10	Os02g0198700,Os04g0657500,Os06g0612800,Os02g0817900,Os02g0704000,Os01g0857200,Os12g0136500,Os04g0655100,Os02g0818000,Os09g0270900
GO:0043168	anion binding	molecular_function	0.99392	1	74	577	3798	20967	30	Os10g0483500,Os01g0152000,Os12g0143800,Os01g0856000,Os11g0691240,Os11g0600600,Os01g0695300,Os01g0812000,Novel00468,Os10g0468500,Os11g0484300,Os06g0268600,Os01g0356800,Os02g0797400,Os04g0486800,Os02g0804900,Os12g0239950,Os01g0297200,Os04g0442200,Os04g0568700,Os04g0308100,Os02g0211000,Os02g0323000,Novel01057,Os01g0695700,Os11g0691500,Os12g0270300,Os08g0501000,Novel00509,Os06g0228500	44	Os06g0715200,Os08g0170100,Os07g0628900,Os05g0460600,Os04g0657500,Os07g0628700,Os05g0453500,Os08g0203600,Os08g0545200,Os12g0586100,Os12g0230100,Os01g0833000,Os07g0691200,Os04g0655100,Os05g0555600,Os12g0263000,Os11g0113700,Os04g0453500,Os03g0776100,Os03g0582000,Os06g0238300,Os12g0183100,Os10g0534600,Os11g0128300,Os02g0639100,Os08g0533600,Os01g0630700,Os06g0693100,Os02g0302400,Os06g0534900,Os06g0608…
GO:0097159	organic cyclic compound binding	molecular_function	0.99393	1	161	577	7165	20967	68	Os09g0491756,Os06g0612150,Os02g0829100,Os12g0239950,Os02g0211000,Os04g0308100,Os03g0131200,Os11g0691500,Os01g0695700,Os03g0161900,Os12g0270300,Novel02315,Os02g0103100,Os06g0176200,Os11g0487600,Os08g0501000,Os01g0775100,Os06g0728700,Os09g0527500,Os08g0163400,Os01g0856000,Os01g0152000,Os04g0442900,Os11g0484300,Os02g0214500,Os06g0133000,Os06g0320200,Os02g0797400,Os06g0268600,Os04g0486800,Os03g028650…	93	Os01g0630700,Os02g0834700,Os08g0522400,Os02g0639100,Os03g0670700,Os01g0680500,Os06g0693100,Os10g0534900,Os06g0196300,Os06g0564700,Os02g0148700,Os03g0857400,Os01g0323300,Os01g0733200,Os08g0170200,Os03g0223100,Os07g0212200,Os11g0569500,Os01g0951500,Os05g0590300,Os02g0235900,Os06g0612800,Os09g0246300,Os03g0610900,Os02g0318500,Os08g0389700,Os03g0371400,Os06g0698748,Os07g0628900,Os04g0595100,Os08g0483…
GO:0009150	purine ribonucleotide metabolic process	biological_process	0.99449	1	2	577	266	20967	0		2	Os07g0513000,Os06g0715200
GO:0043170	macromolecule metabolic process	biological_process	0.99456	1	169	577	7329	20967	85	Os06g0318600,Os02g0642200,Novel01379,Os02g0804900,Os12g0139400,Os02g0649300,Os06g0228500,Os08g0473600,Os09g0321900,Os02g0731300,Os03g0308800,Novel01057,Os01g0954900,Os05g0586600,Os04g0568700,Os07g0412100,Os01g0297200,Os02g0557800,Os02g0117500,Os01g0812000,Os06g0229800,Os11g0143300,Os11g0600600,Os02g0453600,Os11g0691240,Os10g0531900,Os12g0143800,Os01g0369200,Os04g0569100,Os09g0457700,Os05g0151000,…	84	Os01g0758500,Os06g0608700,Os06g0534900,Os04g0192200,Os12g0507200,Os09g0460400,Os08g0242700,Os02g0591000,Os01g0855200,Os04g0523000,Os04g0481300,Os10g0417600,Os06g0663800,Os10g0493600,Os05g0292700,Os12g0230100,Os01g0776900,Os08g0203600,Os07g0643100,Os07g0628700,Os02g0269200,Os04g0382300,Os02g0594300,Os05g0460600,Os01g0823900,Os04g0571300,Os01g0633000,Os05g0272300,Os04g0630900,Os04g0460900,Os03g0776…
GO:0005740	mitochondrial envelope	cellular_component	0.99459	1	2	577	257	20967	2	Os12g0239950,Os01g0715500	0
GO:0003735	structural constituent of ribosome	molecular_function	0.99462	1	8	577	561	20967	4	Os06g0229800,Os01g0974200,Os06g0127900,Os05g0151000	4	Os05g0568300,Os02g0754300,Os05g0292700,Os01g0633000
GO:0005840	ribosome	cellular_component	0.99462	1	8	577	561	20967	4	Os01g0974200,Os06g0127900,Os05g0151000,Os06g0229800	4	Os05g0292700,Os02g0754300,Os01g0633000,Os05g0568300
GO:0006163	purine nucleotide metabolic process	biological_process	0.99518	1	2	577	272	20967	0		2	Os07g0513000,Os06g0715200
GO:1901363	heterocyclic compound binding	molecular_function	0.99522	1	160	577	7162	20967	67	Os11g0691500,Os01g0695700,Os03g0161900,Os02g0211000,Os04g0308100,Os03g0131200,Os02g0103100,Os06g0176200,Os11g0487600,Os08g0501000,Os01g0775100,Os12g0270300,Novel02315,Os09g0491756,Os02g0829100,Os12g0239950,Os06g0612150,Os02g0214500,Os06g0133000,Os06g0320200,Os11g0484300,Os02g0797400,Os06g0268600,Os08g0163400,Os06g0728700,Os09g0527500,Os04g0442900,Os01g0152000,Os01g0856000,Novel01057,Os12g0151000,…	93	Os09g0246300,Os06g0612800,Os03g0610900,Os02g0318500,Os11g0569500,Os01g0951500,Os05g0590300,Os02g0235900,Os06g0698748,Os08g0389700,Os03g0371400,Os03g0670700,Os01g0680500,Os06g0693100,Os10g0534900,Os01g0630700,Os08g0522400,Os02g0834700,Os02g0639100,Os03g0857400,Os01g0323300,Os01g0733200,Os08g0170200,Os03g0223100,Os07g0212200,Os06g0564700,Os06g0196300,Os02g0148700,Os10g0554200,Os07g0569600,Os01g0239…
GO:0006818	hydrogen transport	biological_process	0.99523	1	1	577	193	20967	0		1	Os07g0513000
GO:0015992	proton transport	biological_process	0.99523	1	1	577	193	20967	0		1	Os07g0513000
GO:0032553	ribonucleotide binding	molecular_function	0.99525	1	63	577	3376	20967	28	Os04g0486800,Os12g0143800,Os01g0856000,Os02g0804900,Os01g0152000,Os11g0600600,Os11g0691240,Os12g0239950,Os01g0812000,Novel00468,Os04g0442200,Os01g0297200,Os11g0484300,Os02g0211000,Os04g0568700,Os04g0308100,Os10g0468500,Os02g0323000,Os11g0691500,Novel01057,Os01g0695700,Os01g0356800,Os02g0797400,Os06g0268600,Os12g0270300,Os08g0501000,Novel00509,Os06g0228500	35	Os06g0715200,Os02g0639100,Os08g0170100,Os01g0630700,Os07g0628900,Os05g0460600,Os04g0657500,Os06g0693100,Os06g0608700,Os08g0203600,Os05g0453500,Os07g0628700,Os06g0534900,Os05g0241200,Os12g0586100,Os02g0148700,Os12g0230100,Os01g0833000,Os08g0170200,Os07g0691200,Os04g0655100,Os12g0263000,Os11g0113700,Os11g0569500,Os04g0453500,Os03g0610900,Os02g0318500,Os10g0503800,Os03g0776100,Os06g0238300,Os02g0591…
GO:0044265	cellular macromolecule catabolic process	biological_process	0.9954	1	1	577	199	20967	1	Os01g0369200	0
GO:0001883	purine nucleoside binding	molecular_function	0.99541	1	62	577	3339	20967	28	Os12g0143800,Os01g0856000,Os02g0804900,Os01g0152000,Os11g0691240,Os11g0600600,Os12g0239950,Os01g0812000,Novel00468,Os04g0486800,Os06g0268600,Os02g0797400,Os01g0356800,Os12g0270300,Novel00509,Os08g0501000,Os06g0228500,Os01g0297200,Os04g0442200,Os04g0308100,Os10g0468500,Os04g0568700,Os02g0211000,Os11g0484300,Os02g0323000,Os01g0695700,Novel01057,Os11g0691500	34	Os02g0148700,Os12g0586100,Os05g0241200,Os01g0833000,Os12g0230100,Os04g0655100,Os07g0691200,Os08g0170200,Os08g0170100,Os02g0639100,Os06g0715200,Os05g0460600,Os07g0628900,Os01g0630700,Os06g0693100,Os04g0657500,Os06g0534900,Os05g0453500,Os07g0628700,Os06g0608700,Os08g0203600,Os03g0776100,Os11g0128300,Os10g0534600,Os02g0591000,Os08g0242700,Os05g0164100,Os11g0113700,Os12g0263000,Os04g0453500,Os11g0569…
GO:0032549	ribonucleoside binding	molecular_function	0.99541	1	62	577	3339	20967	28	Os04g0486800,Os01g0812000,Os12g0239950,Novel00468,Os01g0856000,Os12g0143800,Os02g0804900,Os01g0152000,Os11g0600600,Os11g0691240,Os02g0323000,Os11g0691500,Os01g0695700,Novel01057,Os04g0442200,Os01g0297200,Os02g0211000,Os11g0484300,Os04g0308100,Os10g0468500,Os04g0568700,Novel00509,Os08g0501000,Os06g0228500,Os02g0797400,Os01g0356800,Os06g0268600,Os12g0270300	34	Os04g0657500,Os06g0693100,Os08g0203600,Os06g0608700,Os06g0534900,Os07g0628700,Os05g0453500,Os02g0639100,Os08g0170100,Os06g0715200,Os01g0630700,Os05g0460600,Os07g0628900,Os08g0170200,Os04g0655100,Os07g0691200,Os12g0586100,Os05g0241200,Os02g0148700,Os12g0230100,Os01g0833000,Os03g0610900,Os02g0318500,Os10g0503800,Os11g0113700,Os12g0263000,Os04g0453500,Os11g0569500,Os10g0534600,Os11g0128300,Os02g0591…
GO:0032550	purine ribonucleoside binding	molecular_function	0.99541	1	62	577	3339	20967	28	Os12g0270300,Os06g0268600,Os02g0797400,Os01g0356800,Os06g0228500,Novel00509,Os08g0501000,Os10g0468500,Os04g0308100,Os04g0568700,Os02g0211000,Os11g0484300,Os01g0297200,Os04g0442200,Os01g0695700,Novel01057,Os11g0691500,Os02g0323000,Os11g0691240,Os11g0600600,Os12g0143800,Os02g0804900,Os01g0856000,Os01g0152000,Novel00468,Os12g0239950,Os01g0812000,Os04g0486800	34	Os03g0776100,Os08g0242700,Os05g0164100,Os11g0128300,Os10g0534600,Os02g0591000,Os04g0453500,Os11g0569500,Os11g0113700,Os12g0263000,Os10g0503800,Os02g0318500,Os03g0610900,Os12g0230100,Os01g0833000,Os02g0148700,Os12g0586100,Os05g0241200,Os04g0655100,Os07g0691200,Os08g0170200,Os05g0460600,Os07g0628900,Os01g0630700,Os02g0639100,Os08g0170100,Os06g0715200,Os06g0534900,Os05g0453500,Os07g0628700,Os08g0203…
GO:0031967	organelle envelope	cellular_component	0.99554	1	3	577	334	20967	3	Os01g0715500,Os12g0239950,Os02g0731300	0
GO:0071702	organic substance transport	biological_process	0.99555	1	17	577	1093	20967	6	Os12g0239950,Os09g0321900,Os06g0268600,Novel00488,Os04g0462400,Os08g0108700	11	Os06g0308000,Os12g0503000,Os12g0183100,Os12g0586100,Os06g0578400,Os04g0667800,Os01g0208700,Os05g0590300,Os03g0634000,Os08g0483700,Os06g0715200
GO:0032555	purine ribonucleotide binding	molecular_function	0.99558	1	62	577	3343	20967	28	Os08g0501000,Novel00509,Os06g0228500,Os01g0356800,Os02g0797400,Os06g0268600,Os12g0270300,Os02g0323000,Os11g0691500,Novel01057,Os01g0695700,Os04g0442200,Os01g0297200,Os11g0484300,Os02g0211000,Os04g0568700,Os10g0468500,Os04g0308100,Os12g0239950,Os01g0812000,Novel00468,Os02g0804900,Os12g0143800,Os01g0152000,Os01g0856000,Os11g0600600,Os11g0691240,Os04g0486800	34	Os02g0591000,Os10g0534600,Os11g0128300,Os05g0164100,Os08g0242700,Os03g0776100,Os03g0610900,Os02g0318500,Os10g0503800,Os12g0263000,Os11g0113700,Os11g0569500,Os04g0453500,Os08g0170200,Os07g0691200,Os04g0655100,Os05g0241200,Os12g0586100,Os02g0148700,Os01g0833000,Os12g0230100,Os04g0657500,Os06g0693100,Os08g0203600,Os06g0608700,Os05g0453500,Os07g0628700,Os06g0534900,Os06g0715200,Os08g0170100,Os02g0639…
GO:0033036	macromolecule localization	biological_process	0.99571	1	14	577	955	20967	4	Os12g0239950,Os09g0321900,Os06g0268600,Os08g0108700	10	Os04g0667800,Os01g0208700,Os07g0628700,Os06g0308000,Os12g0183100,Os12g0586100,Os05g0590300,Os03g0634000,Os08g0483700,Os06g0715200
GO:0001882	nucleoside binding	molecular_function	0.99574	1	62	577	3347	20967	28	Os11g0691500,Os01g0695700,Novel01057,Os02g0323000,Os02g0211000,Os11g0484300,Os10g0468500,Os04g0308100,Os04g0568700,Os04g0442200,Os01g0297200,Os06g0228500,Novel00509,Os08g0501000,Os12g0270300,Os02g0797400,Os01g0356800,Os06g0268600,Os04g0486800,Novel00468,Os01g0812000,Os12g0239950,Os11g0600600,Os11g0691240,Os12g0143800,Os01g0856000,Os02g0804900,Os01g0152000	34	Os10g0503800,Os03g0610900,Os02g0318500,Os04g0453500,Os11g0569500,Os11g0113700,Os12g0263000,Os05g0164100,Os08g0242700,Os10g0534600,Os11g0128300,Os02g0591000,Os03g0776100,Os08g0203600,Os06g0608700,Os06g0534900,Os05g0453500,Os07g0628700,Os04g0657500,Os06g0693100,Os01g0630700,Os05g0460600,Os07g0628900,Os08g0170100,Os02g0639100,Os06g0715200,Os08g0170200,Os04g0655100,Os07g0691200,Os01g0833000,Os12g0230…
GO:0006605	protein targeting	biological_process	0.99578	1	1	577	199	20967	1	Os12g0239950	0
GO:0043412	macromolecule modification	biological_process	0.99579	1	35	577	2048	20967	17	Os05g0548900,Os11g0600600,Os11g0691240,Os01g0152000,Os12g0239950,Os04g0308100,Os10g0468500,Os07g0412100,Os11g0691500,Os03g0308800,Os06g0176200,Os06g0228500,Os02g0668000,Os05g0329400,Os08g0501000,Os01g0775100,Os09g0321900	18	Os07g0628900,Os02g0639100,Os08g0203600,Os06g0608700,Os07g0628700,Os12g0230100,Os12g0586100,Os04g0655100,Os11g0569500,Os06g0646000,Os11g0113700,Os04g0667800,Os03g0610900,Os04g0481300,Os03g0776100,Os01g0823900,Os02g0591000,Os10g0534600
GO:0043228	non-membrane-bounded organelle	cellular_component	0.99599	1	18	577	1076	20967	10	Os01g0974200,Os02g0797400,Os01g0356800,Os06g0127900,Os06g0229800,Os03g0387900,Os04g0568700,Os05g0151000,Os04g0403400,Os01g0297200	8	Os01g0633000,Os05g0292700,Os05g0568300,Os07g0212200,Os02g0754300,Os08g0483700,Os01g0235900,Os02g0269200
GO:0043232	intracellular non-membrane-bounded organelle	cellular_component	0.99599	1	18	577	1076	20967	10	Os05g0151000,Os04g0403400,Os01g0297200,Os03g0387900,Os04g0568700,Os06g0127900,Os01g0356800,Os02g0797400,Os01g0974200,Os06g0229800	8	Os01g0235900,Os08g0483700,Os02g0754300,Os02g0269200,Os01g0633000,Os05g0292700,Os05g0568300,Os07g0212200
GO:0005623	cell	cellular_component	0.99608	1	126	577	5510	20967	54	Os01g0369200,Os06g0728700,Os05g0151000,Os03g0421000,Os06g0229800,Os01g0812000,Os03g0248600,Os07g0222100,Os11g0600600,Os02g0453600,Os01g0974200,Os03g0228200,Novel00488,Os07g0182000,Os01g0393100,Os04g0403400,Os10g0468500,Os11g0484300,Os02g0248800,Os03g0387900,Os02g0809700,Os03g0214100,Os03g0127500,Os05g0438500,Os06g0268600,Os01g0356800,Os06g0127900,Os02g0797400,Os09g0527900,Os01g0346900,Os02g064930…	72	Os04g0382300,Os04g0534600,Os10g0533100,Os07g0628700,Os02g0269200,Os06g0715200,Os06g0713000,Os08g0483700,Os01g0339500,Os01g0959900,Os01g0501800,Os05g0128100,Os10g0493600,Os11g0671000,Os01g0202500,Os02g0773500,Os07g0513000,Os12g0586100,Os12g0285100,Os03g0333400,Os05g0292700,Os06g0700300,Os09g0536700,Os11g0202300,Os01g0235900,Os06g0475400,Os02g0178600,Os08g0200300,Os02g0754300,Os09g0554200,Os12g0183…
GO:0044464	cell part	cellular_component	0.99608	1	126	577	5510	20967	54	Os05g0438500,Os03g0127500,Os03g0214100,Os02g0809700,Os09g0527900,Os01g0356800,Os06g0127900,Os02g0797400,Os06g0268600,Os01g0393100,Os07g0182000,Os03g0228200,Novel00488,Os02g0248800,Os11g0484300,Os03g0387900,Os10g0468500,Os04g0403400,Os01g0812000,Os06g0229800,Os11g0600600,Os02g0453600,Os01g0974200,Os03g0248600,Os07g0222100,Os01g0369200,Os05g0151000,Os03g0421000,Os06g0728700,Os02g0103100,Os12g055190…	72	Os01g0823900,Os05g0429600,Os12g0420400,Os12g0183100,Os01g0633000,Os10g0378150,Os11g0202300,Os09g0536700,Os09g0554200,Os02g0754300,Os02g0178600,Os08g0200300,Os01g0235900,Os06g0475400,Os11g0671000,Os05g0128100,Os10g0493600,Os01g0501800,Os01g0959900,Os06g0700300,Os12g0285100,Os03g0333400,Os05g0292700,Os01g0202500,Os12g0586100,Os07g0513000,Os02g0773500,Os02g0269200,Os07g0628700,Os04g0534600,Os10g0533…
GO:0015031	protein transport	biological_process	0.99639	1	11	577	820	20967	3	Os12g0239950,Os09g0321900,Os06g0268600	8	Os01g0208700,Os04g0667800,Os06g0308000,Os12g0183100,Os05g0590300,Os12g0586100,Os03g0634000,Os06g0715200
GO:0045184	establishment of protein localization	biological_process	0.99639	1	11	577	820	20967	3	Os06g0268600,Os12g0239950,Os09g0321900	8	Os05g0590300,Os12g0586100,Os03g0634000,Os06g0715200,Os04g0667800,Os01g0208700,Os06g0308000,Os12g0183100
GO:0008104	protein localization	biological_process	0.99647	1	12	577	873	20967	3	Os06g0268600,Os09g0321900,Os12g0239950	9	Os03g0634000,Os06g0715200,Os12g0586100,Os05g0590300,Os12g0183100,Os06g0308000,Os07g0628700,Os04g0667800,Os01g0208700
GO:0016772	transferase activity, transferring phosphorus-containing groups	molecular_function	0.99658	1	42	577	2412	20967	20	Os08g0501000,Os11g0512000,Os06g0228500,Os05g0358200,Os02g0323000,Os01g0633100,Os11g0691500,Os01g0695700,Os04g0308100,Os10g0468500,Os04g0568700,Os12g0239950,Os01g0152000,Os05g0580000,Os11g0600600,Os06g0612150,Os11g0691240,Os11g0216000,Os05g0151000,Os06g0728700	22	Os10g0534600,Os02g0591000,Os06g0698748,Os05g0164100,Os03g0776100,Os03g0610900,Os11g0202300,Os09g0246300,Os11g0113700,Os01g0235900,Os11g0569500,Os04g0655100,Os12g0586100,Os12g0230100,Os08g0237200,Os06g0608700,Os08g0203600,Os07g0628700,Os05g0496200,Os07g0665000,Os02g0639100,Os07g0628900
GO:0006796	phosphate-containing compound metabolic process	biological_process	0.99672	1	37	577	2143	20967	15	Os04g0324100,Os11g0691500,Os04g0308100,Os10g0468500,Os08g0501000,Os06g0228500,Os05g0438500,Os06g0127900,Os03g0308800,Os04g0314100,Os04g0324000,Os01g0152000,Os11g0691240,Os06g0612150,Os11g0600600	22	Os03g0610900,Os07g0152900,Os11g0113700,Os01g0228600,Os11g0569500,Os02g0591000,Os10g0534600,Os07g0176900,Os03g0786100,Os03g0776100,Os02g0533800,Os06g0486800,Os07g0628700,Os02g0768600,Os06g0608700,Os08g0203600,Os06g0715200,Os02g0639100,Os07g0628900,Os04g0655100,Os12g0586100,Os07g0513000
GO:0006468	protein phosphorylation	biological_process	0.99672	1	21	577	1429	20967	8	Os11g0691500,Os10g0468500,Os04g0308100,Os06g0228500,Os08g0501000,Os11g0691240,Os11g0600600,Os01g0152000	13	Os07g0628700,Os08g0203600,Os06g0608700,Os03g0610900,Os07g0628900,Os11g0569500,Os02g0639100,Os11g0113700,Os02g0591000,Os04g0655100,Os10g0534600,Os03g0776100,Os12g0586100
GO:0043229	intracellular organelle	cellular_component	0.99689	1	80	577	3720	20967	37	Os12g0551900,Os02g0103100,Os02g0731300,Os01g0775100,Os03g0308800,Os01g0715500,Os03g0161900,Os10g0501900,Os04g0568700,Os01g0297200,Os04g0442200,Os09g0298100,Os12g0239950,Os09g0539400,Os02g0649300,Os03g0127500,Os03g0214100,Os06g0268600,Os02g0797400,Os06g0127900,Os01g0356800,Os01g0393100,Os03g0228200,Os07g0182000,Os10g0468500,Os03g0387900,Os11g0484300,Os04g0403400,Os06g0229800,Os01g0812000,Os02g0453…	43	Os12g0633900,Os04g0580800,Os02g0533800,Os10g0445400,Os01g0855200,Os06g0612800,Os03g0398600,Os02g0774100,Os05g0590300,Os07g0476900,Os01g0733200,Os07g0212200,Os04g0551700,Os05g0568300,Os03g0117100,Os01g0758500,Os01g0680500,Os06g0534900,Os06g0693100,Os09g0460400,Os01g0633000,Os11g0202300,Os02g0754300,Os09g0554200,Os06g0475400,Os01g0235900,Os02g0178600,Os11g0671000,Os10g0493600,Os05g0128100,Os05g0292…
GO:0006793	phosphorus metabolic process	biological_process	0.99692	1	37	577	2149	20967	15	Os04g0324000,Os01g0152000,Os11g0691240,Os06g0612150,Os11g0600600,Os04g0314100,Os08g0501000,Os06g0228500,Os05g0438500,Os06g0127900,Os03g0308800,Os04g0324100,Os11g0691500,Os10g0468500,Os04g0308100	22	Os04g0655100,Os07g0513000,Os12g0586100,Os07g0628700,Os02g0768600,Os08g0203600,Os06g0608700,Os06g0715200,Os02g0639100,Os07g0628900,Os02g0591000,Os10g0534600,Os07g0176900,Os03g0786100,Os03g0776100,Os02g0533800,Os06g0486800,Os03g0610900,Os07g0152900,Os11g0113700,Os01g0228600,Os11g0569500
GO:0044429	mitochondrial part	cellular_component	0.99694	1	2	577	278	20967	2	Os01g0715500,Os12g0239950	0
GO:0043226	organelle	cellular_component	0.99697	1	80	577	3724	20967	37	Os06g0229800,Os01g0812000,Os01g0974200,Os02g0453600,Os11g0600600,Os03g0248600,Os01g0369200,Os05g0151000,Os06g0728700,Os03g0127500,Os03g0214100,Os02g0797400,Os01g0356800,Os06g0127900,Os06g0268600,Os01g0393100,Os07g0182000,Os03g0228200,Os03g0387900,Os11g0484300,Os10g0468500,Os04g0403400,Os12g0239950,Os09g0298100,Os09g0539400,Os02g0649300,Os02g0103100,Os12g0551900,Os02g0731300,Os01g0775100,Os01g0715…	43	Os11g0671000,Os10g0493600,Os05g0128100,Os06g0700300,Os05g0292700,Os12g0285100,Os02g0773500,Os12g0586100,Os07g0513000,Os02g0269200,Os04g0382300,Os10g0533100,Os04g0534600,Os01g0339500,Os06g0715200,Os08g0483700,Os01g0633000,Os11g0202300,Os09g0554200,Os02g0754300,Os02g0178600,Os06g0475400,Os01g0235900,Os01g0733200,Os05g0568300,Os07g0212200,Os04g0551700,Os01g0758500,Os03g0117100,Os06g0534900,Os01g0680…
GO:0016301	kinase activity	molecular_function	0.99806	1	28	577	1826	20967	12	Os11g0691240,Os11g0600600,Os01g0152000,Os06g0228500,Os12g0239950,Os08g0501000,Os04g0308100,Os10g0468500,Os01g0695700,Os11g0691500,Os02g0323000,Os11g0216000	16	Os12g0230100,Os03g0776100,Os12g0586100,Os05g0164100,Os04g0655100,Os10g0534600,Os02g0591000,Os07g0628900,Os11g0569500,Os02g0639100,Os05g0496200,Os11g0113700,Os07g0628700,Os08g0203600,Os06g0608700,Os03g0610900
GO:0006412	translation	biological_process	0.99838	1	11	577	787	20967	4	Os06g0127900,Os05g0151000,Os01g0974200,Os06g0229800	7	Os02g0754300,Os03g0651000,Os05g0292700,Os01g0633000,Os12g0507200,Os05g0568300,Os08g0242700
GO:0016482	cytoplasmic transport	biological_process	0.99864	1	1	577	242	20967	1	Os12g0239950	0
GO:0004672	protein kinase activity	molecular_function	0.99891	1	21	577	1524	20967	8	Os11g0600600,Os11g0691240,Os01g0152000,Os06g0228500,Os08g0501000,Os10g0468500,Os04g0308100,Os11g0691500	13	Os12g0586100,Os03g0776100,Os10g0534600,Os04g0655100,Os02g0591000,Os11g0569500,Os07g0628900,Os11g0113700,Os02g0639100,Os06g0608700,Os08g0203600,Os07g0628700,Os03g0610900
GO:0016310	phosphorylation	biological_process	0.999	1	21	577	1513	20967	8	Os11g0691240,Os11g0600600,Os01g0152000,Os06g0228500,Os08g0501000,Os04g0308100,Os10g0468500,Os11g0691500	13	Os03g0776100,Os12g0586100,Os04g0655100,Os10g0534600,Os02g0591000,Os07g0628900,Os11g0569500,Os02g0639100,Os11g0113700,Os07g0628700,Os08g0203600,Os06g0608700,Os03g0610900
GO:0005622	intracellular	cellular_component	0.99904	1	108	577	4981	20967	46	Os04g0568700,Os01g0297200,Os08g0108700,Os04g0442200,Novel00331,Os03g0161900,Os10g0501900,Os03g0308800,Os01g0715500,Os12g0551900,Os02g0103100,Os02g0731300,Os01g0775100,Os02g0649300,Os01g0346900,Os06g0612150,Os09g0539400,Os06g0318600,Os09g0298100,Os02g0642200,Os12g0239950,Os10g0468500,Os03g0387900,Os02g0248800,Os11g0484300,Os04g0403400,Os01g0393100,Os03g0228200,Os07g0182000,Os09g0527900,Os06g026860…	62	Os02g0724000,Os07g0476900,Os05g0590300,Os07g0105600,Os08g0347500,Os01g0208700,Os03g0398600,Os06g0612800,Os02g0318500,Os02g0774100,Os02g0533800,Os10g0445400,Os04g0523000,Os01g0855200,Os08g0242700,Os12g0633900,Os04g0580800,Os09g0460400,Os07g0141400,Os06g0534900,Os01g0680500,Os02g0768600,Os06g0264200,Os06g0693100,Os10g0113100,Os03g0117100,Os01g0758500,Os01g0733200,Os08g0119800,Os10g0461100,Os07g0212…
GO:0015078	hydrogen ion transmembrane transporter activity	molecular_function	0.99907	1	2	577	335	20967	0		2	Os10g0534900,Os07g0513000
GO:0044424	intracellular part	cellular_component	0.9992	1	100	577	4681	20967	45	Os06g0229800,Os01g0812000,Os11g0600600,Os01g0974200,Os02g0453600,Os03g0248600,Os01g0369200,Os06g0728700,Os05g0151000,Os03g0127500,Os05g0438500,Os03g0214100,Os06g0268600,Os06g0127900,Os01g0356800,Os02g0797400,Os01g0393100,Os03g0228200,Os07g0182000,Os10g0468500,Os02g0248800,Os11g0484300,Os03g0387900,Os04g0403400,Os06g0318600,Os09g0298100,Os12g0239950,Os02g0642200,Os06g0612150,Os09g0539400,Os01g0346…	55	Os11g0671000,Os01g0501800,Os05g0128100,Os10g0493600,Os12g0285100,Os05g0292700,Os06g0700300,Os12g0586100,Os07g0513000,Os02g0773500,Os02g0269200,Os10g0533100,Os04g0382300,Os04g0534600,Os08g0483700,Os06g0715200,Os01g0339500,Os01g0823900,Os12g0420400,Os01g0633000,Os11g0202300,Os02g0754300,Os09g0554200,Os01g0235900,Os06g0475400,Os02g0178600,Os08g0200300,Os08g0119800,Os10g0461100,Os01g0733200,Os04g0551…
GO:0016773	phosphotransferase activity, alcohol group as acceptor	molecular_function	0.99966	1	24	577	1756	20967	10	Os11g0216000,Os11g0691500,Os01g0695700,Os10g0468500,Os04g0308100,Os08g0501000,Os06g0228500,Os01g0152000,Os11g0600600,Os11g0691240	14	Os03g0610900,Os08g0203600,Os06g0608700,Os07g0628700,Os11g0113700,Os02g0639100,Os11g0569500,Os07g0628900,Os10g0534600,Os04g0655100,Os02g0591000,Os05g0164100,Os12g0586100,Os03g0776100
GO:0044267	cellular protein metabolic process	biological_process	0.99993	1	50	577	2982	20967	22	Os10g0468500,Os04g0308100,Os04g0568700,Os07g0412100,Os11g0691500,Os03g0308800,Os06g0127900,Os02g0668000,Os05g0329400,Os06g0228500,Os06g0176200,Os09g0321900,Os01g0775100,Os08g0501000,Os05g0548900,Os05g0151000,Os01g0369200,Os11g0691240,Os01g0974200,Os11g0600600,Os01g0152000,Os06g0229800	28	Os02g0754300,Os11g0569500,Os11g0113700,Os06g0646000,Os04g0667800,Os03g0610900,Os01g0633000,Os03g0776100,Os08g0292600,Os08g0242700,Os01g0823900,Os10g0534600,Os02g0591000,Os06g0308000,Os03g0651000,Os07g0628900,Os02g0639100,Os07g0565600,Os07g0628700,Os06g0608700,Os08g0203600,Os12g0507200,Os12g0230100,Os05g0292700,Os12g0586100,Os06g0663800,Os04g0655100,Os05g0568300
GO:0019538	protein metabolic process	biological_process	0.99995	1	65	577	3662	20967	28	Os06g0318600,Os05g0548900,Os03g0308800,Os08g0501000,Os09g0321900,Os01g0775100,Os06g0176200,Os12g0551900,Os06g0228500,Os05g0329400,Os07g0412100,Os04g0308100,Os04g0568700,Os01g0954900,Os11g0691500,Os07g0656900,Os01g0152000,Os01g0974200,Os11g0600600,Os11g0691240,Os06g0229800,Os03g0421000,Os05g0151000,Os01g0369200,Os06g0127900,Os02g0668000,Os10g0468500,Os02g0114200	37	Os10g0397800,Os05g0568300,Os02g0639100,Os12g0507200,Os06g0608700,Os07g0565600,Os08g0292600,Os06g0308000,Os02g0591000,Os08g0242700,Os06g0646000,Os11g0569500,Os02g0206100,Os03g0610900,Os03g0409100,Os04g0667800,Os12g0586100,Os01g0776900,Os05g0292700,Os12g0230100,Os04g0655100,Os06g0663800,Os02g0198700,Os08g0483700,Os03g0651000,Os07g0628900,Os08g0203600,Os05g0453500,Os07g0643100,Os07g0628700,Os03g0776…
GO:0034613	cellular protein localization	biological_process	0.99997	1	5	577	721	20967	2	Os12g0239950,Os06g0268600	3	Os06g0715200,Os07g0628700,Os01g0208700
GO:0070727	cellular macromolecule localization	biological_process	0.99997	1	5	577	721	20967	2	Os12g0239950,Os06g0268600	3	Os06g0715200,Os07g0628700,Os01g0208700
GO:0006886	intracellular protein transport	biological_process	0.99997	1	4	577	661	20967	2	Os06g0268600,Os12g0239950	2	Os01g0208700,Os06g0715200
GO:0044444	cytoplasmic part	cellular_component	0.99998	1	23	577	1662	20967	10	Os10g0501900,Os05g0151000,Os09g0298100,Os12g0239950,Os06g0229800,Os03g0308800,Os01g0715500,Os01g0974200,Os06g0127900,Os03g0248600	13	Os04g0534600,Os02g0754300,Os06g0715200,Os05g0590300,Os04g0551700,Os05g0568300,Os05g0128100,Os02g0533800,Os05g0292700,Os01g0633000,Os03g0117100,Os12g0586100,Os07g0513000
GO:0016192	vesicle-mediated transport	biological_process	0.99998	1	1	577	431	20967	0		1	Os12g0196700
GO:0046907	intracellular transport	biological_process	0.99999	1	5	577	759	20967	2	Os12g0239950,Os06g0268600	3	Os01g0208700,Os06g0715200,Os12g0196700
GO:0051641	cellular localization	biological_process	0.99999	1	7	577	924	20967	2	Os06g0268600,Os12g0239950	5	Os01g0208700,Os07g0628700,Os06g0715200,Os12g0183100,Os12g0196700
GO:0051649	establishment of localization in cell	biological_process	0.99999	1	6	577	864	20967	2	Os12g0239950,Os06g0268600	4	Os12g0196700,Os12g0183100,Os06g0715200,Os01g0208700
GO:0005737	cytoplasm	cellular_component	1	1	32	577	2275	20967	15	Os02g0642200,Os12g0239950,Os06g0229800,Os01g0812000,Os09g0298100,Os01g0974200,Os03g0248600,Os02g0649300,Os05g0151000,Os05g0438500,Os01g0715500,Os03g0308800,Os06g0127900,Os10g0501900,Os08g0108700	17	Os05g0568300,Os05g0128100,Os04g0551700,Os05g0292700,Os12g0586100,Os07g0513000,Os03g0117100,Os02g0768600,Os04g0534600,Os06g0715200,Os08g0483700,Os08g0242700,Os01g0633000,Os02g0533800,Os01g0855200,Os02g0754300,Os05g0590300
