# Supplementary material for: Comparative transcriptome analysis of the cold resistance of the sterile rice line 33S
Source: PLoS One. 2022 Jan 14;17(1):e0261822. doi: 10.1371/journal.pone.0261822 (PMC8759683; doi:10.1371/journal.pone.0261822)
Supplement: S8 Table — (XLS) [file pone.0261822.s008.xls]

GO_accession	Description	Term_type	Over_represented_pValue	Corrected_pValue	DEG_item	DEG_list	Bg_item	Bg_list	Gene_names
GO:0006073	cellular glucan metabolic process	biological_process	0.00026614	0.35115	7	251	111	20967	Os06g0696400,Os08g0160500,Os05g0130600,Os04g0604300,Os08g0160600,Os02g0696500,Os07g0252400
GO:0044042	glucan metabolic process	biological_process	0.00026614	0.35115	7	251	111	20967	Os08g0160600,Os02g0696500,Os07g0252400,Os06g0696400,Os05g0130600,Os04g0604300,Os08g0160500
GO:0001071	nucleic acid binding transcription factor activity	molecular_function	0.00034443	0.35115	25	251	964	20967	Os08g0546800,Os09g0526600,Os06g0210300,Os02g0202000,Os03g0379300,Os02g0117500,Os06g0127100,Os05g0586600,Os08g0163400,Os05g0568600,Os06g0268600,Os03g0745000,Os02g0731300,Os03g0718500,Os02g0638650,Os05g0129200,Os04g0568700,Os10g0419300,Novel01379,Os04g0578400,Os03g0127500,Os12g0133050,Os10g0531900,Os03g0161900,Os01g0788800
GO:0003700	sequence-specific DNA binding transcription factor activity	molecular_function	0.00034443	0.35115	25	251	964	20967	Novel01379,Os10g0419300,Os04g0568700,Os02g0638650,Os05g0129200,Os03g0745000,Os03g0718500,Os02g0731300,Os06g0268600,Os05g0568600,Os08g0163400,Os06g0127100,Os05g0586600,Os01g0788800,Os03g0161900,Os10g0531900,Os12g0133050,Os03g0127500,Os04g0578400,Os08g0546800,Os03g0379300,Os02g0117500,Os02g0202000,Os06g0210300,Os09g0526600
GO:0051274	beta-glucan biosynthetic process	biological_process	0.0017482	0.97158	4	251	53	20967	Os05g0130600,Os08g0160500,Os08g0160600,Os07g0252400
GO:0006629	lipid metabolic process	biological_process	0.0017771	0.97158	28	251	1261	20967	Os06g0156400,Os05g0548900,Os01g0215500,Os01g0666400,Os08g0526100,Os04g0578400,Os10g0533500,Os11g0195500,Os10g0430200,Os03g0708000,Os03g0640000,Os01g0880800,Os03g0192700,Os04g0576800,Os06g0593800,Os10g0472900,Os01g0695100,Os11g0591200,Os12g0271700,Os05g0560600,Os08g0440900,Os02g0586900,Os05g0408900,Os03g0290300,Os06g0677000,Os03g0308800,Os02g0744900,Os06g0694200
GO:0016759	cellulose synthase activity	molecular_function	0.0021547	0.97158	3	251	32	20967	Os08g0160600,Os07g0252400,Os08g0160500
GO:0016760	cellulose synthase (UDP-forming) activity	molecular_function	0.0021547	0.97158	3	251	32	20967	Os07g0252400,Os08g0160600,Os08g0160500
GO:0051273	beta-glucan metabolic process	biological_process	0.0021935	0.97158	4	251	56	20967	Os08g0160500,Os05g0130600,Os07g0252400,Os08g0160600
GO:0045333	cellular respiration	biological_process	0.002453	0.97158	6	251	120	20967	Os06g0694200,Os02g0618000,Os04g0350100,Os06g0592500,Os04g0382400,Os02g0575500
GO:0009058	biosynthetic process	biological_process	0.0029454	0.97158	81	251	5138	20967	Os03g0192700,Os02g0731300,Os10g0468500,Os03g0307200,Os05g0568600,Os03g0815100,Novel01379,Os02g0638650,Os10g0430200,Os08g0130500,Os05g0548900,Os03g0161900,Os01g0159000,Os01g0842200,Os02g0586900,Os12g0271700,Os06g0127100,Os10g0419300,Os02g0744800,Os10g0533500,Os04g0568700,Os12g0133050,Os03g0127500,Os06g0728700,Os07g0185900,Os02g0594900,Os04g0624600,Os06g0210300,Os02g0202000,Os02g0284800,Os01g094950…
GO:0030244	cellulose biosynthetic process	biological_process	0.0032991	0.97158	3	251	35	20967	Os08g0160500,Os08g0160600,Os07g0252400
GO:1901617	organic hydroxy compound biosynthetic process	biological_process	0.0036065	0.97158	2	251	7	20967	Os03g0192700,Os06g0127100
GO:0006119	oxidative phosphorylation	biological_process	0.0041327	0.97158	4	251	57	20967	Os06g0694200,Os04g0350100,Os02g0575500,Os04g0382400
GO:0042773	ATP synthesis coupled electron transport	biological_process	0.0041327	0.97158	4	251	57	20967	Os06g0694200,Os04g0382400,Os02g0575500,Os04g0350100
GO:0030243	cellulose metabolic process	biological_process	0.0044266	0.97158	3	251	38	20967	Os08g0160500,Os07g0252400,Os08g0160600
GO:0008137	NADH dehydrogenase (ubiquinone) activity	molecular_function	0.0048238	0.97158	4	251	59	20967	Os06g0694200,Os02g0575500,Os04g0382400,Os04g0350100
GO:0050136	NADH dehydrogenase (quinone) activity	molecular_function	0.0048238	0.97158	4	251	59	20967	Os06g0694200,Os04g0382400,Os02g0575500,Os04g0350100
GO:0022904	respiratory electron transport chain	biological_process	0.0051664	0.97158	4	251	61	20967	Os06g0694200,Os04g0350100,Os02g0575500,Os04g0382400
GO:0003954	NADH dehydrogenase activity	molecular_function	0.0055459	0.97158	4	251	61	20967	Os06g0694200,Os04g0382400,Os02g0575500,Os04g0350100
GO:1901576	organic substance biosynthetic process	biological_process	0.0056998	0.97158	76	251	4881	20967	Os08g0130500,Os05g0548900,Os03g0161900,Os03g0192700,Os02g0731300,Os10g0468500,Os03g0307200,Os03g0815100,Os05g0568600,Novel01379,Os02g0638650,Os10g0430200,Os02g0586900,Os12g0271700,Os01g0159000,Os01g0842200,Os03g0127500,Os12g0133050,Os06g0728700,Os07g0185900,Os06g0127100,Os10g0419300,Os10g0533500,Os04g0568700,Os06g0210300,Os02g0202000,Os02g0284800,Os01g0949500,Os12g0588900,Os03g0241400,Os03g037930…
GO:0043565	sequence-specific DNA binding	molecular_function	0.0057336	0.97158	14	251	517	20967	Os08g0163400,Os03g0718500,Os03g0745000,Os04g0568700,Os08g0546800,Os10g0419300,Os01g0159000,Os09g0526600,Os03g0127500,Os10g0531900,Os03g0379300,Os03g0161900,Os01g0788800,Os06g0592500
GO:0009250	glucan biosynthetic process	biological_process	0.0059156	0.97158	4	251	69	20967	Os08g0160600,Os07g0252400,Os08g0160500,Os05g0130600
GO:0015980	energy derivation by oxidation of organic compounds	biological_process	0.0059403	0.97158	6	251	143	20967	Os06g0694200,Os04g0382400,Os02g0575500,Os02g0618000,Os04g0350100,Os06g0592500
GO:0044249	cellular biosynthetic process	biological_process	0.0059562	0.97158	74	251	4744	20967	Os02g0557800,Os05g0408900,Os09g0424300,Os05g0560600,Os08g0411300,Os09g0526600,Os08g0160600,Os07g0252400,Os10g0472900,Os03g0100200,Os11g0591200,Os06g0592500,Os05g0586600,Os06g0268600,Os03g0718500,Os03g0745000,Os08g0160500,Os03g0387900,Os02g0484200,Os04g0578400,Os08g0526100,Os05g0130600,Os02g0618000,Os01g0788800,Os03g0308800,Os02g0744900,Os04g0382400,Os08g0546800,Os01g0775100,Os01g0263900,Os02g0601…
GO:0016762	xyloglucan:xyloglucosyl transferase activity	molecular_function	0.0065459	0.98868	3	251	29	20967	Os02g0696500,Os04g0604300,Os06g0696400
GO:0048046	apoplast	cellular_component	0.0065459	0.98868	3	251	29	20967	Os02g0696500,Os06g0696400,Os04g0604300
GO:0000156	phosphorelay response regulator activity	molecular_function	0.0089175	1	3	251	39	20967	Os12g0139400,Os11g0143300,Os02g0557800
GO:2001070	starch binding	molecular_function	0.0089906	1	2	251	13	20967	Os05g0446900,Os01g0856900
GO:0009309	amine biosynthetic process	biological_process	0.010154	1	2	251	13	20967	Os03g0307200,Os09g0424300
GO:0042401	cellular biogenic amine biosynthetic process	biological_process	0.010154	1	2	251	13	20967	Os03g0307200,Os09g0424300
GO:0016655	oxidoreductase activity, acting on NAD(P)H, quinone or similar compound as acceptor	molecular_function	0.010537	1	4	251	75	20967	Os06g0694200,Os04g0350100,Os02g0575500,Os04g0382400
GO:0035251	UDP-glucosyltransferase activity	molecular_function	0.010872	1	3	251	49	20967	Os07g0252400,Os08g0160600,Os08g0160500
GO:0072330	monocarboxylic acid biosynthetic process	biological_process	0.011843	1	5	251	105	20967	Os04g0578400,Os03g0307200,Os11g0591200,Os10g0533500,Os10g0472900
GO:0006355	regulation of transcription, DNA-dependent	biological_process	0.012803	1	35	251	1994	20967	Os08g0546800,Os01g0263900,Os02g0117500,Os02g0731300,Os11g0143300,Os03g0815100,Os08g0163400,Os05g0568600,Os10g0468500,Novel01379,Os11g0195500,Os05g0129200,Os02g0638650,Os12g0139400,Os03g0161900,Os10g0531900,Os02g0557800,Os02g0202000,Os06g0210300,Os05g0560600,Os02g0284800,Os09g0526600,Os05g0182600,Os03g0379300,Os03g0718500,Os03g0745000,Os06g0268600,Os05g0586600,Os06g0127100,Os10g0419300,Os04g056870…
GO:0051252	regulation of RNA metabolic process	biological_process	0.01291	1	35	251	1995	20967	Novel01379,Os02g0638650,Os11g0195500,Os05g0129200,Os11g0143300,Os02g0731300,Os10g0468500,Os08g0163400,Os05g0568600,Os03g0815100,Os12g0139400,Os03g0161900,Os10g0531900,Os08g0546800,Os02g0117500,Os01g0263900,Os10g0419300,Os04g0568700,Os06g0268600,Os03g0718500,Os03g0745000,Os06g0127100,Os05g0586600,Os01g0788800,Os04g0578400,Os12g0133050,Os03g0127500,Os02g0557800,Os05g0182600,Os03g0379300,Os02g020200…
GO:2001141	regulation of RNA biosynthetic process	biological_process	0.01291	1	35	251	1995	20967	Os01g0788800,Os12g0133050,Os03g0127500,Os04g0578400,Os10g0419300,Os04g0568700,Os03g0745000,Os03g0718500,Os06g0268600,Os06g0127100,Os05g0586600,Os05g0182600,Os03g0379300,Os06g0210300,Os02g0202000,Os02g0284800,Os05g0560600,Os09g0526600,Os02g0557800,Os12g0139400,Os03g0161900,Os10g0531900,Novel01379,Os11g0195500,Os05g0129200,Os02g0638650,Os02g0731300,Os11g0143300,Os03g0815100,Os05g0568600,Os08g016340…
GO:0044271	cellular nitrogen compound biosynthetic process	biological_process	0.013657	1	46	251	2794	20967	Os12g0139400,Os03g0161900,Os10g0531900,Os06g0704600,Novel01379,Os11g0195500,Os02g0638650,Os05g0129200,Os10g0430200,Os02g0731300,Os11g0143300,Os05g0568600,Os08g0163400,Os03g0815100,Os03g0307200,Os10g0468500,Os02g0117500,Os01g0263900,Os01g0775100,Os01g0159000,Os08g0546800,Os06g0728700,Os01g0788800,Os12g0133050,Os03g0127500,Os04g0578400,Os02g0484200,Os10g0419300,Os04g0568700,Os03g0718500,Os03g074500…
GO:0008907	integrase activity	molecular_function	0.013982	1	1	251	1	20967	Os10g0509700
GO:0048013	ephrin receptor signaling pathway	biological_process	0.01399	1	1	251	1	20967	Os07g0132500
GO:0000160	phosphorelay signal transduction system	biological_process	0.014561	1	4	251	84	20967	Os12g0139400,Os05g0186100,Os11g0143300,Os02g0557800
GO:0006120	mitochondrial electron transport, NADH to ubiquinone	biological_process	0.015956	1	2	251	16	20967	Os04g0382400,Os06g0694200
GO:0006351	transcription, DNA-dependent	biological_process	0.016711	1	39	251	2317	20967	Os01g0263900,Os01g0775100,Os02g0117500,Os01g0159000,Os08g0546800,Os10g0531900,Os12g0139400,Os03g0161900,Os05g0568600,Os08g0163400,Os03g0815100,Os10g0468500,Os02g0731300,Os11g0143300,Os02g0638650,Os05g0129200,Os11g0195500,Novel01379,Os02g0284800,Os05g0560600,Os09g0526600,Os02g0202000,Os06g0210300,Os05g0182600,Os03g0379300,Os03g0241400,Os02g0557800,Os12g0133050,Os03g0127500,Os04g0578400,Os06g072870…
GO:0000052	citrulline metabolic process	biological_process	0.016847	1	1	251	3	20967	Os08g0160500
GO:0018101	peptidyl-citrulline biosynthetic process from peptidyl-arginine	biological_process	0.016847	1	1	251	3	20967	Os08g0160500
GO:0018195	peptidyl-arginine modification	biological_process	0.016847	1	1	251	3	20967	Os08g0160500
GO:0019240	citrulline biosynthetic process	biological_process	0.016847	1	1	251	3	20967	Os08g0160500
GO:2000112	regulation of cellular macromolecule biosynthetic process	biological_process	0.017211	1	35	251	2036	20967	Novel01379,Os05g0129200,Os02g0638650,Os11g0195500,Os11g0143300,Os02g0731300,Os10g0468500,Os03g0815100,Os08g0163400,Os05g0568600,Os03g0161900,Os12g0139400,Os10g0531900,Os08g0546800,Os02g0117500,Os01g0263900,Os10g0419300,Os04g0568700,Os06g0268600,Os03g0718500,Os03g0745000,Os06g0127100,Os05g0586600,Os01g0788800,Os04g0578400,Os12g0133050,Os03g0127500,Os02g0557800,Os05g0182600,Os03g0379300,Os06g021030…
GO:0060255	regulation of macromolecule metabolic process	biological_process	0.017248	1	36	251	2107	20967	Novel01379,Os05g0129200,Os11g0195500,Os02g0638650,Os11g0143300,Os02g0731300,Os10g0468500,Os03g0815100,Os05g0568600,Os08g0163400,Os03g0161900,Os12g0139400,Os10g0531900,Os08g0546800,Os02g0117500,Os01g0263900,Os10g0419300,Os04g0568700,Os05g0327000,Os06g0268600,Os03g0718500,Os03g0745000,Os06g0127100,Os05g0586600,Os01g0788800,Os04g0578400,Os12g0133050,Os03g0127500,Os02g0557800,Os03g0379300,Os05g018260…
GO:0016651	oxidoreductase activity, acting on NAD(P)H	molecular_function	0.017274	1	5	251	135	20967	Os04g0382400,Os02g0575500,Os04g0350100,Os09g0438000,Os06g0694200
GO:0009889	regulation of biosynthetic process	biological_process	0.017348	1	35	251	2037	20967	Os05g0182600,Os03g0379300,Os09g0526600,Os05g0560600,Os02g0284800,Os06g0210300,Os02g0202000,Os02g0557800,Os01g0788800,Os03g0127500,Os12g0133050,Os04g0578400,Os04g0568700,Os10g0419300,Os05g0586600,Os06g0127100,Os03g0718500,Os03g0745000,Os06g0268600,Os02g0117500,Os01g0263900,Os08g0546800,Os10g0531900,Os12g0139400,Os03g0161900,Os05g0129200,Os11g0195500,Os02g0638650,Novel01379,Os08g0163400,Os05g056860…
GO:0010556	regulation of macromolecule biosynthetic process	biological_process	0.017348	1	35	251	2037	20967	Os08g0546800,Os02g0117500,Os01g0263900,Novel01379,Os05g0129200,Os02g0638650,Os11g0195500,Os02g0731300,Os11g0143300,Os03g0815100,Os05g0568600,Os08g0163400,Os10g0468500,Os03g0161900,Os12g0139400,Os10g0531900,Os02g0557800,Os03g0379300,Os05g0182600,Os06g0210300,Os02g0202000,Os05g0560600,Os02g0284800,Os09g0526600,Os10g0419300,Os04g0568700,Os03g0745000,Os03g0718500,Os06g0268600,Os05g0586600,Os06g012710…
GO:0031326	regulation of cellular biosynthetic process	biological_process	0.017348	1	35	251	2037	20967	Os01g0788800,Os03g0127500,Os12g0133050,Os04g0578400,Os04g0568700,Os10g0419300,Os06g0127100,Os05g0586600,Os03g0718500,Os03g0745000,Os06g0268600,Os03g0379300,Os05g0182600,Os05g0560600,Os09g0526600,Os02g0284800,Os06g0210300,Os02g0202000,Os02g0557800,Os10g0531900,Os03g0161900,Os12g0139400,Os02g0638650,Os11g0195500,Os05g0129200,Novel01379,Os03g0815100,Os08g0163400,Os05g0568600,Os10g0468500,Os02g073130…
GO:0032787	monocarboxylic acid metabolic process	biological_process	0.018104	1	7	251	211	20967	Os04g0578400,Os01g0880800,Os03g0307200,Os11g0591200,Os10g0430200,Os10g0472900,Os10g0533500
GO:0032774	RNA biosynthetic process	biological_process	0.018341	1	39	251	2335	20967	Os05g0586600,Os06g0127100,Os06g0268600,Os03g0718500,Os03g0745000,Os04g0568700,Os10g0419300,Os04g0578400,Os12g0133050,Os03g0127500,Os01g0788800,Os06g0728700,Os02g0557800,Os05g0560600,Os02g0284800,Os09g0526600,Os06g0210300,Os02g0202000,Os03g0241400,Os05g0182600,Os03g0379300,Os10g0468500,Os03g0815100,Os05g0568600,Os08g0163400,Os11g0143300,Os02g0731300,Os02g0638650,Os05g0129200,Os11g0195500,Novel0137…
GO:0009291	unidirectional conjugation	biological_process	0.02029	1	1	251	2	20967	Os05g0519300
GO:0018130	heterocycle biosynthetic process	biological_process	0.02113	1	45	251	2795	20967	Os03g0307200,Os10g0468500,Os05g0568600,Os08g0163400,Os03g0815100,Os11g0143300,Os02g0731300,Os02g0638650,Os10g0430200,Os05g0129200,Os11g0195500,Novel01379,Os06g0704600,Os10g0531900,Os03g0161900,Os12g0139400,Os08g0546800,Os01g0159000,Os01g0775100,Os01g0263900,Os02g0117500,Os06g0127100,Os05g0586600,Os06g0268600,Os03g0745000,Os03g0718500,Os04g0568700,Os10g0419300,Os02g0484200,Os04g0578400,Os03g012750…
GO:0022900	electron transport chain	biological_process	0.021789	1	4	251	90	20967	Os04g0350100,Os04g0382400,Os02g0575500,Os06g0694200
GO:0003682	chromatin binding	molecular_function	0.022181	1	9	251	328	20967	Os08g0157600,Os06g0728700,Os05g0579600,Os02g0685200,Os05g0560600,Os07g0629000,Os04g0568700,Os01g0863300,Os07g0432800
GO:0080090	regulation of primary metabolic process	biological_process	0.022185	1	36	251	2148	20967	Os05g0560600,Os09g0526600,Os02g0284800,Os06g0210300,Os02g0202000,Os03g0379300,Os05g0182600,Os02g0557800,Os03g0127500,Os12g0133050,Os04g0578400,Os01g0788800,Os06g0127100,Os05g0586600,Os03g0718500,Os03g0745000,Os06g0268600,Os04g0568700,Os05g0327000,Os10g0419300,Os01g0263900,Os02g0117500,Os08g0546800,Os10g0531900,Os03g0161900,Os12g0139400,Os03g0815100,Os05g0568600,Os08g0163400,Os10g0468500,Os02g0731…
GO:0010468	regulation of gene expression	biological_process	0.022233	1	35	251	2076	20967	Os03g0379300,Os05g0182600,Os02g0284800,Os05g0560600,Os09g0526600,Os02g0202000,Os06g0210300,Os02g0557800,Os01g0788800,Os03g0127500,Os12g0133050,Os04g0578400,Os04g0568700,Os10g0419300,Os06g0127100,Os05g0586600,Os03g0718500,Os03g0745000,Os06g0268600,Os02g0117500,Os01g0263900,Os08g0546800,Os10g0531900,Os12g0139400,Os03g0161900,Os05g0129200,Os11g0195500,Os02g0638650,Novel01379,Os08g0163400,Os05g056860…
GO:0019219	regulation of nucleobase-containing compound metabolic process	biological_process	0.023236	1	35	251	2085	20967	Os02g0557800,Os03g0379300,Os05g0182600,Os05g0560600,Os02g0284800,Os09g0526600,Os06g0210300,Os02g0202000,Os04g0568700,Os10g0419300,Os05g0586600,Os06g0127100,Os06g0268600,Os03g0745000,Os03g0718500,Os01g0788800,Os04g0578400,Os12g0133050,Os03g0127500,Os08g0546800,Os02g0117500,Os01g0263900,Os05g0129200,Os02g0638650,Os11g0195500,Novel01379,Os10g0468500,Os08g0163400,Os03g0815100,Os05g0568600,Os11g014330…
GO:0051171	regulation of nitrogen compound metabolic process	biological_process	0.023236	1	35	251	2085	20967	Os01g0263900,Os02g0117500,Os08g0546800,Os10g0531900,Os03g0161900,Os12g0139400,Os10g0468500,Os05g0568600,Os08g0163400,Os03g0815100,Os11g0143300,Os02g0731300,Os02g0638650,Os11g0195500,Os05g0129200,Novel01379,Os05g0560600,Os02g0284800,Os09g0526600,Os02g0202000,Os06g0210300,Os05g0182600,Os03g0379300,Os02g0557800,Os04g0578400,Os12g0133050,Os03g0127500,Os01g0788800,Os06g0127100,Os05g0586600,Os06g026860…
GO:0046527	glucosyltransferase activity	molecular_function	0.023814	1	3	251	61	20967	Os07g0252400,Os08g0160600,Os08g0160500
GO:0004144	diacylglycerol O-acyltransferase activity	molecular_function	0.02398	1	2	251	20	20967	Os02g0586900,Os05g0560600
GO:0016411	acylglycerol O-acyltransferase activity	molecular_function	0.02398	1	2	251	20	20967	Os02g0586900,Os05g0560600
GO:0005618	cell wall	cellular_component	0.02433	1	4	251	88	20967	Os04g0604300,Os06g0696400,Os02g0696500,Os08g0450100
GO:0004512	inositol-3-phosphate synthase activity	molecular_function	0.025052	1	1	251	2	20967	Os03g0192700
GO:0006021	inositol biosynthetic process	biological_process	0.025052	1	1	251	2	20967	Os03g0192700
GO:0046173	polyol biosynthetic process	biological_process	0.025052	1	1	251	2	20967	Os03g0192700
GO:0019438	aromatic compound biosynthetic process	biological_process	0.026643	1	44	251	2760	20967	Os10g0531900,Os03g0161900,Os12g0139400,Os06g0704600,Os05g0129200,Os02g0638650,Os11g0195500,Os10g0430200,Novel01379,Os03g0815100,Os08g0163400,Os05g0568600,Os10g0468500,Os02g0731300,Os11g0143300,Os02g0117500,Os01g0263900,Os01g0775100,Os01g0159000,Os08g0546800,Os06g0728700,Os01g0788800,Os12g0133050,Os03g0127500,Os04g0578400,Os04g0568700,Os02g0484200,Os10g0419300,Os06g0127100,Os05g0586600,Os03g074500…
GO:0004655	porphobilinogen synthase activity	molecular_function	0.026767	1	1	251	2	20967	Os06g0704600
GO:0006091	generation of precursor metabolites and energy	biological_process	0.02687	1	7	251	243	20967	Os12g0145700,Os06g0694200,Os04g0382400,Os02g0575500,Os06g0592500,Os02g0618000,Os04g0350100
GO:0015099	nickel cation transmembrane transporter activity	molecular_function	0.026913	1	1	251	3	20967	Os07g0412100
GO:0015675	nickel cation transport	biological_process	0.026913	1	1	251	3	20967	Os07g0412100
GO:0031323	regulation of cellular metabolic process	biological_process	0.027991	1	36	251	2184	20967	Os08g0546800,Os01g0263900,Os02g0117500,Os10g0468500,Os05g0568600,Os03g0815100,Os08g0163400,Os11g0143300,Os02g0731300,Os02g0638650,Os05g0129200,Os11g0195500,Novel01379,Os10g0531900,Os03g0161900,Os12g0139400,Os02g0557800,Os09g0526600,Os05g0560600,Os02g0284800,Os06g0210300,Os02g0202000,Os05g0182600,Os03g0379300,Os06g0127100,Os05g0586600,Os06g0268600,Os03g0745000,Os03g0718500,Os04g0568700,Os05g032700…
GO:0004871	signal transducer activity	molecular_function	0.02823	1	9	251	395	20967	Os05g0129200,Os05g0186100,Os03g0307200,Os02g0736800,Os02g0557800,Os11g0143300,Os02g0117500,Os12g0139400,Os12g0133050
GO:0060089	molecular transducer activity	molecular_function	0.02823	1	9	251	395	20967	Os05g0186100,Os05g0129200,Os02g0557800,Os11g0143300,Os02g0736800,Os03g0307200,Os12g0139400,Os02g0117500,Os12g0133050
GO:0006732	coenzyme metabolic process	biological_process	0.029508	1	6	251	187	20967	Os01g0323600,Os10g0430200,Os11g0195500,Os03g0100200,Os02g0484200,Os08g0512700
GO:0005509	calcium ion binding	molecular_function	0.02954	1	9	251	361	20967	Os03g0708000,Os08g0160500,Os01g0934400,Os02g0606600,Os09g0438000,Os04g0492800,Os05g0223000,Os06g0683400,Os01g0949500
GO:0016053	organic acid biosynthetic process	biological_process	0.029899	1	9	251	353	20967	Os10g0533500,Os08g0160500,Os02g0484200,Os03g0307200,Os10g0472900,Os02g0601300,Os01g0323600,Os11g0591200,Os04g0578400
GO:0046394	carboxylic acid biosynthetic process	biological_process	0.029899	1	9	251	353	20967	Os10g0472900,Os02g0601300,Os01g0323600,Os11g0591200,Os04g0578400,Os10g0533500,Os08g0160500,Os02g0484200,Os03g0307200
GO:0044711	single-organism biosynthetic process	biological_process	0.030123	1	11	251	469	20967	Os04g0578400,Os02g0601300,Os10g0472900,Os01g0323600,Os11g0591200,Os06g0127100,Os03g0307200,Os03g0192700,Os10g0533500,Os08g0160500,Os02g0484200
GO:0006631	fatty acid metabolic process	biological_process	0.030167	1	6	251	182	20967	Os10g0533500,Os10g0472900,Os10g0430200,Os11g0591200,Os01g0880800,Os04g0578400
GO:0034654	nucleobase-containing compound biosynthetic process	biological_process	0.031828	1	40	251	2499	20967	Os02g0117500,Os01g0775100,Os01g0263900,Os08g0546800,Os01g0159000,Os10g0531900,Os03g0161900,Os12g0139400,Os11g0195500,Os02g0638650,Os05g0129200,Novel01379,Os10g0468500,Os08g0163400,Os03g0815100,Os05g0568600,Os11g0143300,Os02g0731300,Os03g0241400,Os03g0379300,Os05g0182600,Os01g0323600,Os02g0284800,Os05g0560600,Os09g0526600,Os02g0202000,Os06g0210300,Os02g0557800,Os06g0728700,Os01g0788800,Os04g057840…
GO:0042398	cellular modified amino acid biosynthetic process	biological_process	0.031957	1	3	251	60	20967	Os01g0323600,Os08g0160500,Os02g0484200
GO:0008658	penicillin binding	molecular_function	0.032748	1	1	251	3	20967	Os05g0462000
GO:0033293	monocarboxylic acid binding	molecular_function	0.032748	1	1	251	3	20967	Os05g0462000
GO:0051191	prosthetic group biosynthetic process	biological_process	0.034452	1	1	251	3	20967	Os12g0588900
GO:0004420	hydroxymethylglutaryl-CoA reductase (NADPH) activity	molecular_function	0.034601	1	1	251	3	20967	Os08g0512700
GO:0000221	vacuolar proton-transporting V-type ATPase, V1 domain	cellular_component	0.034915	1	2	251	30	20967	Os09g0135800,Os02g0732200
GO:0005774	vacuolar membrane	cellular_component	0.034915	1	2	251	30	20967	Os02g0732200,Os09g0135800
GO:0016471	vacuolar proton-transporting V-type ATPase complex	cellular_component	0.034915	1	2	251	30	20967	Os02g0732200,Os09g0135800
GO:0044437	vacuolar part	cellular_component	0.034915	1	2	251	30	20967	Os09g0135800,Os02g0732200
GO:1901362	organic cyclic compound biosynthetic process	biological_process	0.036173	1	46	251	2954	20967	Os02g0557800,Os05g0560600,Os02g0284800,Os09g0526600,Os02g0202000,Os06g0210300,Os03g0241400,Os03g0379300,Os05g0182600,Os01g0323600,Os03g0100200,Os06g0127100,Os05g0586600,Os06g0268600,Os03g0745000,Os03g0718500,Os04g0568700,Os10g0419300,Os02g0484200,Os04g0578400,Os03g0127500,Os08g0526100,Os12g0133050,Os01g0788800,Os06g0728700,Os08g0546800,Os01g0159000,Os01g0775100,Os01g0263900,Os02g0117500,Os10g0468…
GO:0050794	regulation of cellular process	biological_process	0.036672	1	49	251	3224	20967	Os04g0578400,Os03g0127500,Os12g0133050,Os01g0788800,Os04g0492800,Os05g0223000,Os06g0268600,Os03g0745000,Os03g0718500,Os06g0127100,Os05g0586600,Os10g0419300,Os05g0327000,Os04g0568700,Os02g0202000,Os06g0210300,Os02g0284800,Os05g0560600,Os09g0526600,Os03g0293000,Os01g0949500,Os01g0749100,Os03g0379300,Os05g0182600,Os02g0557800,Os04g0586100,Os05g0186100,Os09g0527900,Os12g0139400,Os03g0161900,Os10g0531…
GO:0045017	glycerolipid biosynthetic process	biological_process	0.037116	1	3	251	68	20967	Os05g0560600,Os03g0308800,Os02g0586900
GO:0005773	vacuole	cellular_component	0.037759	1	2	251	31	20967	Os09g0135800,Os02g0732200
GO:0046165	alcohol biosynthetic process	biological_process	0.038266	1	1	251	3	20967	Os03g0192700
GO:0006633	fatty acid biosynthetic process	biological_process	0.038632	1	4	251	98	20967	Os10g0472900,Os10g0533500,Os11g0591200,Os04g0578400
GO:0008150	biological_process	biological_process	0.040183	1	198	251	15622	20967	Os06g0694200,Os02g0557800,Os01g0749100,Os01g0723500,Os03g0322900,Os03g0100200,Os08g0440900,Os09g0526600,Os03g0293000,Os10g0567400,Os03g0387900,Os01g0228400,Os08g0249000,Os08g0160500,Os11g0227800,Os03g0708000,Os02g0280700,Os05g0586600,Os08g0512700,Os03g0745000,Os05g0519300,Os03g0718500,Os04g0444800,Os02g0618000,Os04g0492800,Os01g0215500,Os12g0270300,Os03g0804200,Os03g0338400,Os04g0595700,Os09g0438…
GO:0016882	cyclo-ligase activity	molecular_function	0.040648	1	1	251	3	20967	Os02g0484200
GO:0030272	5-formyltetrahydrofolate cyclo-ligase activity	molecular_function	0.040648	1	1	251	3	20967	Os02g0484200
GO:0001671	ATPase activator activity	molecular_function	0.04139	1	1	251	3	20967	Os02g0139100
GO:0006020	inositol metabolic process	biological_process	0.041916	1	1	251	4	20967	Os03g0192700
GO:0015672	monovalent inorganic cation transport	biological_process	0.042651	1	12	251	585	20967	Os11g0210300,Os09g0135800,Os11g0134900,Os05g0327000,Os03g0745000,Os03g0646200,Os12g0515400,Os05g0182600,Os02g0732200,Os04g0578400,Os01g0645200,Os05g0560600
GO:0033180	proton-transporting V-type ATPase, V1 domain	cellular_component	0.042693	1	2	251	33	20967	Os02g0732200,Os09g0135800
GO:0030955	potassium ion binding	molecular_function	0.043283	1	6	251	211	20967	Os05g0327000,Os05g0182600,Os04g0578400,Os03g0745000,Os12g0145700,Os05g0560600
GO:0031420	alkali metal ion binding	molecular_function	0.043283	1	6	251	211	20967	Os03g0745000,Os12g0145700,Os04g0578400,Os05g0560600,Os05g0182600,Os05g0327000
GO:0006812	cation transport	biological_process	0.0447	1	17	251	916	20967	Os05g0182600,Os01g0645200,Os05g0560600,Os02g0732200,Os02g0175000,Os11g0210300,Os03g0646200,Os12g0515400,Os07g0412100,Os03g0667300,Os04g0578400,Os03g0684400,Os05g0327000,Os11g0134900,Os02g0285800,Os09g0135800,Os03g0745000
GO:0022843	voltage-gated cation channel activity	molecular_function	0.046473	1	6	251	216	20967	Os03g0745000,Os04g0578400,Os05g0560600,Os03g0646200,Os05g0327000,Os05g0182600
GO:0008537	proteasome activator complex	cellular_component	0.047272	1	1	251	5	20967	Os06g0141200
GO:0022624	proteasome accessory complex	cellular_component	0.047272	1	1	251	5	20967	Os06g0141200
GO:0046961	proton-transporting ATPase activity, rotational mechanism	molecular_function	0.048336	1	2	251	32	20967	Os09g0135800,Os02g0732200
GO:0006077	(1->6)-beta-D-glucan metabolic process	biological_process	0.048902	1	1	251	4	20967	Os05g0130600
GO:0006078	(1->6)-beta-D-glucan biosynthetic process	biological_process	0.048902	1	1	251	4	20967	Os05g0130600
GO:0030001	metal ion transport	biological_process	0.049112	1	13	251	651	20967	Os03g0745000,Os03g0646200,Os12g0515400,Os11g0210300,Os02g0285800,Os05g0327000,Os03g0684400,Os03g0667300,Os04g0578400,Os01g0645200,Os05g0560600,Os05g0182600,Os07g0412100
GO:0007167	enzyme linked receptor protein signaling pathway	biological_process	0.05013	1	1	251	4	20967	Os07g0132500
GO:0007169	transmembrane receptor protein tyrosine kinase signaling pathway	biological_process	0.05013	1	1	251	4	20967	Os07g0132500
GO:0046873	metal ion transmembrane transporter activity	molecular_function	0.050941	1	11	251	533	20967	Os04g0578400,Os03g0667300,Os05g0560600,Os01g0645200,Os07g0412100,Os05g0182600,Os03g0745000,Os03g0646200,Os02g0285800,Os03g0684400,Os05g0327000
GO:0005319	lipid transporter activity	molecular_function	0.051016	1	2	251	29	20967	Os03g0710700,Os01g0645200
GO:0042559	pteridine-containing compound biosynthetic process	biological_process	0.051071	1	2	251	29	20967	Os03g0100200,Os02g0484200
GO:0044283	small molecule biosynthetic process	biological_process	0.051163	1	10	251	452	20967	Os11g0591200,Os01g0323600,Os02g0601300,Os10g0472900,Os04g0578400,Os08g0160500,Os02g0484200,Os10g0533500,Os03g0192700,Os03g0307200
GO:0001518	voltage-gated sodium channel complex	cellular_component	0.052706	1	1	251	4	20967	Os03g0646200
GO:0005248	voltage-gated sodium channel activity	molecular_function	0.052706	1	1	251	4	20967	Os03g0646200
GO:0034706	sodium channel complex	cellular_component	0.052706	1	1	251	4	20967	Os03g0646200
GO:0019222	regulation of metabolic process	biological_process	0.052758	1	36	251	2310	20967	Os02g0557800,Os09g0526600,Os05g0560600,Os02g0284800,Os02g0202000,Os06g0210300,Os05g0182600,Os03g0379300,Os05g0586600,Os06g0127100,Os03g0718500,Os03g0745000,Os06g0268600,Os04g0568700,Os05g0327000,Os10g0419300,Os03g0127500,Os12g0133050,Os04g0578400,Os01g0788800,Os08g0546800,Os01g0263900,Os02g0117500,Os05g0568600,Os03g0815100,Os08g0163400,Os10g0468500,Os02g0731300,Os11g0143300,Os02g0638650,Os11g0195…
GO:0034599	cellular response to oxidative stress	biological_process	0.05321	1	1	251	6	20967	Os11g0227800
GO:0006597	spermine biosynthetic process	biological_process	0.053711	1	1	251	5	20967	Os09g0424300
GO:0008215	spermine metabolic process	biological_process	0.053711	1	1	251	5	20967	Os09g0424300
GO:0006824	cobalt ion transport	biological_process	0.053845	1	1	251	5	20967	Os07g0412100
GO:0015087	cobalt ion transmembrane transporter activity	molecular_function	0.053845	1	1	251	5	20967	Os07g0412100
GO:0042438	melanin biosynthetic process	biological_process	0.054092	1	1	251	4	20967	Os06g0127100
GO:0046189	phenol-containing compound biosynthetic process	biological_process	0.054092	1	1	251	4	20967	Os06g0127100
GO:0008152	metabolic process	biological_process	0.05433	1	152	251	11724	20967	Os09g0438000,Os04g0595700,Os03g0338400,Os02g0117500,Os06g0696400,Os02g0732200,Os05g0105800,Os01g0934400,Os05g0129200,Os03g0312500,Os11g0487600,Os08g0163400,Os12g0139400,Os10g0440000,Os06g0704600,Os04g0678700,Os06g0694200,Os02g0557800,Os03g0100200,Os03g0322900,Os08g0440900,Os09g0526600,Os03g0708000,Os02g0280700,Os01g0228400,Os08g0160500,Os03g0387900,Os10g0567400,Os03g0745000,Os03g0718500,Os08g0512…
GO:0006729	tetrahydrobiopterin biosynthetic process	biological_process	0.054725	1	1	251	4	20967	Os03g0100200
GO:0008124	4-alpha-hydroxytetrahydrobiopterin dehydratase activity	molecular_function	0.054725	1	1	251	4	20967	Os03g0100200
GO:0046146	tetrahydrobiopterin metabolic process	biological_process	0.054725	1	1	251	4	20967	Os03g0100200
GO:0008144	drug binding	molecular_function	0.055377	1	1	251	6	20967	Os05g0462000
GO:0050664	oxidoreductase activity, acting on NAD(P)H, oxygen as acceptor	molecular_function	0.055508	1	1	251	8	20967	Os09g0438000
GO:0008610	lipid biosynthetic process	biological_process	0.056112	1	14	251	720	20967	Os03g0192700,Os02g0744900,Os03g0308800,Os05g0408900,Os10g0533500,Os04g0578400,Os02g0586900,Os08g0526100,Os05g0560600,Os12g0271700,Os05g0548900,Os11g0591200,Os10g0472900,Os01g0695100
GO:0005244	voltage-gated ion channel activity	molecular_function	0.057154	1	6	251	230	20967	Os04g0578400,Os03g0745000,Os03g0646200,Os05g0560600,Os05g0327000,Os05g0182600
GO:0022832	voltage-gated channel activity	molecular_function	0.057154	1	6	251	230	20967	Os05g0560600,Os03g0646200,Os03g0745000,Os04g0578400,Os05g0182600,Os05g0327000
GO:0042775	mitochondrial ATP synthesis coupled electron transport	biological_process	0.057367	1	2	251	33	20967	Os04g0382400,Os06g0694200
GO:0006575	cellular modified amino acid metabolic process	biological_process	0.058237	1	3	251	75	20967	Os08g0160500,Os02g0484200,Os01g0323600
GO:0022836	gated channel activity	molecular_function	0.058952	1	7	251	299	20967	Os05g0327000,Os05g0182600,Os02g0117500,Os05g0560600,Os03g0646200,Os03g0745000,Os04g0578400
GO:0022839	ion gated channel activity	molecular_function	0.058952	1	7	251	299	20967	Os02g0117500,Os05g0327000,Os05g0182600,Os03g0646200,Os05g0560600,Os04g0578400,Os03g0745000
GO:0071704	organic substance metabolic process	biological_process	0.059767	1	124	251	9505	20967	Os10g0472900,Os11g0591200,Os03g0100200,Os06g0592500,Os03g0322900,Os08g0160600,Os08g0411300,Os08g0440900,Os05g0560600,Os09g0526600,Os07g0252400,Os02g0204400,Os05g0408900,Os02g0705100,Os09g0424300,Os06g0694200,Os01g0642100,Os02g0557800,Os01g0788800,Os05g0130600,Os02g0618000,Os01g0215500,Os08g0526100,Os12g0270300,Os04g0578400,Os05g0327000,Os03g0708000,Os08g0160500,Os03g0387900,Os01g0228400,Os02g0484…
GO:0006582	melanin metabolic process	biological_process	0.059822	1	1	251	5	20967	Os06g0127100
GO:0043190	ATP-binding cassette (ABC) transporter complex	cellular_component	0.061886	1	1	251	5	20967	Os06g0316800
GO:0042558	pteridine-containing compound metabolic process	biological_process	0.062043	1	2	251	32	20967	Os03g0100200,Os02g0484200
GO:0044769	ATPase activity, coupled to transmembrane movement of ions, rotational mechanism	molecular_function	0.062844	1	2	251	36	20967	Os09g0135800,Os02g0732200
GO:0016973	poly(A)+ mRNA export from nucleus	biological_process	0.062874	1	1	251	6	20967	Os02g0606200
GO:0004719	protein-L-isoaspartate (D-aspartate) O-methyltransferase activity	molecular_function	0.063441	1	2	251	32	20967	Os01g0695100,Os05g0548900
GO:0008194	UDP-glycosyltransferase activity	molecular_function	0.063462	1	4	251	133	20967	Os08g0160500,Os02g0594900,Os07g0252400,Os08g0160600
GO:0050789	regulation of biological process	biological_process	0.064258	1	49	251	3361	20967	Novel01379,Os02g0638650,Os11g0195500,Os05g0129200,Os02g0606600,Os02g0731300,Os11g0143300,Os05g0568600,Os08g0163400,Os03g0815100,Os10g0468500,Os03g0307200,Os03g0161900,Os12g0139400,Os10g0531900,Os09g0527900,Os08g0546800,Os02g0736800,Os07g0132500,Os02g0117500,Os06g0679200,Os01g0263900,Os10g0419300,Os05g0327000,Os04g0568700,Os03g0745000,Os03g0718500,Os06g0268600,Os05g0586600,Os06g0127100,Os05g022300…
GO:0017056	structural constituent of nuclear pore	molecular_function	0.064332	1	1	251	6	20967	Os02g0731300
GO:0003830	beta-1,4-mannosylglycoprotein 4-beta-N-acetylglucosaminyltransferase activity	molecular_function	0.065298	1	1	251	7	20967	Os02g0594900
GO:0051726	regulation of cell cycle	biological_process	0.065696	1	3	251	81	20967	Os06g0679200,Os01g0749100,Os05g0327000
GO:0004014	adenosylmethionine decarboxylase activity	molecular_function	0.066953	1	1	251	6	20967	Os09g0424300
GO:0008216	spermidine metabolic process	biological_process	0.066953	1	1	251	6	20967	Os09g0424300
GO:0008295	spermidine biosynthetic process	biological_process	0.066953	1	1	251	6	20967	Os09g0424300
GO:0016747	transferase activity, transferring acyl groups other than amino-acyl groups	molecular_function	0.067016	1	8	251	334	20967	Os04g0609500,Os02g0586900,Os05g0560600,Os11g0591200,Os10g0472900,Os06g0155500,Os05g0179300,Os02g0484200
GO:0009108	coenzyme biosynthetic process	biological_process	0.068343	1	4	251	125	20967	Os03g0100200,Os02g0484200,Os01g0323600,Os11g0195500
GO:0009292	genetic transfer	biological_process	0.070191	1	1	251	6	20967	Os05g0519300
GO:0004668	protein-arginine deiminase activity	molecular_function	0.07255	1	1	251	8	20967	Os08g0160500
GO:0004478	methionine adenosyltransferase activity	molecular_function	0.072909	1	1	251	6	20967	Os01g0323600
GO:0006556	S-adenosylmethionine biosynthetic process	biological_process	0.072909	1	1	251	6	20967	Os01g0323600
GO:0046500	S-adenosylmethionine metabolic process	biological_process	0.072909	1	1	251	6	20967	Os01g0323600
GO:0030410	nicotianamine synthase activity	molecular_function	0.073698	1	1	251	6	20967	Os03g0307200
GO:0030417	nicotianamine metabolic process	biological_process	0.073698	1	1	251	6	20967	Os03g0307200
GO:0030418	nicotianamine biosynthetic process	biological_process	0.073698	1	1	251	6	20967	Os03g0307200
GO:0006814	sodium ion transport	biological_process	0.073734	1	3	251	83	20967	Os12g0515400,Os03g0646200,Os01g0645200
GO:0003913	DNA photolyase activity	molecular_function	0.075421	1	1	251	7	20967	Os02g0204400
GO:0008661	1-deoxy-D-xylulose-5-phosphate synthase activity	molecular_function	0.075457	1	1	251	7	20967	Os05g0408900
GO:0016744	transferase activity, transferring aldehyde or ketonic groups	molecular_function	0.075457	1	1	251	7	20967	Os05g0408900
GO:0000990	core RNA polymerase binding transcription factor activity	molecular_function	0.075575	1	2	251	40	20967	Os05g0586600,Os08g0163400
GO:0000996	core DNA-dependent RNA polymerase binding promoter specificity activity	molecular_function	0.075575	1	2	251	40	20967	Os05g0586600,Os08g0163400
GO:0016987	sigma factor activity	molecular_function	0.075575	1	2	251	40	20967	Os08g0163400,Os05g0586600
GO:0019829	cation-transporting ATPase activity	molecular_function	0.075644	1	2	251	40	20967	Os02g0732200,Os09g0135800
GO:0042625	ATPase activity, coupled to transmembrane movement of ions	molecular_function	0.075644	1	2	251	40	20967	Os09g0135800,Os02g0732200
GO:0008277	regulation of G-protein coupled receptor protein signaling pathway	biological_process	0.07566	1	1	251	8	20967	Os06g0268600
GO:0004623	phospholipase A2 activity	molecular_function	0.075775	1	1	251	6	20967	Os03g0708000
GO:0015947	methane metabolic process	biological_process	0.076231	1	2	251	38	20967	Os02g0618000,Os06g0592500
GO:0015948	methanogenesis	biological_process	0.076231	1	2	251	38	20967	Os02g0618000,Os06g0592500
GO:0015975	energy derivation by oxidation of reduced inorganic compounds	biological_process	0.076231	1	2	251	38	20967	Os06g0592500,Os02g0618000
GO:0043446	cellular alkane metabolic process	biological_process	0.076231	1	2	251	38	20967	Os02g0618000,Os06g0592500
GO:0043447	alkane biosynthetic process	biological_process	0.076231	1	2	251	38	20967	Os06g0592500,Os02g0618000
GO:0006595	polyamine metabolic process	biological_process	0.076522	1	1	251	7	20967	Os09g0424300
GO:0006596	polyamine biosynthetic process	biological_process	0.076522	1	1	251	7	20967	Os09g0424300
GO:0009061	anaerobic respiration	biological_process	0.077889	1	2	251	39	20967	Os02g0618000,Os06g0592500
GO:0004788	thiamine diphosphokinase activity	molecular_function	0.078892	1	1	251	6	20967	Os11g0195500
GO:0009229	thiamine diphosphate biosynthetic process	biological_process	0.078892	1	1	251	6	20967	Os11g0195500
GO:0042357	thiamine diphosphate metabolic process	biological_process	0.078892	1	1	251	6	20967	Os11g0195500
GO:0016070	RNA metabolic process	biological_process	0.079104	1	44	251	3016	20967	Os06g0268600,Os03g0745000,Os03g0718500,Os05g0586600,Os06g0127100,Os10g0419300,Os04g0568700,Os04g0578400,Os12g0133050,Os03g0127500,Os06g0728700,Os01g0788800,Os02g0557800,Os02g0202000,Os06g0210300,Os05g0560600,Os02g0284800,Os09g0526600,Os03g0241400,Os05g0182600,Os03g0379300,Os11g0143300,Os02g0731300,Os10g0468500,Os05g0568600,Os08g0163400,Os03g0815100,Novel01379,Os02g0638650,Os11g0195500,Os05g012920…
GO:0008276	protein methyltransferase activity	molecular_function	0.079428	1	3	251	85	20967	Os05g0548900,Os03g0822300,Os01g0695100
GO:0009059	macromolecule biosynthetic process	biological_process	0.080029	1	55	251	3866	20967	Os01g0263900,Os01g0775100,Os02g0117500,Os03g0308800,Os01g0159000,Os08g0546800,Os04g0382400,Os01g0842200,Os08g0130500,Os03g0161900,Os12g0139400,Os10g0531900,Os02g0731300,Os03g0312500,Os11g0143300,Os03g0815100,Os08g0163400,Os05g0568600,Os10g0468500,Novel01379,Os05g0129200,Os02g0638650,Os11g0195500,Os02g0202000,Os06g0210300,Os07g0252400,Os01g0949500,Os08g0160600,Os05g0560600,Os08g0411300,Os02g028480…
GO:0005886	plasma membrane	cellular_component	0.082497	1	8	251	380	20967	Os09g0527900,Os07g0573500,Os12g0588900,Os04g0481600,Os03g0646200,Os06g0539066,Os03g0421000,Os03g0725200
GO:0090304	nucleic acid metabolic process	biological_process	0.083437	1	55	251	3989	20967	Os04g0595700,Os02g0744900,Os03g0308800,Os08g0546800,Os07g0631200,Os01g0159000,Os04g0382400,Os01g0775100,Os01g0263900,Os01g0695100,Os02g0117500,Os06g0593800,Os03g0312500,Os11g0143300,Os02g0731300,Os10g0468500,Os08g0163400,Os03g0815100,Os05g0568600,Os05g0105800,Novel01379,Os02g0638650,Os11g0195500,Os05g0129200,Os05g0548900,Os12g0139400,Os03g0161900,Os10g0509700,Os10g0531900,Os02g0557800,Os02g020440…
GO:0016746	transferase activity, transferring acyl groups	molecular_function	0.084755	1	9	251	417	20967	Os11g0591200,Os06g0155500,Os10g0472900,Os04g0609500,Os02g0586900,Os05g0560600,Os02g0484200,Os05g0179300,Os04g0625200
GO:1901681	sulfur compound binding	molecular_function	0.084841	1	2	251	44	20967	Os05g0408900,Os05g0462000
GO:0009877	nodulation	biological_process	0.085173	1	2	251	38	20967	Os01g0695100,Os06g0683400
GO:0018958	phenol-containing compound metabolic process	biological_process	0.085952	1	1	251	7	20967	Os06g0127100
GO:0017089	glycolipid transporter activity	molecular_function	0.088504	1	1	251	7	20967	Os03g0710700
GO:0046836	glycolipid transport	biological_process	0.088504	1	1	251	7	20967	Os03g0710700
GO:0051861	glycolipid binding	molecular_function	0.088504	1	1	251	7	20967	Os03g0710700
GO:0008289	lipid binding	molecular_function	0.089664	1	5	251	216	20967	Os05g0129200,Os01g0788800,Os03g0322900,Os03g0710700,Os12g0133050
GO:0010340	carboxyl-O-methyltransferase activity	molecular_function	0.090588	1	2	251	40	20967	Os01g0695100,Os05g0548900
GO:0051998	protein carboxyl O-methyltransferase activity	molecular_function	0.090588	1	2	251	40	20967	Os05g0548900,Os01g0695100
GO:0006914	autophagy	biological_process	0.091423	1	5	251	193	20967	Os03g0745000,Os10g0419300,Os03g0161900,Os10g0509700,Os03g0379300
GO:0031224	intrinsic to membrane	cellular_component	0.091771	1	36	251	2468	20967	Os10g0521900,Os01g0621300,Os05g0560600,Os12g0588900,Os05g0182600,Os04g0481600,Os12g0515400,Os01g0919800,Os04g0578400,Os01g0871500,Os03g0583800,Os07g0573500,Os02g0618000,Os03g0176600,Os08g0520700,Os03g0745000,Os06g0268600,Os06g0539066,Os02g0285800,Os03g0725200,Os10g0419300,Os08g0249000,Os05g0327000,Novel00334,Os11g0134900,Os07g0267300,Os05g0481900,Os03g0646200,Os02g0704300,Os12g0512100,Os09g052790…
GO:0072350	tricarboxylic acid metabolic process	biological_process	0.092422	1	1	251	8	20967	Os03g0307200
GO:0072351	tricarboxylic acid biosynthetic process	biological_process	0.092422	1	1	251	8	20967	Os03g0307200
GO:0071203	WASH complex	cellular_component	0.092534	1	2	251	41	20967	Os12g0512100,Os11g0490300
GO:1901264	carbohydrate derivative transport	biological_process	0.093579	1	1	251	8	20967	Os03g0710700
GO:0044262	cellular carbohydrate metabolic process	biological_process	0.093607	1	10	251	536	20967	Os08g0526100,Os07g0252400,Os08g0160600,Os05g0130600,Os07g0624600,Os06g0696400,Os03g0192700,Os02g0696500,Os04g0604300,Os08g0160500
GO:0042546	cell wall biogenesis	biological_process	0.093785	1	2	251	42	20967	Os05g0130600,Os01g0621300
GO:0005578	proteinaceous extracellular matrix	cellular_component	0.095918	1	4	251	142	20967	Os05g0223000,Os04g0492800,Os01g0949500,Os02g0606600
GO:0051537	2 iron, 2 sulfur cluster binding	molecular_function	0.096314	1	2	251	44	20967	Os01g0511000,Os10g0567400
GO:0042710	biofilm formation	biological_process	0.096598	1	1	251	9	20967	Os02g0280700
GO:0034645	cellular macromolecule biosynthetic process	biological_process	0.096617	1	54	251	3838	20967	Os08g0130500,Os12g0139400,Os03g0161900,Os10g0531900,Os03g0312500,Os11g0143300,Os02g0731300,Os10g0468500,Os08g0163400,Os05g0568600,Os03g0815100,Novel01379,Os02g0638650,Os05g0129200,Os11g0195500,Os01g0775100,Os01g0263900,Os02g0117500,Os03g0308800,Os08g0546800,Os01g0159000,Os04g0382400,Os01g0842200,Os04g0578400,Os08g0526100,Os12g0133050,Os03g0127500,Os05g0130600,Os01g0788800,Os07g0185900,Os06g072870…
GO:0065007	biological regulation	biological_process	0.097129	1	50	251	3561	20967	Os02g0736800,Os08g0546800,Os01g0263900,Os06g0679200,Os02g0117500,Os07g0132500,Os03g0307200,Os10g0468500,Os03g0815100,Os08g0163400,Os05g0568600,Os11g0143300,Os02g0606600,Os02g0731300,Os02g0638650,Os05g0129200,Os11g0195500,Novel01379,Os09g0527900,Os10g0531900,Os12g0139400,Os03g0161900,Os02g0557800,Os05g0186100,Os04g0586100,Os05g0560600,Os09g0526600,Os02g0284800,Os03g0293000,Os01g0949500,Os06g021030…
GO:0034641	cellular nitrogen compound metabolic process	biological_process	0.098237	1	64	251	4733	20967	Os03g0241400,Os01g0323600,Os03g0379300,Os05g0182600,Os06g0210300,Os02g0202000,Os02g0284800,Os06g0728700,Os03g0127500,Os12g0133050,Os10g0419300,Os04g0568700,Os06g0127100,Os01g0159000,Os07g0631200,Os03g0161900,Os10g0509700,Os05g0548900,Novel01379,Os02g0638650,Os10g0430200,Os02g0731300,Os03g0307200,Os10g0468500,Os05g0568600,Os03g0815100,Os03g0100200,Os02g0204400,Os08g0411300,Os05g0560600,Os09g052660…
GO:0008508	bile acid:sodium symporter activity	molecular_function	0.098256	1	1	251	8	20967	Os01g0645200
GO:0015125	bile acid transmembrane transporter activity	molecular_function	0.098256	1	1	251	8	20967	Os01g0645200
GO:0006487	protein N-linked glycosylation	biological_process	0.099736	1	1	251	10	20967	Os02g0594900
GO:0016758	transferase activity, transferring hexosyl groups	molecular_function	0.099764	1	10	251	507	20967	Os07g0252400,Os08g0160600,Os06g0696400,Os08g0520700,Os06g0593800,Os02g0594900,Os02g0696500,Os08g0160500,Os04g0604300,Os06g0593200
GO:0000808	origin recognition complex	cellular_component	0.10049	1	2	251	45	20967	Os03g0387900,Os03g0312500
GO:0016624	oxidoreductase activity, acting on the aldehyde or oxo group of donors, disulfide as acceptor	molecular_function	0.10129	1	1	251	10	20967	Os05g0408900
GO:0005249	voltage-gated potassium channel activity	molecular_function	0.10156	1	5	251	205	20967	Os04g0578400,Os03g0745000,Os05g0560600,Os05g0327000,Os05g0182600
GO:0071554	cell wall organization or biogenesis	biological_process	0.1027	1	4	251	143	20967	Os05g0130600,Os01g0264500,Os08g0450100,Os01g0621300
GO:0044238	primary metabolic process	biological_process	0.10351	1	117	251	9129	20967	Os10g0509700,Os06g0156400,Os03g0161900,Os02g0815700,Os01g0585300,Os01g0666400,Os05g0548900,Os08g0130500,Os08g0501000,Os07g0622700,Os02g0638650,Os10g0430200,Novel01379,Os03g0640000,Os10g0468500,Os03g0815100,Os05g0568600,Os04g0576800,Os03g0192700,Os02g0731300,Os01g0904200,Os07g0132500,Os01g0840100,Os12g0271700,Os02g0586900,Os03g0290300,Os01g0842200,Os03g0421000,Os07g0631200,Os01g0159000,Os02g069650…
GO:0016298	lipase activity	molecular_function	0.10356	1	3	251	88	20967	Os01g0666400,Os11g0195500,Os03g0708000
GO:0046483	heterocycle metabolic process	biological_process	0.10437	1	63	251	4672	20967	Os10g0419300,Os03g0387900,Os02g0484200,Os01g0228400,Os04g0568700,Os03g0745000,Os03g0718500,Os06g0268600,Os08g0512700,Os05g0586600,Os06g0127100,Os01g0788800,Os06g0728700,Os03g0127500,Os12g0133050,Os12g0270300,Os04g0578400,Os02g0557800,Os03g0100200,Os03g0379300,Os05g0182600,Os01g0323600,Os03g0241400,Os02g0202000,Os06g0210300,Os02g0204400,Os08g0411300,Os05g0560600,Os09g0526600,Os02g0284800,Os05g0105…
GO:0044255	cellular lipid metabolic process	biological_process	0.10438	1	14	251	802	20967	Os05g0408900,Os10g0533500,Os10g0430200,Os03g0192700,Os02g0744900,Os06g0593800,Os03g0308800,Os01g0880800,Os11g0591200,Os10g0472900,Os02g0586900,Os04g0578400,Os12g0271700,Os05g0560600
GO:0006725	cellular aromatic compound metabolic process	biological_process	0.10445	1	63	251	4670	20967	Os02g0557800,Os03g0100200,Os01g0323600,Os05g0182600,Os03g0379300,Os03g0241400,Os06g0210300,Os02g0202000,Os02g0204400,Os08g0411300,Os05g0560600,Os09g0526600,Os02g0284800,Os02g0484200,Os10g0419300,Os01g0228400,Os03g0387900,Os04g0568700,Os12g0145700,Os03g0718500,Os03g0745000,Os06g0268600,Os08g0512700,Os06g0127100,Os05g0586600,Os01g0788800,Os06g0728700,Os12g0270300,Os12g0133050,Os03g0127500,Os04g0578…
GO:0009987	cellular process	biological_process	0.10548	1	149	251	11844	20967	Os05g0105800,Os09g0135800,Os01g0934400,Os05g0129200,Os03g0312500,Os08g0163400,Os12g0139400,Os03g0667300,Os06g0704600,Os03g0804200,Os04g0595700,Os02g0736800,Os05g0481900,Os06g0696400,Os02g0117500,Os02g0732200,Os08g0160500,Os01g0228400,Os03g0387900,Os02g0280700,Os11g0227800,Os08g0512700,Os03g0745000,Os05g0519300,Os03g0718500,Os05g0586600,Os02g0618000,Os04g0492800,Os12g0270300,Os06g0694200,Os02g0557…
GO:0019089	transmission of virus	biological_process	0.10565	1	1	251	8	20967	Os01g0723500
GO:0044007	dissemination or transmission of symbiont from host	biological_process	0.10565	1	1	251	8	20967	Os01g0723500
GO:0051821	dissemination or transmission of organism from other organism involved in symbiotic interaction	biological_process	0.10565	1	1	251	8	20967	Os01g0723500
GO:0004315	3-oxoacyl-[acyl-carrier-protein] synthase activity	molecular_function	0.10569	1	2	251	42	20967	Os11g0591200,Os10g0472900
GO:0009791	post-embryonic development	biological_process	0.10854	1	1	251	9	20967	Os06g0683400
GO:0009878	nodule morphogenesis	biological_process	0.10854	1	1	251	9	20967	Os06g0683400
GO:0009886	post-embryonic morphogenesis	biological_process	0.10854	1	1	251	9	20967	Os06g0683400
GO:0044111	development involved in symbiotic interaction	biological_process	0.10854	1	1	251	9	20967	Os06g0683400
GO:0005261	cation channel activity	molecular_function	0.10857	1	6	251	273	20967	Os05g0182600,Os05g0327000,Os03g0646200,Os05g0560600,Os03g0745000,Os04g0578400
GO:0016020	membrane	cellular_component	0.10894	1	66	251	4910	20967	Os12g0515400,Os11g0591200,Os10g0472900,Os07g0252400,Os05g0560600,Os08g0160600,Os01g0621300,Os08g0160500,Os08g0249000,Os11g0227800,Os05g0327000,Os07g0267300,Novel00334,Os06g0268600,Os08g0520700,Os03g0745000,Os05g0519300,Os06g0539066,Os07g0573500,Os02g0618000,Os04g0492800,Os03g0176600,Os04g0578400,Os01g0180000,Os09g0532700,Os03g0308800,Os05g0481900,Os02g0117500,Os02g0732200,Os01g0775100,Os09g013580…
GO:0043414	macromolecule methylation	biological_process	0.10956	1	3	251	101	20967	Os03g0822300,Os05g0548900,Os01g0695100
GO:0005272	sodium channel activity	molecular_function	0.10994	1	1	251	10	20967	Os03g0646200
GO:0016813	hydrolase activity, acting on carbon-nitrogen (but not peptide) bonds, in linear amidines	molecular_function	0.11013	1	1	251	12	20967	Os08g0160500
GO:0016730	oxidoreductase activity, acting on iron-sulfur proteins as donors	molecular_function	0.11082	1	1	251	10	20967	Os02g0704300
GO:0015988	energy coupled proton transmembrane transport, against electrochemical gradient	biological_process	0.11194	1	3	251	101	20967	Os02g0732200,Os11g0134900,Os09g0135800
GO:0015991	ATP hydrolysis coupled proton transport	biological_process	0.11194	1	3	251	101	20967	Os11g0134900,Os09g0135800,Os02g0732200
GO:0006720	isoprenoid metabolic process	biological_process	0.11214	1	3	251	93	20967	Os12g0271700,Os02g0744900,Os05g0408900
GO:0008299	isoprenoid biosynthetic process	biological_process	0.11214	1	3	251	93	20967	Os05g0408900,Os02g0744900,Os12g0271700
GO:0005267	potassium channel activity	molecular_function	0.11312	1	5	251	214	20967	Os05g0182600,Os05g0327000,Os03g0745000,Os04g0578400,Os05g0560600
GO:0004312	fatty acid synthase activity	molecular_function	0.11361	1	2	251	44	20967	Os10g0472900,Os11g0591200
GO:0000149	SNARE binding	molecular_function	0.11448	1	1	251	10	20967	Os10g0509700
GO:0019905	syntaxin binding	molecular_function	0.11448	1	1	251	10	20967	Os10g0509700
GO:0031012	extracellular matrix	cellular_component	0.11526	1	4	251	153	20967	Os01g0949500,Os02g0606600,Os05g0223000,Os04g0492800
GO:0006139	nucleobase-containing compound metabolic process	biological_process	0.1192	1	59	251	4404	20967	Os08g0546800,Os01g0159000,Os07g0631200,Os04g0382400,Os04g0595700,Os02g0744900,Os03g0308800,Os01g0695100,Os02g0117500,Os01g0775100,Os01g0263900,Os05g0105800,Novel01379,Os11g0195500,Os02g0638650,Os05g0129200,Os10g0430200,Os11g0143300,Os03g0312500,Os06g0593800,Os02g0731300,Os12g0589100,Os10g0468500,Os08g0163400,Os03g0815100,Os05g0568600,Os03g0161900,Os12g0139400,Os10g0509700,Os10g0531900,Os05g054890…
GO:0006811	ion transport	biological_process	0.1203	1	18	251	1130	20967	Os11g0134900,Os05g0327000,Os03g0684400,Os02g0285800,Os09g0135800,Os03g0745000,Os07g0412100,Os01g0878700,Os03g0667300,Os04g0578400,Os02g0175000,Os11g0210300,Os03g0646200,Os12g0515400,Os05g0182600,Os05g0560600,Os01g0645200,Os02g0732200
GO:0005215	transporter activity	molecular_function	0.12194	1	25	251	1679	20967	Os03g0646200,Os12g0515400,Os05g0186100,Os02g0175000,Os01g0180000,Os02g0732200,Os05g0560600,Os03g0710700,Os01g0645200,Os01g0775100,Os05g0182600,Os02g0117500,Os06g0268600,Os03g0745000,Os09g0135800,Os02g0285800,Os05g0327000,Os11g0134900,Os03g0684400,Os04g0578400,Os03g0667300,Os01g0871500,Os06g0316800,Os12g0512100,Os07g0412100
GO:0005634	nucleus	cellular_component	0.12211	1	33	251	2251	20967	Os06g0728700,Os04g0578400,Os12g0133050,Os03g0127500,Os04g0568700,Os03g0387900,Os10g0419300,Os06g0127100,Os08g0512700,Os06g0268600,Os03g0745000,Os01g0749100,Os03g0241400,Os05g0182600,Os03g0379300,Os02g0284800,Os08g0411300,Os05g0560600,Os09g0526600,Os03g0161900,Os05g0129200,Os11g0195500,Os02g0606200,Os10g0468500,Os03g0312500,Os02g0731300,Novel02107,Os01g0775100,Os06g0679200,Os07g0629000,Os08g054680…
GO:0045300	acyl-[acyl-carrier-protein] desaturase activity	molecular_function	0.12286	1	1	251	10	20967	Os01g0880800
GO:0008324	cation transmembrane transporter activity	molecular_function	0.12339	1	15	251	916	20967	Os05g0182600,Os07g0412100,Os01g0645200,Os05g0560600,Os02g0732200,Os03g0667300,Os04g0578400,Os11g0134900,Os05g0327000,Os03g0684400,Os02g0175000,Os02g0285800,Os09g0135800,Os03g0646200,Os03g0745000
GO:0005216	ion channel activity	molecular_function	0.12391	1	7	251	366	20967	Os05g0182600,Os05g0327000,Os02g0117500,Os05g0560600,Os03g0646200,Os04g0578400,Os03g0745000
GO:0022838	substrate-specific channel activity	molecular_function	0.12391	1	7	251	366	20967	Os05g0327000,Os05g0182600,Os02g0117500,Os03g0646200,Os05g0560600,Os03g0745000,Os04g0578400
GO:0015267	channel activity	molecular_function	0.12693	1	7	251	368	20967	Os05g0182600,Os05g0327000,Os02g0117500,Os03g0745000,Os04g0578400,Os03g0646200,Os05g0560600
GO:0022803	passive transmembrane transporter activity	molecular_function	0.12693	1	7	251	368	20967	Os05g0560600,Os03g0646200,Os04g0578400,Os03g0745000,Os05g0327000,Os05g0182600,Os02g0117500
GO:0044425	membrane part	cellular_component	0.12701	1	42	251	3039	20967	Os10g0541000,Os02g0731300,Os04g0576800,Os09g0135800,Os02g0606200,Os01g0934400,Os12g0512100,Os09g0527900,Os02g0704300,Os07g0412100,Os03g0646200,Os03g0308800,Os02g0732200,Os05g0481900,Os06g0539066,Os08g0520700,Os03g0745000,Os06g0268600,Novel00334,Os05g0327000,Os07g0267300,Os11g0134900,Os02g0285800,Os11g0227800,Os03g0725200,Os10g0419300,Os08g0249000,Os06g0316800,Os01g0871500,Os04g0578400,Os03g017660…
GO:0004743	pyruvate kinase activity	molecular_function	0.12806	1	1	251	11	20967	Os12g0145700
GO:0006406	mRNA export from nucleus	biological_process	0.13008	1	1	251	12	20967	Os02g0606200
GO:0071944	cell periphery	cellular_component	0.13026	1	12	251	703	20967	Os06g0696400,Os12g0588900,Os07g0573500,Os09g0527900,Os03g0725200,Os04g0604300,Os03g0421000,Os02g0696500,Os08g0450100,Os06g0539066,Os03g0646200,Os04g0481600
GO:0006413	translational initiation	biological_process	0.13143	1	2	251	51	20967	Os01g0842200,Os01g0949500
GO:0016778	diphosphotransferase activity	molecular_function	0.13204	1	1	251	11	20967	Os11g0195500
GO:0016872	intramolecular lyase activity	molecular_function	0.13405	1	1	251	11	20967	Os03g0192700
GO:0006352	DNA-dependent transcription, initiation	biological_process	0.13556	1	4	251	159	20967	Os01g0775100,Os05g0586600,Os08g0163400,Os03g0241400
GO:0008236	serine-type peptidase activity	molecular_function	0.13629	1	7	251	347	20967	Os03g0421000,Os02g0815700,Os02g0705100,Os07g0622700,Os01g0642100,Os04g0576800,Os10g0521900
GO:0017171	serine hydrolase activity	molecular_function	0.13629	1	7	251	347	20967	Os07g0622700,Os03g0421000,Os02g0815700,Os02g0705100,Os01g0642100,Os04g0576800,Os10g0521900
GO:1901360	organic cyclic compound metabolic process	biological_process	0.13814	1	64	251	4826	20967	Os06g0210300,Os02g0202000,Os02g0284800,Os03g0241400,Os01g0323600,Os03g0379300,Os05g0182600,Os12g0133050,Os03g0127500,Os06g0728700,Os06g0127100,Os10g0419300,Os04g0568700,Os01g0159000,Os07g0631200,Os05g0548900,Os03g0161900,Os10g0509700,Os02g0731300,Os10g0468500,Os03g0307200,Os05g0568600,Os03g0815100,Novel01379,Os10g0430200,Os02g0638650,Os02g0204400,Os05g0560600,Os08g0411300,Os09g0526600,Os03g010020…
GO:0034702	ion channel complex	cellular_component	0.13982	1	1	251	13	20967	Os03g0646200
GO:0034703	cation channel complex	cellular_component	0.13982	1	1	251	13	20967	Os03g0646200
GO:0033218	amide binding	molecular_function	0.14019	1	1	251	12	20967	Os05g0462000
GO:0006405	RNA export from nucleus	biological_process	0.14226	1	1	251	13	20967	Os02g0606200
GO:0051168	nuclear export	biological_process	0.14226	1	1	251	13	20967	Os02g0606200
GO:0000988	protein binding transcription factor activity	molecular_function	0.1424	1	5	251	234	20967	Os10g0468500,Os06g0127100,Os05g0586600,Os08g0163400,Os11g0195500
GO:0045444	fat cell differentiation	biological_process	0.14253	1	1	251	14	20967	Os03g0241400
GO:0005343	organic acid:sodium symporter activity	molecular_function	0.14281	1	1	251	12	20967	Os01g0645200
GO:0008374	O-acyltransferase activity	molecular_function	0.14536	1	2	251	54	20967	Os05g0560600,Os02g0586900
GO:0006813	potassium ion transport	biological_process	0.14541	1	6	251	304	20967	Os11g0210300,Os05g0182600,Os05g0327000,Os04g0578400,Os03g0745000,Os05g0560600
GO:0009832	plant-type cell wall biogenesis	biological_process	0.14611	1	1	251	13	20967	Os01g0621300
GO:0010215	cellulose microfibril organization	biological_process	0.14611	1	1	251	13	20967	Os01g0621300
GO:0030198	extracellular matrix organization	biological_process	0.14611	1	1	251	13	20967	Os01g0621300
GO:0043062	extracellular structure organization	biological_process	0.14611	1	1	251	13	20967	Os01g0621300
GO:0070726	cell wall assembly	biological_process	0.14611	1	1	251	13	20967	Os01g0621300
GO:0071668	plant-type cell wall assembly	biological_process	0.14611	1	1	251	13	20967	Os01g0621300
GO:0004869	cysteine-type endopeptidase inhibitor activity	molecular_function	0.14661	1	1	251	13	20967	Os04g0350100
GO:1901615	organic hydroxy compound metabolic process	biological_process	0.14704	1	2	251	56	20967	Os06g0127100,Os03g0192700
GO:0006869	lipid transport	biological_process	0.14864	1	2	251	57	20967	Os03g0322900,Os03g0710700
GO:0010876	lipid localization	biological_process	0.14864	1	2	251	57	20967	Os03g0322900,Os03g0710700
GO:0016021	integral to membrane	cellular_component	0.14901	1	34	251	2431	20967	Os07g0412100,Os02g0704300,Os12g0512100,Os09g0527900,Os02g0606200,Os02g0731300,Os04g0576800,Os10g0541000,Os05g0481900,Os03g0646200,Os03g0583800,Os02g0618000,Os07g0573500,Os03g0176600,Os04g0578400,Os01g0871500,Os02g0285800,Os03g0725200,Os10g0419300,Os08g0249000,Os07g0267300,Os05g0327000,Novel00334,Os11g0134900,Os03g0745000,Os06g0268600,Os06g0539066,Os12g0588900,Os05g0182600,Os10g0521900,Os05g056060…
GO:0005887	integral to plasma membrane	cellular_component	0.15049	1	1	251	15	20967	Os03g0646200
GO:0033178	proton-transporting two-sector ATPase complex, catalytic domain	cellular_component	0.15128	1	2	251	61	20967	Os02g0732200,Os09g0135800
GO:0010467	gene expression	biological_process	0.15224	1	50	251	3618	20967	Os04g0578400,Os03g0127500,Os12g0133050,Os05g0130600,Os07g0185900,Os01g0788800,Os06g0728700,Os06g0127100,Os05g0586600,Os06g0268600,Os03g0718500,Os03g0745000,Os04g0568700,Os10g0419300,Os05g0560600,Os02g0284800,Os09g0526600,Os01g0949500,Os06g0210300,Os02g0202000,Os03g0241400,Os03g0379300,Os05g0182600,Os02g0557800,Os05g0548900,Os08g0130500,Os10g0531900,Os12g0139400,Os03g0161900,Os01g0585300,Os10g0468…
GO:0003677	DNA binding	molecular_function	0.15227	1	32	251	2311	20967	Os04g0382400,Os08g0546800,Os01g0159000,Os01g0775100,Os01g0263900,Os08g0163400,Os03g0815100,Os03g0312500,Os06g0593800,Os02g0731300,Os05g0129200,Novel01379,Os10g0509700,Os10g0531900,Os03g0161900,Os01g0585300,Os09g0526600,Os10g0521900,Os05g0182600,Os03g0379300,Os01g0723500,Os06g0592500,Os05g0586600,Os03g0718500,Os03g0745000,Os08g0520700,Os04g0568700,Os10g0419300,Os12g0133050,Os03g0127500,Os01g078880…
GO:0010277	chlorophyllide a oxygenase [overall] activity	molecular_function	0.15272	1	1	251	14	20967	Os10g0567400
GO:0004879	ligand-activated sequence-specific DNA binding RNA polymerase II transcription factor activity	molecular_function	0.15282	1	2	251	60	20967	Os05g0129200,Os12g0133050
GO:0004882	androgen receptor activity	molecular_function	0.15282	1	2	251	60	20967	Os05g0129200,Os12g0133050
GO:0030518	intracellular steroid hormone receptor signaling pathway	biological_process	0.15282	1	2	251	60	20967	Os12g0133050,Os05g0129200
GO:0030521	androgen receptor signaling pathway	biological_process	0.15282	1	2	251	60	20967	Os05g0129200,Os12g0133050
GO:0030522	intracellular receptor signaling pathway	biological_process	0.15282	1	2	251	60	20967	Os12g0133050,Os05g0129200
GO:0022892	substrate-specific transporter activity	molecular_function	0.15284	1	18	251	1184	20967	Os02g0175000,Os03g0646200,Os02g0117500,Os05g0182600,Os05g0560600,Os01g0645200,Os03g0710700,Os02g0732200,Os11g0134900,Os05g0327000,Os03g0684400,Os02g0285800,Os09g0135800,Os03g0745000,Os06g0268600,Os07g0412100,Os03g0667300,Os04g0578400
GO:0031406	carboxylic acid binding	molecular_function	0.15422	1	2	251	57	20967	Os05g0462000,Os03g0338400
GO:0008028	monocarboxylic acid transmembrane transporter activity	molecular_function	0.15484	1	1	251	13	20967	Os01g0645200
GO:0015079	potassium ion transmembrane transporter activity	molecular_function	0.15581	1	5	251	247	20967	Os05g0182600,Os05g0327000,Os05g0560600,Os03g0745000,Os04g0578400
GO:0001871	pattern binding	molecular_function	0.15636	1	3	251	128	20967	Os08g0501000,Os05g0446900,Os01g0856900
GO:0030247	polysaccharide binding	molecular_function	0.15636	1	3	251	128	20967	Os05g0446900,Os08g0501000,Os01g0856900
GO:0044264	cellular polysaccharide metabolic process	biological_process	0.15677	1	8	251	450	20967	Os06g0696400,Os05g0130600,Os08g0160600,Os08g0526100,Os07g0252400,Os08g0160500,Os04g0604300,Os02g0696500
GO:0030269	tetrahydromethanopterin S-methyltransferase activity	molecular_function	0.16116	1	1	251	16	20967	Os02g0618000
GO:0042086	5-methyl-5,6,7,8-tetrahydromethanopterin-dependent methyltransferase activity	molecular_function	0.16116	1	1	251	16	20967	Os02g0618000
GO:0051536	iron-sulfur cluster binding	molecular_function	0.16261	1	4	251	185	20967	Os03g0835900,Os01g0511000,Os10g0567400,Os05g0529700
GO:0051540	metal cluster binding	molecular_function	0.16261	1	4	251	185	20967	Os01g0511000,Os03g0835900,Os05g0529700,Os10g0567400
GO:0042254	ribosome biogenesis	biological_process	0.16468	1	3	251	123	20967	Os01g0695100,Os08g0130500,Os12g0133050
GO:0000079	regulation of cyclin-dependent protein serine/threonine kinase activity	biological_process	0.1647	1	1	251	13	20967	Os05g0327000
GO:0071900	regulation of protein serine/threonine kinase activity	biological_process	0.1647	1	1	251	13	20967	Os05g0327000
GO:0006807	nitrogen compound metabolic process	biological_process	0.16483	1	66	251	5065	20967	Os02g0202000,Os06g0210300,Os02g0284800,Os05g0182600,Os01g0323600,Os03g0379300,Os03g0241400,Os03g0127500,Os12g0133050,Os06g0728700,Os06g0127100,Os10g0419300,Os04g0568700,Os07g0631200,Os01g0159000,Os05g0548900,Os03g0161900,Os10g0509700,Os02g0731300,Os05g0568600,Os03g0815100,Os03g0307200,Os10g0468500,Novel01379,Os10g0430200,Os02g0638650,Os02g0204400,Os08g0411300,Os05g0560600,Os09g0526600,Os03g010020…
GO:0000981	sequence-specific DNA binding RNA polymerase II transcription factor activity	molecular_function	0.16498	1	2	251	64	20967	Os12g0133050,Os05g0129200
GO:0004970	ionotropic glutamate receptor activity	molecular_function	0.16677	1	1	251	22	20967	Os02g0117500
GO:0005231	excitatory extracellular ligand-gated ion channel activity	molecular_function	0.16677	1	1	251	22	20967	Os02g0117500
GO:0005234	extracellular-glutamate-gated ion channel activity	molecular_function	0.16677	1	1	251	22	20967	Os02g0117500
GO:0008066	glutamate receptor activity	molecular_function	0.16677	1	1	251	22	20967	Os02g0117500
GO:0007049	cell cycle	biological_process	0.1672	1	7	251	391	20967	Os06g0679200,Os05g0327000,Os03g0265600,Os04g0568700,Os03g0379300,Os01g0749100,Os02g0285800
GO:0044237	cellular metabolic process	biological_process	0.16823	1	108	251	8587	20967	Os01g0228400,Os08g0160500,Os03g0387900,Os02g0484200,Os05g0327000,Os03g0718500,Os03g0745000,Os06g0268600,Os08g0512700,Os03g0822300,Os05g0586600,Os01g0788800,Os05g0130600,Os02g0618000,Os08g0526100,Os12g0270300,Os04g0578400,Os09g0424300,Os05g0408900,Os06g0694200,Os02g0557800,Os03g0100200,Os11g0591200,Os06g0592500,Os07g0170033,Os10g0472900,Os07g0252400,Os02g0204400,Os08g0160600,Os08g0411300,Os09g0526…
GO:0052689	carboxylic ester hydrolase activity	molecular_function	0.17038	1	5	251	227	20967	Os03g0100150,Os08g0450100,Os01g0666400,Os11g0195500,Os03g0708000
GO:0006479	protein methylation	biological_process	0.17257	1	2	251	65	20967	Os01g0695100,Os03g0822300
GO:0008213	protein alkylation	biological_process	0.17257	1	2	251	65	20967	Os01g0695100,Os03g0822300
GO:0051028	mRNA transport	biological_process	0.1743	1	1	251	17	20967	Os02g0606200
GO:0016569	covalent chromatin modification	biological_process	0.17567	1	1	251	21	20967	Os01g0775100
GO:0016570	histone modification	biological_process	0.17567	1	1	251	21	20967	Os01g0775100
GO:0047800	cysteamine dioxygenase activity	molecular_function	0.17575	1	1	251	16	20967	Os12g0623600
GO:0005230	extracellular ligand-gated ion channel activity	molecular_function	0.17594	1	1	251	23	20967	Os02g0117500
GO:0006576	cellular biogenic amine metabolic process	biological_process	0.17619	1	2	251	64	20967	Os09g0424300,Os03g0307200
GO:0009452	7-methylguanosine RNA capping	biological_process	0.17949	1	1	251	18	20967	Os05g0548900
GO:0036260	RNA capping	biological_process	0.17949	1	1	251	18	20967	Os05g0548900
GO:0015075	ion transmembrane transporter activity	molecular_function	0.17979	1	16	251	1068	20967	Os04g0578400,Os03g0667300,Os07g0412100,Os03g0745000,Os03g0684400,Os11g0134900,Os05g0327000,Os09g0135800,Os02g0285800,Os05g0560600,Os01g0645200,Os02g0732200,Os02g0117500,Os05g0182600,Os03g0646200,Os02g0175000
GO:0005975	carbohydrate metabolic process	biological_process	0.1798	1	21	251	1426	20967	Os02g0696500,Os01g0296700,Os02g0594900,Os01g0940100,Os01g0695100,Os06g0696400,Os08g0160600,Os01g0840100,Os07g0252400,Os10g0430200,Os05g0129200,Os04g0604300,Os08g0160500,Os12g0145700,Os12g0420100,Os03g0192700,Os06g0593800,Os07g0624600,Os05g0130600,Os08g0526100,Os05g0279900
GO:0044106	cellular amine metabolic process	biological_process	0.18116	1	2	251	65	20967	Os03g0307200,Os09g0424300
GO:0003887	DNA-directed DNA polymerase activity	molecular_function	0.18177	1	3	251	127	20967	Os04g0568700,Os05g0182600,Os03g0133300
GO:0016757	transferase activity, transferring glycosyl groups	molecular_function	0.18259	1	11	251	662	20967	Os06g0696400,Os08g0160600,Os07g0252400,Os06g0593200,Os08g0160500,Os04g0604300,Os06g0247000,Os02g0696500,Os06g0593800,Os02g0594900,Os08g0520700
GO:0051188	cofactor biosynthetic process	biological_process	0.18301	1	6	251	327	20967	Os11g0195500,Os10g0430200,Os01g0323600,Os02g0484200,Os03g0100200,Os12g0588900
GO:0016836	hydro-lyase activity	molecular_function	0.18776	1	2	251	61	20967	Os03g0100200,Os06g0704600
GO:0019900	kinase binding	molecular_function	0.18846	1	1	251	16	20967	Os05g0327000
GO:0019901	protein kinase binding	molecular_function	0.18846	1	1	251	16	20967	Os05g0327000
GO:0022613	ribonucleoprotein complex biogenesis	biological_process	0.19282	1	3	251	133	20967	Os01g0695100,Os08g0130500,Os12g0133050
GO:0015936	coenzyme A metabolic process	biological_process	0.19307	1	1	251	17	20967	Os08g0512700
GO:0015077	monovalent inorganic cation transmembrane transporter activity	molecular_function	0.1935	1	10	251	626	20967	Os05g0182600,Os01g0645200,Os05g0560600,Os02g0732200,Os04g0578400,Os11g0134900,Os05g0327000,Os09g0135800,Os03g0646200,Os03g0745000
GO:0000179	rRNA (adenine-N6,N6-)-dimethyltransferase activity	molecular_function	0.19377	1	1	251	17	20967	Os01g0695100
GO:0043231	intracellular membrane-bounded organelle	cellular_component	0.19507	1	41	251	3012	20967	Os03g0379300,Os05g0182600,Os01g0749100,Os03g0241400,Os08g0411300,Os05g0560600,Os02g0284800,Os09g0526600,Os11g0227800,Os10g0419300,Os04g0604300,Os03g0387900,Os04g0568700,Os03g0745000,Os08g0520700,Os08g0512700,Os06g0268600,Os06g0127100,Os06g0728700,Os03g0127500,Os12g0133050,Os04g0578400,Os07g0631200,Os08g0546800,Os07g0629000,Os10g0528900,Os03g0308800,Novel02107,Os02g0732200,Os06g0679200,Os01g077510…
GO:0001932	regulation of protein phosphorylation	biological_process	0.1955	1	1	251	17	20967	Os05g0327000
GO:0031399	regulation of protein modification process	biological_process	0.1955	1	1	251	17	20967	Os05g0327000
GO:0043549	regulation of kinase activity	biological_process	0.1955	1	1	251	17	20967	Os05g0327000
GO:0045859	regulation of protein kinase activity	biological_process	0.1955	1	1	251	17	20967	Os05g0327000
GO:0005976	polysaccharide metabolic process	biological_process	0.19567	1	8	251	479	20967	Os06g0696400,Os05g0130600,Os08g0160600,Os07g0252400,Os08g0526100,Os04g0604300,Os08g0160500,Os02g0696500
GO:0043227	membrane-bounded organelle	cellular_component	0.19595	1	41	251	3015	20967	Os08g0411300,Os05g0560600,Os02g0284800,Os09g0526600,Os03g0241400,Os01g0749100,Os05g0182600,Os03g0379300,Os08g0512700,Os06g0268600,Os08g0520700,Os03g0745000,Os06g0127100,Os04g0604300,Os10g0419300,Os03g0387900,Os11g0227800,Os04g0568700,Os04g0578400,Os12g0133050,Os03g0127500,Os06g0728700,Os10g0528900,Os03g0308800,Os08g0546800,Os07g0631200,Os07g0629000,Os06g0679200,Os02g0732200,Os01g0775100,Novel0210…
GO:0042157	lipoprotein metabolic process	biological_process	0.19644	1	2	251	76	20967	Os03g0322900,Os03g0308800
GO:0007091	metaphase/anaphase transition of mitotic cell cycle	biological_process	0.19944	1	1	251	20	20967	Os06g0679200
GO:0030071	regulation of mitotic metaphase/anaphase transition	biological_process	0.19944	1	1	251	20	20967	Os06g0679200
GO:0044772	mitotic cell cycle phase transition	biological_process	0.19944	1	1	251	20	20967	Os06g0679200
GO:0044784	metaphase/anaphase transition of cell cycle	biological_process	0.19944	1	1	251	20	20967	Os06g0679200
GO:1901990	regulation of mitotic cell cycle phase transition	biological_process	0.19944	1	1	251	20	20967	Os06g0679200
GO:1902099	regulation of metaphase/anaphase transition of cell cycle	biological_process	0.19944	1	1	251	20	20967	Os06g0679200
GO:0055085	transmembrane transport	biological_process	0.19955	1	15	251	1019	20967	Os12g0515400,Os11g0134900,Os03g0684400,Os01g0919800,Os02g0175000,Os09g0135800,Os12g0512100,Os01g0878700,Os01g0871500,Os03g0667300,Os08g0482500,Os02g0732200,Os03g0751100,Os07g0412100,Os05g0481900
GO:0044272	sulfur compound biosynthetic process	biological_process	0.20089	1	2	251	68	20967	Os01g0323600,Os11g0195500
GO:0005643	nuclear pore	cellular_component	0.20101	1	2	251	73	20967	Os02g0606200,Os02g0731300
GO:0046930	pore complex	cellular_component	0.20101	1	2	251	73	20967	Os02g0731300,Os02g0606200
GO:0016049	cell growth	biological_process	0.20215	1	1	251	19	20967	Os01g0621300
GO:0031225	anchored to membrane	cellular_component	0.20493	1	1	251	19	20967	Os01g0621300
GO:0042325	regulation of phosphorylation	biological_process	0.20676	1	1	251	18	20967	Os05g0327000
GO:0071555	cell wall organization	biological_process	0.20706	1	2	251	69	20967	Os08g0450100,Os01g0621300
GO:0030983	mismatched DNA binding	molecular_function	0.20734	1	1	251	25	20967	Os06g0593800
GO:0044710	single-organism metabolic process	biological_process	0.20734	1	56	251	4150	20967	Os01g0323600,Os10g0472900,Os11g0591200,Os06g0592500,Os05g0560600,Os08g0440900,Os05g0408900,Os03g0434500,Os11g0210300,Os06g0677000,Os06g0694200,Os04g0444800,Os02g0618000,Os01g0215500,Os08g0526100,Os04g0578400,Os10g0567400,Os10g0533500,Os03g0156700,Os02g0280700,Os03g0708000,Os02g0484200,Os08g0160500,Os06g0127100,Os01g0880800,Os08g0512700,Os01g0695100,Os02g0601300,Os12g0271700,Os02g0586900,Os04g0382…
GO:0032040	small-subunit processome	cellular_component	0.20738	1	2	251	72	20967	Os04g0568700,Os02g0284800
GO:0031981	nuclear lumen	cellular_component	0.20813	1	7	251	408	20967	Os10g0468500,Os06g0127100,Os04g0578400,Os08g0512700,Os03g0312500,Os11g0195500,Os03g0241400
GO:0031226	intrinsic to plasma membrane	cellular_component	0.20901	1	1	251	21	20967	Os03g0646200
GO:0022890	inorganic cation transmembrane transporter activity	molecular_function	0.20948	1	12	251	785	20967	Os05g0560600,Os01g0645200,Os02g0732200,Os04g0578400,Os05g0182600,Os07g0412100,Os03g0646200,Os03g0745000,Os05g0327000,Os11g0134900,Os02g0285800,Os09g0135800
GO:0004806	triglyceride lipase activity	molecular_function	0.20972	1	2	251	66	20967	Os01g0666400,Os11g0195500
GO:0032259	methylation	biological_process	0.20982	1	3	251	136	20967	Os01g0695100,Os03g0822300,Os05g0548900
GO:0016903	oxidoreductase activity, acting on the aldehyde or oxo group of donors	molecular_function	0.21079	1	2	251	71	20967	Os02g0601300,Os05g0408900
GO:0016717	oxidoreductase activity, acting on paired donors, with oxidation of a pair of donors resulting in the reduction of molecular oxygen to two molecules of water	molecular_function	0.21164	1	1	251	18	20967	Os01g0880800
GO:0005496	steroid binding	molecular_function	0.21271	1	2	251	75	20967	Os05g0129200,Os12g0133050
GO:0016820	hydrolase activity, acting on acid anhydrides, catalyzing transmembrane movement of substances	molecular_function	0.21335	1	3	251	155	20967	Os06g0316800,Os02g0732200,Os09g0135800
GO:0022891	substrate-specific transmembrane transporter activity	molecular_function	0.21466	1	16	251	1101	20967	Os09g0135800,Os02g0285800,Os05g0327000,Os11g0134900,Os03g0684400,Os03g0745000,Os07g0412100,Os04g0578400,Os03g0667300,Os02g0175000,Os03g0646200,Os02g0117500,Os05g0182600,Os02g0732200,Os05g0560600,Os01g0645200
GO:0044550	secondary metabolite biosynthetic process	biological_process	0.21528	1	1	251	18	20967	Os06g0127100
GO:0015370	solute:sodium symporter activity	molecular_function	0.21554	1	1	251	21	20967	Os01g0645200
GO:0045229	external encapsulating structure organization	biological_process	0.21684	1	2	251	72	20967	Os01g0621300,Os08g0450100
GO:0019064	viral entry into host cell via membrane fusion with the plasma membrane	biological_process	0.21755	1	1	251	23	20967	Os06g0704600
GO:0003707	steroid hormone receptor activity	molecular_function	0.21816	1	2	251	77	20967	Os05g0129200,Os12g0133050
GO:0005789	endoplasmic reticulum membrane	cellular_component	0.21869	1	3	251	140	20967	Os11g0227800,Os08g0520700,Os03g0308800
GO:0042175	nuclear outer membrane-endoplasmic reticulum membrane network	cellular_component	0.21869	1	3	251	140	20967	Os11g0227800,Os03g0308800,Os08g0520700
GO:0051338	regulation of transferase activity	biological_process	0.21936	1	1	251	20	20967	Os05g0327000
GO:0009312	oligosaccharide biosynthetic process	biological_process	0.22012	1	2	251	76	20967	Os01g0695100,Os07g0624600
GO:0006721	terpenoid metabolic process	biological_process	0.22053	1	2	251	72	20967	Os05g0408900,Os02g0744900
GO:0016114	terpenoid biosynthetic process	biological_process	0.22053	1	2	251	72	20967	Os02g0744900,Os05g0408900
GO:0015081	sodium ion transmembrane transporter activity	molecular_function	0.22088	1	2	251	76	20967	Os01g0645200,Os03g0646200
GO:0043169	cation binding	molecular_function	0.2216	1	43	251	3233	20967	Os07g0412100,Os10g0440000,Os06g0683400,Os09g0527900,Os06g0704600,Os09g0447300,Os02g0649400,Os10g0430200,Os01g0934400,Os02g0606200,Os11g0487600,Os02g0606600,Novel02107,Os02g0610500,Os07g0631200,Os12g0226700,Os12g0570700,Os09g0438000,Os06g0141200,Os04g0492800,Os03g0288000,Os05g0223000,Os04g0578400,Os04g0568700,Os05g0327000,Os10g0533500,Os03g0708000,Os08g0160500,Os08g0249000,Os06g0127100,Os09g024020…
GO:1901505	carbohydrate derivative transporter activity	molecular_function	0.22197	1	1	251	22	20967	Os03g0710700
GO:0033176	proton-transporting V-type ATPase complex	cellular_component	0.22511	1	2	251	80	20967	Os09g0135800,Os02g0732200
GO:0005635	nuclear envelope	cellular_component	0.22539	1	2	251	79	20967	Os02g0606200,Os02g0731300
GO:0008176	tRNA (guanine-N7-)-methyltransferase activity	molecular_function	0.22576	1	1	251	20	20967	Os01g0695100
GO:0016278	lysine N-methyltransferase activity	molecular_function	0.22626	1	1	251	25	20967	Os01g0695100
GO:0016279	protein-lysine N-methyltransferase activity	molecular_function	0.22626	1	1	251	25	20967	Os01g0695100
GO:0018024	histone-lysine N-methyltransferase activity	molecular_function	0.22626	1	1	251	25	20967	Os01g0695100
GO:0042054	histone methyltransferase activity	molecular_function	0.22626	1	1	251	25	20967	Os01g0695100
GO:0016433	rRNA (adenine) methyltransferase activity	molecular_function	0.22656	1	1	251	21	20967	Os01g0695100
GO:0004620	phospholipase activity	molecular_function	0.22656	1	1	251	20	20967	Os03g0708000
GO:0046486	glycerolipid metabolic process	biological_process	0.2276	1	3	251	144	20967	Os02g0586900,Os03g0308800,Os05g0560600
GO:0007088	regulation of mitosis	biological_process	0.22788	1	1	251	23	20967	Os06g0679200
GO:0007346	regulation of mitotic cell cycle	biological_process	0.22788	1	1	251	23	20967	Os06g0679200
GO:0051783	regulation of nuclear division	biological_process	0.22788	1	1	251	23	20967	Os06g0679200
GO:0051716	cellular response to stimulus	biological_process	0.22866	1	21	251	1592	20967	Os01g0949500,Os02g0204400,Os07g0132500,Os02g0736800,Os02g0557800,Os05g0186100,Os07g0631200,Os09g0527900,Os12g0133050,Os12g0270300,Os05g0223000,Os04g0492800,Os12g0139400,Os03g0307200,Os02g0606600,Os11g0143300,Os06g0593800,Os06g0268600,Os05g0129200,Os11g0227800,Os01g0228400
GO:0007165	signal transduction	biological_process	0.22977	1	15	251	1066	20967	Os12g0139400,Os07g0132500,Os05g0223000,Os04g0492800,Os09g0527900,Os01g0949500,Os12g0133050,Os05g0129200,Os05g0186100,Os03g0307200,Os06g0268600,Os11g0143300,Os02g0557800,Os02g0736800,Os02g0606600
GO:0018193	peptidyl-amino acid modification	biological_process	0.23075	1	1	251	22	20967	Os08g0160500
GO:0006298	mismatch repair	biological_process	0.23426	1	1	251	28	20967	Os06g0593800
GO:0016051	carbohydrate biosynthetic process	biological_process	0.23431	1	8	251	506	20967	Os05g0130600,Os07g0624600,Os01g0695100,Os07g0252400,Os08g0526100,Os08g0160600,Os08g0160500,Os03g0192700
GO:0023052	signaling	biological_process	0.23555	1	15	251	1071	20967	Os12g0133050,Os01g0949500,Os09g0527900,Os05g0223000,Os04g0492800,Os07g0132500,Os12g0139400,Os02g0606600,Os02g0736800,Os06g0268600,Os02g0557800,Os11g0143300,Os03g0307200,Os05g0186100,Os05g0129200
GO:0044700	single organism signaling	biological_process	0.23555	1	15	251	1071	20967	Os09g0527900,Os01g0949500,Os12g0133050,Os07g0132500,Os12g0139400,Os04g0492800,Os05g0223000,Os03g0307200,Os06g0268600,Os11g0143300,Os02g0557800,Os02g0606600,Os02g0736800,Os05g0129200,Os05g0186100
GO:0008654	phospholipid biosynthetic process	biological_process	0.23725	1	2	251	86	20967	Os03g0308800,Os03g0192700
GO:0019752	carboxylic acid metabolic process	biological_process	0.23996	1	11	251	713	20967	Os10g0430200,Os10g0533500,Os02g0484200,Os08g0160500,Os01g0880800,Os03g0307200,Os02g0601300,Os10g0472900,Os01g0323600,Os11g0591200,Os04g0578400
GO:0044432	endoplasmic reticulum part	cellular_component	0.24057	1	3	251	147	20967	Os11g0227800,Os08g0520700,Os03g0308800
GO:0009664	plant-type cell wall organization	biological_process	0.24106	1	1	251	23	20967	Os01g0621300
GO:0071669	plant-type cell wall organization or biogenesis	biological_process	0.24106	1	1	251	23	20967	Os01g0621300
GO:0043436	oxoacid metabolic process	biological_process	0.2415	1	11	251	714	20967	Os02g0484200,Os08g0160500,Os10g0533500,Os10g0430200,Os03g0307200,Os01g0880800,Os11g0591200,Os01g0323600,Os02g0601300,Os10g0472900,Os04g0578400
GO:0030684	preribosome	cellular_component	0.24325	1	2	251	82	20967	Os04g0568700,Os02g0284800
GO:0051189	prosthetic group metabolic process	biological_process	0.24494	1	1	251	23	20967	Os12g0588900
GO:0051186	cofactor metabolic process	biological_process	0.24513	1	7	251	424	20967	Os01g0323600,Os10g0430200,Os11g0195500,Os12g0588900,Os03g0100200,Os02g0484200,Os08g0512700
GO:0034637	cellular carbohydrate biosynthetic process	biological_process	0.24572	1	7	251	442	20967	Os07g0624600,Os08g0160500,Os05g0130600,Os08g0160600,Os07g0252400,Os08g0526100,Os03g0192700
GO:0006082	organic acid metabolic process	biological_process	0.24638	1	11	251	718	20967	Os01g0323600,Os02g0601300,Os10g0472900,Os11g0591200,Os04g0578400,Os10g0533500,Os10g0430200,Os02g0484200,Os08g0160500,Os03g0307200,Os01g0880800
GO:0008839	4-hydroxy-tetrahydrodipicolinate reductase	molecular_function	0.24895	1	1	251	22	20967	Os02g0601300
GO:0016627	oxidoreductase activity, acting on the CH-CH group of donors	molecular_function	0.24917	1	3	251	135	20967	Os04g0576800,Os02g0601300,Os10g0430200
GO:0003690	double-stranded DNA binding	molecular_function	0.24985	1	1	251	31	20967	Os06g0593800
GO:0038023	signaling receptor activity	molecular_function	0.25252	1	4	251	239	20967	Os02g0117500,Os05g0129200,Os12g0133050,Os02g0736800
GO:0019082	viral protein processing	biological_process	0.25323	1	1	251	25	20967	Os01g0585300
GO:0005992	trehalose biosynthetic process	biological_process	0.25415	1	1	251	29	20967	Os07g0624600
GO:0043233	organelle lumen	cellular_component	0.25489	1	7	251	434	20967	Os06g0127100,Os10g0468500,Os04g0578400,Os08g0512700,Os03g0312500,Os11g0195500,Os03g0241400
GO:0070013	intracellular organelle lumen	cellular_component	0.25489	1	7	251	434	20967	Os11g0195500,Os03g0241400,Os03g0312500,Os08g0512700,Os04g0578400,Os10g0468500,Os06g0127100
GO:0046872	metal ion binding	molecular_function	0.25782	1	42	251	3204	20967	Os04g0578400,Os04g0492800,Os03g0288000,Os05g0223000,Os12g0145700,Os03g0745000,Os09g0240200,Os06g0127100,Os01g0880800,Os07g0633000,Os08g0249000,Os08g0160500,Os03g0708000,Os10g0533500,Os05g0327000,Os04g0568700,Os02g0204400,Os10g0521900,Os05g0560600,Os01g0949500,Os02g0176000,Os05g0182600,Os11g0210300,Os09g0447300,Os06g0704600,Os09g0527900,Os06g0683400,Os07g0412100,Os10g0440000,Os02g0606600,Os11g0487…
GO:0044770	cell cycle phase transition	biological_process	0.25864	1	1	251	28	20967	Os06g0679200
GO:1901987	regulation of cell cycle phase transition	biological_process	0.25864	1	1	251	28	20967	Os06g0679200
GO:0006403	RNA localization	biological_process	0.26162	1	1	251	25	20967	Os02g0606200
GO:0050657	nucleic acid transport	biological_process	0.26162	1	1	251	25	20967	Os02g0606200
GO:0050658	RNA transport	biological_process	0.26162	1	1	251	25	20967	Os02g0606200
GO:0051236	establishment of RNA localization	biological_process	0.26162	1	1	251	25	20967	Os02g0606200
GO:0031974	membrane-enclosed lumen	cellular_component	0.26422	1	7	251	440	20967	Os04g0578400,Os08g0512700,Os03g0312500,Os06g0127100,Os10g0468500,Os03g0241400,Os11g0195500
GO:0015931	nucleobase-containing compound transport	biological_process	0.26574	1	1	251	26	20967	Os02g0606200
GO:0016567	protein ubiquitination	biological_process	0.26583	1	2	251	90	20967	Os07g0412100,Os02g0732200
GO:0016765	transferase activity, transferring alkyl or aryl (other than methyl) groups	molecular_function	0.26651	1	2	251	79	20967	Os03g0307200,Os01g0323600
GO:0009396	folic acid-containing compound biosynthetic process	biological_process	0.26685	1	1	251	25	20967	Os02g0484200
GO:0003755	peptidyl-prolyl cis-trans isomerase activity	molecular_function	0.26705	1	1	251	24	20967	Os09g0571400
GO:0016859	cis-trans isomerase activity	molecular_function	0.26705	1	1	251	24	20967	Os09g0571400
GO:0040011	locomotion	biological_process	0.27133	1	3	251	156	20967	Os01g0723500,Os03g0379300,Os06g0704600
GO:0046351	disaccharide biosynthetic process	biological_process	0.27375	1	1	251	31	20967	Os07g0624600
GO:0005575	cellular_component	cellular_component	0.2759	1	118	251	9540	20967	Os01g0871500,Os06g0316800,Os05g0579600,Os12g0133050,Os03g0127500,Os03g0583800,Os05g0223000,Os07g0185900,Os06g0728700,Os09g0240200,Os08g0450100,Os06g0127100,Os11g0134900,Os04g0568700,Os03g0684400,Os03g0156700,Os03g0725200,Os02g0285800,Os04g0604300,Os10g0419300,Os01g0949500,Os02g0284800,Os10g0521900,Os03g0379300,Os05g0182600,Os03g0241400,Os12g0588900,Os04g0481600,Os02g0594900,Os01g0919800,Os12g0512…
GO:0051701	interaction with host	biological_process	0.27701	1	3	251	171	20967	Os07g0267300,Os01g0723500,Os06g0704600
GO:0033865	nucleoside bisphosphate metabolic process	biological_process	0.27851	1	1	251	27	20967	Os08g0512700
GO:0033875	ribonucleoside bisphosphate metabolic process	biological_process	0.27851	1	1	251	27	20967	Os08g0512700
GO:0034032	purine nucleoside bisphosphate metabolic process	biological_process	0.27851	1	1	251	27	20967	Os08g0512700
GO:0005654	nucleoplasm	cellular_component	0.27919	1	5	251	294	20967	Os04g0578400,Os06g0127100,Os10g0468500,Os11g0195500,Os03g0241400
GO:0044451	nucleoplasm part	cellular_component	0.27919	1	5	251	294	20967	Os03g0241400,Os11g0195500,Os10g0468500,Os06g0127100,Os04g0578400
GO:0000746	conjugation	biological_process	0.27929	1	1	251	26	20967	Os05g0519300
GO:0060590	ATPase regulator activity	molecular_function	0.27936	1	1	251	26	20967	Os02g0139100
GO:0008270	zinc ion binding	molecular_function	0.28058	1	19	251	1415	20967	Os09g0240200,Os07g0633000,Os10g0430200,Os04g0568700,Os02g0649400,Os08g0249000,Os02g0606200,Os09g0527900,Os03g0288000,Os06g0141200,Os02g0610500,Os12g0570700,Os12g0226700,Os07g0631200,Os11g0210300,Os02g0176000,Os02g0204400,Os10g0521900,Novel02107
GO:0012505	endomembrane system	cellular_component	0.28133	1	5	251	317	20967	Os11g0227800,Os02g0606200,Os08g0520700,Os02g0731300,Os03g0308800
GO:0044428	nuclear part	cellular_component	0.28195	1	12	251	820	20967	Os03g0241400,Novel02107,Os04g0578400,Os06g0679200,Os11g0195500,Os02g0606200,Os07g0631200,Os10g0468500,Os06g0127100,Os03g0312500,Os08g0512700,Os02g0731300
GO:0005783	endoplasmic reticulum	cellular_component	0.2851	1	4	251	227	20967	Os03g0374525,Os11g0227800,Os08g0520700,Os03g0308800
GO:0008172	S-methyltransferase activity	molecular_function	0.2861	1	1	251	32	20967	Os02g0618000
GO:0032446	protein modification by small protein conjugation	biological_process	0.28944	1	2	251	96	20967	Os02g0732200,Os07g0412100
GO:0070647	protein modification by small protein conjugation or removal	biological_process	0.28944	1	2	251	96	20967	Os02g0732200,Os07g0412100
GO:0016703	oxidoreductase activity, acting on single donors with incorporation of molecular oxygen, incorporation of one atom of oxygen (internal monooxygenases or internal mixed function oxidases)	molecular_function	0.29166	1	1	251	27	20967	Os10g0567400
GO:0070887	cellular response to chemical stimulus	biological_process	0.2946	1	1	251	34	20967	Os11g0227800
GO:0016628	oxidoreductase activity, acting on the CH-CH group of donors, NAD or NADP as acceptor	molecular_function	0.2947	1	2	251	85	20967	Os02g0601300,Os10g0430200
GO:0006366	transcription from RNA polymerase II promoter	biological_process	0.29535	1	4	251	229	20967	Os11g0195500,Os03g0241400,Os06g0127100,Os10g0468500
GO:0005664	nuclear origin of replication recognition complex	cellular_component	0.29547	1	1	251	29	20967	Os03g0312500
GO:0004872	receptor activity	molecular_function	0.29637	1	4	251	257	20967	Os05g0129200,Os02g0117500,Os02g0736800,Os12g0133050
GO:0016423	tRNA (guanine) methyltransferase activity	molecular_function	0.29709	1	1	251	29	20967	Os01g0695100
GO:0006760	folic acid-containing compound metabolic process	biological_process	0.29723	1	1	251	28	20967	Os02g0484200
GO:0030599	pectinesterase activity	molecular_function	0.2996	1	2	251	83	20967	Os03g0100150,Os08g0450100
GO:0005667	transcription factor complex	cellular_component	0.29962	1	2	251	88	20967	Os03g0241400,Os04g0578400
GO:0008649	rRNA methyltransferase activity	molecular_function	0.30019	1	1	251	29	20967	Os01g0695100
GO:0030976	thiamine pyrophosphate binding	molecular_function	0.30021	1	1	251	31	20967	Os05g0408900
GO:0000228	nuclear chromosome	cellular_component	0.30176	1	2	251	97	20967	Os03g0312500,Os08g0512700
GO:0006313	transposition, DNA-mediated	biological_process	0.30227	1	2	251	111	20967	Os03g0718500,Os05g0105800
GO:0032196	transposition	biological_process	0.30227	1	2	251	111	20967	Os03g0718500,Os05g0105800
GO:0040007	growth	biological_process	0.30451	1	1	251	32	20967	Os01g0621300
GO:0009311	oligosaccharide metabolic process	biological_process	0.30647	1	2	251	98	20967	Os01g0695100,Os07g0624600
GO:0009308	amine metabolic process	biological_process	0.30898	1	2	251	95	20967	Os03g0307200,Os09g0424300
GO:0044723	single-organism carbohydrate metabolic process	biological_process	0.3098	1	12	251	854	20967	Os08g0160600,Os07g0252400,Os08g0526100,Os01g0695100,Os07g0624600,Os05g0130600,Os12g0145700,Os03g0192700,Os02g0594900,Os06g0593800,Os10g0430200,Os08g0160500
GO:0019087	transformation of host cell by virus	biological_process	0.31041	1	1	251	34	20967	Os07g0267300
GO:1901607	alpha-amino acid biosynthetic process	biological_process	0.31151	1	3	251	164	20967	Os08g0160500,Os02g0484200,Os02g0601300
GO:0044765	single-organism transport	biological_process	0.31247	1	28	251	2175	20967	Os11g0210300,Os02g0175000,Os01g0919800,Os10g0528900,Os03g0646200,Os12g0515400,Os03g0322900,Os05g0481900,Os05g0182600,Os02g0732200,Os05g0560600,Os03g0710700,Os01g0645200,Os02g0285800,Os09g0135800,Os02g0606200,Os05g0327000,Os03g0684400,Os11g0134900,Os03g0745000,Os03g0751100,Os07g0412100,Os03g0667300,Os08g0482500,Os04g0578400,Os01g0878700,Os12g0512100,Os01g0871500
GO:0001076	RNA polymerase II transcription factor binding transcription factor activity	molecular_function	0.31399	1	3	251	164	20967	Os11g0195500,Os06g0127100,Os10g0468500
GO:0001104	RNA polymerase II transcription cofactor activity	molecular_function	0.31399	1	3	251	164	20967	Os10g0468500,Os06g0127100,Os11g0195500
GO:0006414	translational elongation	biological_process	0.31693	1	3	251	155	20967	Os12g0133050,Os08g0130500,Os07g0185900
GO:0016592	mediator complex	cellular_component	0.31774	1	3	251	165	20967	Os11g0195500,Os06g0127100,Os10g0468500
GO:0004888	transmembrane signaling receptor activity	molecular_function	0.3182	1	2	251	110	20967	Os02g0736800,Os02g0117500
GO:0046915	transition metal ion transmembrane transporter activity	molecular_function	0.3195	1	2	251	98	20967	Os02g0285800,Os07g0412100
GO:0016491	oxidoreductase activity	molecular_function	0.3222	1	31	251	2278	20967	Os11g0487600,Os01g0880800,Os06g0590400,Os12g0609500,Os04g0576800,Os08g0512700,Os10g0567400,Os10g0533500,Os10g0430200,Os02g0280700,Os01g0228400,Os04g0678700,Os02g0704300,Os08g0526100,Os09g0447300,Os04g0578400,Os02g0575500,Os10g0440000,Os04g0444800,Os09g0438000,Os02g0744900,Os06g0694200,Os04g0382400,Os05g0408900,Os03g0434500,Os11g0210300,Os12g0226700,Os12g0623600,Os04g0350100,Os02g0601300,Os07g0170…
GO:0008171	O-methyltransferase activity	molecular_function	0.32589	1	2	251	92	20967	Os01g0695100,Os05g0548900
GO:0034061	DNA polymerase activity	molecular_function	0.32696	1	3	251	195	20967	Os05g0182600,Os04g0568700,Os03g0133300
GO:0019080	viral genome expression	biological_process	0.32757	1	1	251	35	20967	Os01g0585300
GO:0006357	regulation of transcription from RNA polymerase II promoter	biological_process	0.32816	1	3	251	169	20967	Os11g0195500,Os10g0468500,Os06g0127100
GO:0008652	cellular amino acid biosynthetic process	biological_process	0.32894	1	4	251	243	20967	Os08g0160500,Os02g0484200,Os01g0323600,Os02g0601300
GO:0005672	transcription factor TFIIA complex	cellular_component	0.33058	1	1	251	33	20967	Os03g0241400
GO:0051087	chaperone binding	molecular_function	0.33136	1	1	251	31	20967	Os02g0139100
GO:0000154	rRNA modification	biological_process	0.33567	1	1	251	33	20967	Os01g0695100
GO:0010564	regulation of cell cycle process	biological_process	0.33662	1	1	251	39	20967	Os06g0679200
GO:0030312	external encapsulating structure	cellular_component	0.33731	1	4	251	236	20967	Os06g0696400,Os04g0604300,Os02g0696500,Os08g0450100
GO:0016830	carbon-carbon lyase activity	molecular_function	0.33768	1	3	251	172	20967	Os02g0204400,Os12g0145700,Os09g0424300
GO:0044260	cellular macromolecule metabolic process	biological_process	0.3379	1	80	251	6673	20967	Os02g0557800,Os07g0252400,Os02g0204400,Os08g0160600,Os09g0526600,Os08g0411300,Os05g0560600,Os03g0745000,Os03g0718500,Os06g0268600,Os03g0822300,Os05g0586600,Os01g0228400,Os08g0160500,Os03g0387900,Os05g0327000,Os08g0526100,Os12g0270300,Os04g0578400,Os01g0788800,Os05g0130600,Os02g0744900,Os04g0595700,Os03g0308800,Os08g0546800,Os01g0601200,Os04g0382400,Os02g0732200,Os01g0263900,Os01g0775100,Os02g0117…
GO:0005991	trehalose metabolic process	biological_process	0.34117	1	1	251	39	20967	Os07g0624600
GO:0009085	lysine biosynthetic process	biological_process	0.34143	1	1	251	33	20967	Os02g0601300
GO:0009089	lysine biosynthetic process via diaminopimelate	biological_process	0.34143	1	1	251	33	20967	Os02g0601300
GO:0046451	diaminopimelate metabolic process	biological_process	0.34143	1	1	251	33	20967	Os02g0601300
GO:0043170	macromolecule metabolic process	biological_process	0.3423	1	88	251	7329	20967	Os02g0557800,Os01g0642100,Os02g0705100,Os08g0160600,Os05g0560600,Os08g0411300,Os09g0526600,Os07g0252400,Os02g0204400,Os03g0322900,Os03g0822300,Os05g0586600,Os03g0718500,Os03g0745000,Os06g0268600,Os05g0327000,Os08g0160500,Os01g0228400,Os03g0387900,Os08g0526100,Os12g0270300,Os04g0578400,Os01g0788800,Os05g0130600,Os03g0308800,Os02g0744900,Os04g0595700,Os01g0601200,Os04g0382400,Os08g0546800,Os01g0263…
GO:0022857	transmembrane transporter activity	molecular_function	0.34364	1	18	251	1392	20967	Os02g0732200,Os05g0560600,Os01g0645200,Os02g0117500,Os05g0182600,Os03g0646200,Os02g0175000,Os03g0667300,Os04g0578400,Os12g0512100,Os06g0316800,Os07g0412100,Os03g0745000,Os02g0285800,Os09g0135800,Os03g0684400,Os05g0327000,Os11g0134900
GO:0033043	regulation of organelle organization	biological_process	0.34732	1	1	251	38	20967	Os06g0679200
GO:0072511	divalent inorganic cation transport	biological_process	0.34742	1	2	251	104	20967	Os07g0412100,Os02g0285800
GO:0030260	entry into host cell	biological_process	0.34751	1	1	251	39	20967	Os06g0704600
GO:0044409	entry into host	biological_process	0.34751	1	1	251	39	20967	Os06g0704600
GO:0046718	viral entry into host cell	biological_process	0.34751	1	1	251	39	20967	Os06g0704600
GO:0051806	entry into cell of other organism involved in symbiotic interaction	biological_process	0.34751	1	1	251	39	20967	Os06g0704600
GO:0051828	entry into other organism involved in symbiotic interaction	biological_process	0.34751	1	1	251	39	20967	Os06g0704600
GO:0005623	cell	cellular_component	0.34759	1	69	251	5510	20967	Os07g0185900,Os06g0728700,Os03g0127500,Os12g0133050,Os03g0725200,Os04g0604300,Os10g0419300,Os04g0568700,Os09g0240200,Os06g0127100,Os08g0450100,Os12g0588900,Os05g0182600,Os03g0379300,Os03g0241400,Os02g0284800,Os04g0481600,Os03g0374525,Os03g0161900,Os01g0511000,Os08g0130500,Os12g0512100,Os09g0527900,Os02g0606200,Os02g0731300,Os04g0576800,Os10g0468500,Os06g0679200,Os03g0710700,Os07g0631200,Os03g0421…
GO:0044464	cell part	cellular_component	0.34759	1	69	251	5510	20967	Os06g0728700,Os07g0185900,Os03g0127500,Os12g0133050,Os03g0725200,Os04g0604300,Os10g0419300,Os04g0568700,Os09g0240200,Os06g0127100,Os08g0450100,Os12g0588900,Os03g0379300,Os05g0182600,Os03g0241400,Os02g0284800,Os04g0481600,Os03g0161900,Os03g0374525,Os01g0511000,Os08g0130500,Os12g0512100,Os09g0527900,Os02g0606200,Os02g0731300,Os04g0576800,Os10g0468500,Os06g0679200,Os03g0710700,Os07g0631200,Os03g0421…
GO:0019751	polyol metabolic process	biological_process	0.34836	1	1	251	35	20967	Os03g0192700
GO:0000041	transition metal ion transport	biological_process	0.34896	1	2	251	106	20967	Os07g0412100,Os02g0285800
GO:0050662	coenzyme binding	molecular_function	0.35304	1	8	251	534	20967	Os06g0590400,Os02g0744900,Os08g0512700,Os11g0210300,Os05g0408900,Os10g0430200,Os08g0526100,Os07g0170033
GO:0006790	sulfur compound metabolic process	biological_process	0.35493	1	2	251	107	20967	Os01g0323600,Os11g0195500
GO:0006497	protein lipidation	biological_process	0.3565	1	1	251	43	20967	Os03g0308800
GO:0006506	GPI anchor biosynthetic process	biological_process	0.3565	1	1	251	43	20967	Os03g0308800
GO:0006661	phosphatidylinositol biosynthetic process	biological_process	0.3565	1	1	251	43	20967	Os03g0308800
GO:0042158	lipoprotein biosynthetic process	biological_process	0.3565	1	1	251	43	20967	Os03g0308800
GO:0016469	proton-transporting two-sector ATPase complex	cellular_component	0.3597	1	3	251	182	20967	Os11g0134900,Os09g0135800,Os02g0732200
GO:0006007	glucose catabolic process	biological_process	0.36453	1	2	251	99	20967	Os12g0145700,Os10g0430200
GO:0019320	hexose catabolic process	biological_process	0.36453	1	2	251	99	20967	Os12g0145700,Os10g0430200
GO:1901566	organonitrogen compound biosynthetic process	biological_process	0.36543	1	10	251	733	20967	Os01g0323600,Os02g0601300,Os03g0100200,Os06g0704600,Os10g0430200,Os11g0195500,Os09g0424300,Os02g0484200,Os08g0160500,Os03g0307200
GO:0000502	proteasome complex	cellular_component	0.36661	1	1	251	35	20967	Os06g0141200
GO:0046365	monosaccharide catabolic process	biological_process	0.37165	1	2	251	101	20967	Os12g0145700,Os10g0430200
GO:0016701	oxidoreductase activity, acting on single donors with incorporation of molecular oxygen	molecular_function	0.37374	1	2	251	107	20967	Os10g0567400,Os12g0623600
GO:0031227	intrinsic to endoplasmic reticulum membrane	cellular_component	0.37478	1	1	251	43	20967	Os08g0520700
GO:0007154	cell communication	biological_process	0.3775	1	15	251	1207	20967	Os04g0492800,Os05g0223000,Os07g0132500,Os12g0139400,Os12g0133050,Os01g0949500,Os09g0527900,Os05g0186100,Os05g0129200,Os02g0606600,Os02g0736800,Os06g0268600,Os11g0143300,Os02g0557800,Os03g0307200
GO:0001510	RNA methylation	biological_process	0.37801	1	1	251	40	20967	Os05g0548900
GO:0042626	ATPase activity, coupled to transmembrane movement of substances	molecular_function	0.38077	1	2	251	130	20967	Os09g0135800,Os02g0732200
GO:0043492	ATPase activity, coupled to movement of substances	molecular_function	0.38077	1	2	251	130	20967	Os02g0732200,Os09g0135800
GO:0009451	RNA modification	biological_process	0.3823	1	3	251	194	20967	Os01g0695100,Os05g0548900,Os04g0595700
GO:0042545	cell wall modification	biological_process	0.3848	1	1	251	38	20967	Os08g0450100
GO:0006818	hydrogen transport	biological_process	0.38913	1	3	251	193	20967	Os11g0134900,Os09g0135800,Os02g0732200
GO:0015992	proton transport	biological_process	0.38913	1	3	251	193	20967	Os02g0732200,Os09g0135800,Os11g0134900
GO:0055114	oxidation-reduction process	biological_process	0.38974	1	28	251	2123	20967	Os04g0382400,Os03g0434500,Os12g0623600,Os04g0350100,Os11g0210300,Os12g0226700,Os06g0694200,Os02g0744900,Os09g0438000,Os02g0601300,Os06g0592500,Os03g0156700,Os10g0430200,Os10g0533500,Os10g0567400,Os02g0280700,Os01g0880800,Os11g0487600,Os08g0512700,Os10g0440000,Os02g0575500,Os04g0444800,Os02g0618000,Os04g0678700,Os09g0447300,Os04g0578400,Os02g0704300,Os08g0526100
GO:0046474	glycerophospholipid biosynthetic process	biological_process	0.3941	1	1	251	49	20967	Os03g0308800
GO:0019748	secondary metabolic process	biological_process	0.39929	1	1	251	43	20967	Os06g0127100
GO:0008175	tRNA methyltransferase activity	molecular_function	0.40015	1	1	251	42	20967	Os01g0695100
GO:0000989	transcription factor binding transcription factor activity	molecular_function	0.40363	1	3	251	194	20967	Os11g0195500,Os06g0127100,Os10g0468500
GO:0003712	transcription cofactor activity	molecular_function	0.40363	1	3	251	194	20967	Os06g0127100,Os10g0468500,Os11g0195500
GO:0016042	lipid catabolic process	biological_process	0.4085	1	1	251	46	20967	Os03g0708000
GO:0006400	tRNA modification	biological_process	0.41211	1	2	251	124	20967	Os04g0595700,Os01g0695100
GO:0019842	vitamin binding	molecular_function	0.41237	1	1	251	47	20967	Os05g0408900
GO:0004650	polygalacturonase activity	molecular_function	0.41553	1	1	251	40	20967	Os05g0279900
GO:0006553	lysine metabolic process	biological_process	0.41719	1	1	251	43	20967	Os02g0601300
GO:0016998	cell wall macromolecule catabolic process	biological_process	0.42104	1	1	251	43	20967	Os01g0264500
GO:0061025	membrane fusion	biological_process	0.42221	1	1	251	49	20967	Os06g0704600
GO:0004616	phosphogluconate dehydrogenase (decarboxylating) activity	molecular_function	0.42418	1	1	251	43	20967	Os10g0430200
GO:0005984	disaccharide metabolic process	biological_process	0.42592	1	1	251	53	20967	Os07g0624600
GO:0015399	primary active transmembrane transporter activity	molecular_function	0.42618	1	2	251	143	20967	Os02g0732200,Os09g0135800
GO:0015405	P-P-bond-hydrolysis-driven transmembrane transporter activity	molecular_function	0.42618	1	2	251	143	20967	Os02g0732200,Os09g0135800
GO:0006006	glucose metabolic process	biological_process	0.42714	1	2	251	115	20967	Os10g0430200,Os12g0145700
GO:0044699	single-organism process	biological_process	0.42792	1	75	251	6349	20967	Os03g0646200,Os01g0264500,Os10g0528900,Os07g0629000,Os02g0175000,Os03g0265600,Os07g0631200,Os12g0226700,Os01g0840100,Os01g0645200,Os03g0710700,Os06g0679200,Os07g0132500,Os03g0307200,Os02g0606600,Os02g0638650,Os02g0606200,Os09g0527900,Os12g0512100,Os08g0482500,Os03g0751100,Os06g0155400,Os01g0919800,Os04g0586100,Os11g0210300,Os01g0949500,Os03g0241400,Os03g0379300,Os05g0182600,Os01g0323600,Os08g0450…
GO:0006626	protein targeting to mitochondrion	biological_process	0.42994	1	1	251	43	20967	Os10g0528900
GO:0070585	protein localization to mitochondrion	biological_process	0.42994	1	1	251	43	20967	Os10g0528900
GO:0072655	establishment of protein localization to mitochondrion	biological_process	0.42994	1	1	251	43	20967	Os10g0528900
GO:0006260	DNA replication	biological_process	0.43604	1	6	251	482	20967	Os03g0312500,Os08g0411300,Os03g0387900,Os04g0382400,Os04g0568700,Os05g0182600
GO:0015293	symporter activity	molecular_function	0.43659	1	1	251	47	20967	Os01g0645200
GO:0015294	solute:cation symporter activity	molecular_function	0.43659	1	1	251	47	20967	Os01g0645200
GO:0044724	single-organism carbohydrate catabolic process	biological_process	0.43992	1	2	251	120	20967	Os10g0430200,Os12g0145700
GO:0052126	movement in host environment	biological_process	0.44058	1	1	251	54	20967	Os06g0704600
GO:0052192	movement in environment of other organism involved in symbiotic interaction	biological_process	0.44058	1	1	251	54	20967	Os06g0704600
GO:0004930	G-protein coupled receptor activity	molecular_function	0.44094	1	1	251	53	20967	Os02g0736800
GO:0017004	cytochrome complex assembly	biological_process	0.4415	1	1	251	50	20967	Os03g0156700
GO:0006367	transcription initiation from RNA polymerase II promoter	biological_process	0.44412	1	1	251	48	20967	Os03g0241400
GO:0044036	cell wall macromolecule metabolic process	biological_process	0.44505	1	1	251	46	20967	Os01g0264500
GO:0006066	alcohol metabolic process	biological_process	0.44681	1	1	251	49	20967	Os03g0192700
GO:0003333	amino acid transmembrane transport	biological_process	0.44793	1	1	251	46	20967	Os01g0878700
GO:0006270	DNA replication initiation	biological_process	0.45501	1	2	251	131	20967	Os05g0182600,Os04g0568700
GO:0006098	pentose-phosphate shunt	biological_process	0.45581	1	1	251	47	20967	Os10g0430200
GO:0006740	NADPH regeneration	biological_process	0.45581	1	1	251	47	20967	Os10g0430200
GO:0016568	chromatin modification	biological_process	0.45696	1	2	251	129	20967	Os01g0775100,Os07g0629000
GO:0034220	ion transmembrane transport	biological_process	0.45793	1	4	251	300	20967	Os02g0732200,Os01g0878700,Os09g0135800,Os11g0134900
GO:0008757	S-adenosylmethionine-dependent methyltransferase activity	molecular_function	0.45831	1	2	251	132	20967	Os05g0548900,Os01g0695100
GO:0051179	localization	biological_process	0.46316	1	37	251	3122	20967	Os05g0327000,Os11g0134900,Os03g0684400,Os08g0249000,Os02g0285800,Os06g0268600,Os03g0745000,Os01g0871500,Os06g0316800,Os01g0878700,Os04g0578400,Os01g0919800,Os05g0186100,Os11g0210300,Os12g0515400,Os03g0379300,Os05g0182600,Os03g0322900,Os05g0560600,Os09g0135800,Os02g0606200,Os07g0412100,Os03g0751100,Os12g0512100,Os08g0482500,Os03g0667300,Os02g0175000,Os01g0180000,Os03g0646200,Os10g0528900,Os02g0117…
GO:0015276	ligand-gated ion channel activity	molecular_function	0.46657	1	1	251	57	20967	Os02g0117500
GO:0022834	ligand-gated channel activity	molecular_function	0.46657	1	1	251	57	20967	Os02g0117500
GO:0006810	transport	biological_process	0.46702	1	36	251	3040	20967	Os03g0667300,Os08g0482500,Os12g0512100,Os03g0751100,Os07g0412100,Os09g0135800,Os02g0606200,Os02g0732200,Os06g0679200,Os01g0775100,Os03g0710700,Os01g0645200,Os05g0481900,Os02g0117500,Os10g0528900,Os03g0646200,Os01g0180000,Os02g0175000,Os04g0578400,Os01g0878700,Os01g0871500,Os06g0316800,Os03g0745000,Os06g0268600,Os02g0285800,Os08g0249000,Os05g0327000,Os11g0134900,Os03g0684400,Os05g0560600,Os03g0322…
GO:0051234	establishment of localization	biological_process	0.46702	1	36	251	3040	20967	Os12g0512100,Os03g0667300,Os08g0482500,Os07g0412100,Os03g0751100,Os02g0606200,Os09g0135800,Os01g0775100,Os03g0710700,Os01g0645200,Os06g0679200,Os02g0732200,Os02g0117500,Os05g0481900,Os03g0646200,Os10g0528900,Os02g0175000,Os01g0180000,Os01g0871500,Os06g0316800,Os01g0878700,Os04g0578400,Os06g0268600,Os03g0745000,Os11g0134900,Os05g0327000,Os03g0684400,Os08g0249000,Os02g0285800,Os05g0560600,Os05g0182…
GO:0008170	N-methyltransferase activity	molecular_function	0.46736	1	1	251	55	20967	Os01g0695100
GO:0006310	DNA recombination	biological_process	0.46895	1	4	251	352	20967	Os05g0105800,Os01g0228400,Os12g0270300,Os03g0718500
GO:0009247	glycolipid biosynthetic process	biological_process	0.46984	1	1	251	59	20967	Os03g0308800
GO:0046467	membrane lipid biosynthetic process	biological_process	0.46984	1	1	251	59	20967	Os03g0308800
GO:0006096	glycolysis	biological_process	0.47018	1	1	251	49	20967	Os12g0145700
GO:0004553	hydrolase activity, hydrolyzing O-glycosyl compounds	molecular_function	0.47178	1	7	251	545	20967	Os05g0129200,Os06g0696400,Os04g0604300,Os02g0696500,Os05g0279900,Os01g0296700,Os12g0420100
GO:0016835	carbon-oxygen lyase activity	molecular_function	0.47248	1	2	251	131	20967	Os03g0100200,Os06g0704600
GO:0005342	organic acid transmembrane transporter activity	molecular_function	0.47371	1	1	251	50	20967	Os01g0645200
GO:0046943	carboxylic acid transmembrane transporter activity	molecular_function	0.47371	1	1	251	50	20967	Os01g0645200
GO:0046148	pigment biosynthetic process	biological_process	0.47378	1	3	251	222	20967	Os02g0744900,Os06g0127100,Os10g0430200
GO:0005694	chromosome	cellular_component	0.47419	1	4	251	302	20967	Os08g0512700,Os03g0312500,Os03g0387900,Os04g0568700
GO:0004177	aminopeptidase activity	molecular_function	0.47487	1	1	251	52	20967	Os07g0622700
GO:0044764	multi-organism cellular process	biological_process	0.47544	1	7	251	572	20967	Os05g0519300,Os06g0704600,Os04g0624600,Os02g0280700,Os01g0723500,Os01g0585300,Os07g0267300
GO:0016620	oxidoreductase activity, acting on the aldehyde or oxo group of donors, NAD or NADP as acceptor	molecular_function	0.47761	1	1	251	51	20967	Os02g0601300
GO:0044763	single-organism cellular process	biological_process	0.47857	1	64	251	5514	20967	Os12g0270300,Os05g0130600,Os04g0492800,Os06g0268600,Os03g0718500,Os01g0228400,Os11g0227800,Os05g0327000,Os02g0204400,Os03g0293000,Os01g0621300,Os01g0749100,Os02g0557800,Os12g0515400,Os11g0490300,Os05g0186100,Os03g0667300,Os12g0139400,Os07g0412100,Os11g0143300,Os06g0593800,Os08g0163400,Os05g0105800,Os09g0135800,Os05g0129200,Os02g0732200,Os01g0775100,Os05g0481900,Os02g0736800,Os03g0804200,Os12g0133…
GO:0008514	organic anion transmembrane transporter activity	molecular_function	0.47999	1	1	251	51	20967	Os01g0645200
GO:0000902	cell morphogenesis	biological_process	0.48186	1	1	251	59	20967	Os01g0840100
GO:0032989	cellular component morphogenesis	biological_process	0.48186	1	1	251	59	20967	Os01g0840100
GO:0032268	regulation of cellular protein metabolic process	biological_process	0.48318	1	1	251	52	20967	Os05g0327000
GO:0043648	dicarboxylic acid metabolic process	biological_process	0.48634	1	1	251	54	20967	Os02g0601300
GO:0006261	DNA-dependent DNA replication	biological_process	0.48768	1	2	251	142	20967	Os05g0182600,Os04g0568700
GO:0016597	amino acid binding	molecular_function	0.48812	1	1	251	54	20967	Os03g0338400
GO:0009067	aspartate family amino acid biosynthetic process	biological_process	0.48921	1	1	251	56	20967	Os02g0601300
GO:0043566	structure-specific DNA binding	molecular_function	0.49183	1	1	251	63	20967	Os06g0593800
GO:0006839	mitochondrial transport	biological_process	0.49362	1	1	251	52	20967	Os10g0528900
GO:0004857	enzyme inhibitor activity	molecular_function	0.49371	1	3	251	216	20967	Os03g0100150,Os08g0450100,Os04g0350100
GO:0016616	oxidoreductase activity, acting on the CH-OH group of donors, NAD or NADP as acceptor	molecular_function	0.4949	1	5	251	369	20967	Os11g0210300,Os10g0430200,Os02g0601300,Os08g0512700,Os08g0526100
GO:0006952	defense response	biological_process	0.49764	1	3	251	235	20967	Os01g0842200,Os10g0541000,Os04g0593400
GO:0019354	siroheme biosynthetic process	biological_process	0.49796	1	1	251	54	20967	Os10g0430200
GO:0043115	precorrin-2 dehydrogenase activity	molecular_function	0.49796	1	1	251	54	20967	Os10g0430200
GO:0046156	siroheme metabolic process	biological_process	0.49796	1	1	251	54	20967	Os10g0430200
GO:0004185	serine-type carboxypeptidase activity	molecular_function	0.49932	1	1	251	53	20967	Os04g0576800
GO:0051246	regulation of protein metabolic process	biological_process	0.50035	1	1	251	55	20967	Os05g0327000
GO:0008375	acetylglucosaminyltransferase activity	molecular_function	0.50224	1	1	251	57	20967	Os02g0594900
GO:0006865	amino acid transport	biological_process	0.50292	1	1	251	57	20967	Os01g0878700
GO:0003968	RNA-directed RNA polymerase activity	molecular_function	0.50469	1	1	251	63	20967	Os10g0419300
GO:0033692	cellular polysaccharide biosynthetic process	biological_process	0.50588	1	5	251	406	20967	Os08g0160500,Os05g0130600,Os07g0252400,Os08g0526100,Os08g0160600
GO:0005929	cilium	cellular_component	0.50827	1	1	251	61	20967	Os03g0379300
GO:0031514	motile cilium	cellular_component	0.50827	1	1	251	61	20967	Os03g0379300
GO:0046914	transition metal ion binding	molecular_function	0.51268	1	25	251	2088	20967	Novel02107,Os10g0521900,Os02g0204400,Os02g0176000,Os11g0210300,Os12g0226700,Os07g0631200,Os12g0570700,Os02g0610500,Os06g0141200,Os03g0288000,Os10g0440000,Os04g0578400,Os09g0447300,Os09g0527900,Os08g0249000,Os02g0606200,Os04g0568700,Os10g0533500,Os02g0649400,Os10g0430200,Os11g0487600,Os09g0240200,Os07g0633000,Os06g0127100
GO:0009654	oxygen evolving complex	cellular_component	0.51395	1	1	251	56	20967	Os01g0934400
GO:0006259	DNA metabolic process	biological_process	0.51404	1	14	251	1294	20967	Os08g0411300,Os12g0270300,Os02g0204400,Os05g0182600,Os10g0509700,Os03g0718500,Os06g0593800,Os03g0312500,Os04g0382400,Os04g0568700,Os07g0631200,Os05g0105800,Os03g0387900,Os01g0228400
GO:0016052	carbohydrate catabolic process	biological_process	0.51449	1	2	251	141	20967	Os12g0145700,Os10g0430200
GO:0044403	symbiosis, encompassing mutualism through parasitism	biological_process	0.51493	1	7	251	592	20967	Os07g0267300,Os01g0695100,Os01g0585300,Os01g0723500,Os06g0683400,Os04g0624600,Os06g0704600
GO:0044446	intracellular organelle part	cellular_component	0.51549	1	20	251	1673	20967	Os08g0512700,Os03g0312500,Os08g0520700,Os02g0731300,Os10g0468500,Os06g0127100,Os02g0606200,Os09g0135800,Os03g0387900,Os11g0227800,Os11g0195500,Os04g0568700,Os04g0578400,Os10g0528900,Os03g0308800,Os07g0631200,Os06g0679200,Os02g0732200,Novel02107,Os03g0241400
GO:0000271	polysaccharide biosynthetic process	biological_process	0.51643	1	5	251	411	20967	Os08g0160600,Os08g0526100,Os07g0252400,Os05g0130600,Os08g0160500
GO:0016108	tetraterpenoid metabolic process	biological_process	0.51655	1	1	251	58	20967	Os02g0744900
GO:0016109	tetraterpenoid biosynthetic process	biological_process	0.51655	1	1	251	58	20967	Os02g0744900
GO:0016116	carotenoid metabolic process	biological_process	0.51655	1	1	251	58	20967	Os02g0744900
GO:0016117	carotenoid biosynthetic process	biological_process	0.51655	1	1	251	58	20967	Os02g0744900
GO:0015093	ferrous iron transmembrane transporter activity	molecular_function	0.51679	1	1	251	61	20967	Os02g0285800
GO:0015684	ferrous iron transport	biological_process	0.51679	1	1	251	61	20967	Os02g0285800
GO:0044419	interspecies interaction between organisms	biological_process	0.518	1	7	251	594	20967	Os01g0723500,Os01g0585300,Os01g0695100,Os07g0267300,Os06g0704600,Os04g0624600,Os06g0683400
GO:0048037	cofactor binding	molecular_function	0.51986	1	9	251	702	20967	Os08g0512700,Os02g0744900,Os06g0590400,Os10g0430200,Os05g0408900,Os11g0210300,Os08g0526100,Os02g0601300,Os07g0170033
GO:0051128	regulation of cellular component organization	biological_process	0.52007	1	1	251	64	20967	Os06g0679200
GO:0016485	protein processing	biological_process	0.52077	1	1	251	61	20967	Os01g0585300
GO:0051604	protein maturation	biological_process	0.52077	1	1	251	61	20967	Os01g0585300
GO:0044422	organelle part	cellular_component	0.52286	1	20	251	1681	20967	Os11g0195500,Os04g0568700,Os03g0387900,Os02g0606200,Os09g0135800,Os11g0227800,Os06g0127100,Os10g0468500,Os08g0512700,Os03g0312500,Os08g0520700,Os02g0731300,Os04g0578400,Os07g0631200,Os03g0308800,Os10g0528900,Os03g0241400,Novel02107,Os06g0679200,Os02g0732200
GO:0043531	ADP binding	molecular_function	0.52299	1	4	251	458	20967	Os06g0268600,Os12g0270300,Novel02310,Os11g0227800
GO:0016810	hydrolase activity, acting on carbon-nitrogen (but not peptide) bonds	molecular_function	0.52317	1	1	251	67	20967	Os08g0160500
GO:0000280	nuclear division	biological_process	0.52324	1	1	251	61	20967	Os06g0679200
GO:0007067	mitosis	biological_process	0.52324	1	1	251	61	20967	Os06g0679200
GO:0045454	cell redox homeostasis	biological_process	0.5266	1	2	251	133	20967	Os03g0293000,Os04g0586100
GO:0071705	nitrogen compound transport	biological_process	0.52907	1	2	251	148	20967	Os02g0606200,Os01g0878700
GO:0006783	heme biosynthetic process	biological_process	0.52946	1	1	251	60	20967	Os10g0430200
GO:1901605	alpha-amino acid metabolic process	biological_process	0.52995	1	3	251	235	20967	Os08g0160500,Os02g0484200,Os02g0601300
GO:0004180	carboxypeptidase activity	molecular_function	0.53275	1	1	251	59	20967	Os04g0576800
GO:0016151	nickel cation binding	molecular_function	0.53529	1	1	251	64	20967	Os06g0141200
GO:0016829	lyase activity	molecular_function	0.53676	1	5	251	407	20967	Os09g0424300,Os03g0100200,Os02g0204400,Os06g0704600,Os12g0145700
GO:0006739	NADP metabolic process	biological_process	0.53758	1	1	251	61	20967	Os10g0430200
GO:0072528	pyrimidine-containing compound biosynthetic process	biological_process	0.53925	1	1	251	63	20967	Os11g0195500
GO:0008238	exopeptidase activity	molecular_function	0.53965	1	2	251	146	20967	Os07g0622700,Os04g0576800
GO:0019318	hexose metabolic process	biological_process	0.53968	1	2	251	146	20967	Os10g0430200,Os12g0145700
GO:0061024	membrane organization	biological_process	0.54003	1	1	251	68	20967	Os06g0704600
GO:0030246	carbohydrate binding	molecular_function	0.54051	1	4	251	341	20967	Os08g0501000,Os06g0593800,Os05g0446900,Os01g0856900
GO:0003857	3-hydroxyacyl-CoA dehydrogenase activity	molecular_function	0.54085	1	1	251	61	20967	Os10g0430200
GO:0033554	cellular response to stress	biological_process	0.54097	1	6	251	568	20967	Os11g0227800,Os07g0631200,Os01g0228400,Os12g0270300,Os02g0204400,Os06g0593800
GO:0042168	heme metabolic process	biological_process	0.54249	1	1	251	62	20967	Os10g0430200
GO:0019899	enzyme binding	molecular_function	0.54471	1	1	251	79	20967	Os05g0327000
GO:0044421	extracellular region part	cellular_component	0.54563	1	6	251	501	20967	Os09g0424300,Os04g0492800,Os05g0223000,Os05g0568600,Os01g0949500,Os02g0606600
GO:0016614	oxidoreductase activity, acting on CH-OH group of donors	molecular_function	0.54828	1	5	251	393	20967	Os11g0210300,Os10g0430200,Os02g0601300,Os08g0512700,Os08g0526100
GO:0006644	phospholipid metabolic process	biological_process	0.55122	1	2	251	162	20967	Os03g0192700,Os03g0308800
GO:0005622	intracellular	cellular_component	0.55133	1	59	251	4981	20967	Os11g0490300,Os02g0176000,Os08g0411300,Os09g0526600,Os05g0560600,Os02g0284800,Os03g0379300,Os05g0182600,Os03g0241400,Os01g0749100,Os03g0745000,Os08g0520700,Os08g0512700,Os06g0268600,Os03g0822300,Os09g0240200,Os06g0127100,Os11g0227800,Os10g0419300,Os08g0249000,Os08g0160500,Os04g0604300,Os03g0387900,Os04g0568700,Os12g0133050,Os03g0127500,Os04g0578400,Os07g0185900,Os06g0728700,Os05g0130600,Os06g0141…
GO:0005615	extracellular space	cellular_component	0.55247	1	1	251	70	20967	Os09g0424300
GO:0006913	nucleocytoplasmic transport	biological_process	0.55772	1	1	251	69	20967	Os02g0606200
GO:0051169	nuclear transport	biological_process	0.55772	1	1	251	69	20967	Os02g0606200
GO:0015074	DNA integration	biological_process	0.55823	1	1	251	89	20967	Os10g0509700
GO:0006325	chromatin organization	biological_process	0.55862	1	2	251	155	20967	Os01g0775100,Os07g0629000
GO:0005381	iron ion transmembrane transporter activity	molecular_function	0.55866	1	1	251	69	20967	Os02g0285800
GO:0009066	aspartate family amino acid metabolic process	biological_process	0.5589	1	1	251	68	20967	Os02g0601300
GO:0006486	protein glycosylation	biological_process	0.56093	1	1	251	71	20967	Os02g0594900
GO:0009100	glycoprotein metabolic process	biological_process	0.56093	1	1	251	71	20967	Os02g0594900
GO:0009101	glycoprotein biosynthetic process	biological_process	0.56093	1	1	251	71	20967	Os02g0594900
GO:0043413	macromolecule glycosylation	biological_process	0.56093	1	1	251	71	20967	Os02g0594900
GO:0007166	cell surface receptor signaling pathway	biological_process	0.56176	1	3	251	266	20967	Os07g0132500,Os02g0736800,Os06g0268600
GO:0048285	organelle fission	biological_process	0.56406	1	1	251	68	20967	Os06g0679200
GO:0043229	intracellular organelle	cellular_component	0.56547	1	44	251	3720	20967	Os06g0679200,Os02g0732200,Os01g0775100,Novel02107,Os10g0528900,Os03g0308800,Os08g0546800,Os07g0631200,Os07g0629000,Os08g0130500,Os01g0511000,Os03g0161900,Os03g0374525,Os03g0312500,Os02g0731300,Os10g0468500,Os09g0135800,Os02g0606200,Os05g0129200,Os11g0195500,Os08g0411300,Os05g0560600,Os09g0526600,Os02g0284800,Os01g0749100,Os03g0241400,Os03g0379300,Os05g0182600,Os04g0578400,Os12g0133050,Os03g012750…
GO:0031300	intrinsic to organelle membrane	cellular_component	0.56577	1	1	251	74	20967	Os08g0520700
GO:0004222	metalloendopeptidase activity	molecular_function	0.56643	1	1	251	78	20967	Novel02107
GO:0006826	iron ion transport	biological_process	0.56728	1	1	251	71	20967	Os02g0285800
GO:0043226	organelle	cellular_component	0.56746	1	44	251	3724	20967	Os01g0775100,Os02g0732200,Os06g0679200,Novel02107,Os03g0308800,Os10g0528900,Os07g0629000,Os07g0631200,Os08g0546800,Os01g0511000,Os08g0130500,Os03g0374525,Os03g0161900,Os10g0468500,Os02g0731300,Os03g0312500,Os11g0195500,Os05g0129200,Os09g0135800,Os02g0606200,Os08g0411300,Os05g0560600,Os09g0526600,Os02g0284800,Os03g0379300,Os05g0182600,Os01g0749100,Os03g0241400,Os12g0133050,Os03g0127500,Os04g057840…
GO:0019362	pyridine nucleotide metabolic process	biological_process	0.56889	1	1	251	66	20967	Os10g0430200
GO:0046496	nicotinamide nucleotide metabolic process	biological_process	0.56889	1	1	251	66	20967	Os10g0430200
GO:0005576	extracellular region	cellular_component	0.57088	1	14	251	1235	20967	Os02g0731300,Os02g0606600,Os05g0568600,Os02g0696500,Os09g0424300,Os04g0604300,Os01g0842200,Os01g0949500,Os04g0492800,Os11g0591200,Os03g0322900,Os05g0223000,Os06g0155400,Os06g0696400
GO:0032505	reproduction of a single-celled organism	biological_process	0.57153	1	1	251	69	20967	Os03g0379300
GO:0043093	cytokinesis by binary fission	biological_process	0.57153	1	1	251	69	20967	Os03g0379300
GO:0019048	modulation by virus of host morphology or physiology	biological_process	0.57277	1	1	251	80	20967	Os07g0267300
GO:0070008	serine-type exopeptidase activity	molecular_function	0.57321	1	1	251	68	20967	Os04g0576800
GO:0050896	response to stimulus	biological_process	0.57523	1	26	251	2344	20967	Os10g0541000,Os03g0307200,Os02g0606600,Os11g0143300,Os06g0593800,Os06g0268600,Os04g0568700,Os05g0129200,Os11g0227800,Os01g0228400,Os09g0527900,Os04g0593400,Os12g0133050,Os12g0270300,Os05g0223000,Os04g0492800,Os12g0139400,Os02g0736800,Os02g0557800,Os01g0842200,Os03g0434500,Os05g0186100,Os07g0631200,Os01g0949500,Os02g0204400,Os07g0132500
GO:0016740	transferase activity	molecular_function	0.57527	1	45	251	4056	20967	Os03g0133300,Os04g0595700,Os02g0696500,Os04g0625200,Os03g0308800,Os05g0179300,Os01g0601200,Os02g0586900,Os02g0732200,Os01g0840100,Os07g0132500,Os01g0695100,Os01g0904200,Os06g0696400,Os06g0593800,Os10g0468500,Os03g0307200,Os06g0247000,Os11g0195500,Os08g0501000,Os05g0548900,Os02g0594900,Os01g0940100,Os05g0408900,Os06g0593200,Os07g0252400,Os04g0609500,Os08g0160600,Os05g0560600,Os06g0592500,Os11g0591…
GO:0000278	mitotic cell cycle	biological_process	0.58168	1	1	251	71	20967	Os06g0679200
GO:0016798	hydrolase activity, acting on glycosyl bonds	molecular_function	0.58181	1	7	251	603	20967	Os05g0279900,Os01g0296700,Os12g0420100,Os02g0696500,Os04g0604300,Os06g0696400,Os05g0129200
GO:0000917	barrier septum assembly	biological_process	0.58311	1	1	251	72	20967	Os03g0379300
GO:0032506	cytokinetic process	biological_process	0.58311	1	1	251	72	20967	Os03g0379300
GO:0090529	cell septum assembly	biological_process	0.58311	1	1	251	72	20967	Os03g0379300
GO:0006457	protein folding	biological_process	0.58356	1	2	251	163	20967	Os09g0571400,Os04g0568700
GO:0008168	methyltransferase activity	molecular_function	0.58693	1	5	251	433	20967	Os02g0618000,Os06g0592500,Os01g0695100,Os03g0822300,Os05g0548900
GO:0005996	monosaccharide metabolic process	biological_process	0.58701	1	2	251	161	20967	Os10g0430200,Os12g0145700
GO:0019012	virion	cellular_component	0.58931	1	7	251	624	20967	Os06g0214300,Os08g0425100,Os01g0949500,Os03g0338400,Os11g0591200,Os04g0568700,Os01g0842200
GO:0008033	tRNA processing	biological_process	0.59021	1	3	251	261	20967	Os01g0695100,Os02g0744900,Os04g0595700
GO:0072524	pyridine-containing compound metabolic process	biological_process	0.59047	1	1	251	71	20967	Os10g0430200
GO:0031090	organelle membrane	cellular_component	0.59237	1	6	251	538	20967	Os03g0308800,Os10g0528900,Os02g0732200,Os08g0520700,Os11g0227800,Os09g0135800
GO:0072527	pyrimidine-containing compound metabolic process	biological_process	0.59241	1	1	251	73	20967	Os11g0195500
GO:0008565	protein transporter activity	molecular_function	0.59262	1	1	251	74	20967	Os06g0268600
GO:0009653	anatomical structure morphogenesis	biological_process	0.59502	1	2	251	167	20967	Os06g0683400,Os01g0840100
GO:0070011	peptidase activity, acting on L-amino acid peptides	molecular_function	0.59621	1	10	251	867	20967	Os04g0576800,Os01g0642100,Novel00334,Os07g0622700,Os02g0705100,Os03g0421000,Os10g0521900,Os03g0176600,Novel02107,Os02g0815700
GO:0044427	chromosomal part	cellular_component	0.60102	1	3	251	258	20967	Os03g0312500,Os04g0568700,Os03g0387900
GO:0015035	protein disulfide oxidoreductase activity	molecular_function	0.60199	1	1	251	71	20967	Os01g0228400
GO:0015036	disulfide oxidoreductase activity	molecular_function	0.60199	1	1	251	71	20967	Os01g0228400
GO:0042995	cell projection	cellular_component	0.602	1	1	251	79	20967	Os03g0379300
GO:0044454	nuclear chromosome part	cellular_component	0.60314	1	1	251	81	20967	Os03g0312500
GO:0004866	endopeptidase inhibitor activity	molecular_function	0.60369	1	1	251	77	20967	Os04g0350100
GO:0061135	endopeptidase regulator activity	molecular_function	0.60369	1	1	251	77	20967	Os04g0350100
GO:0004842	ubiquitin-protein ligase activity	molecular_function	0.60532	1	4	251	344	20967	Os02g0732200,Os07g0631200,Novel02107,Os07g0412100
GO:0019787	small conjugating protein ligase activity	molecular_function	0.60532	1	4	251	344	20967	Os07g0412100,Novel02107,Os07g0631200,Os02g0732200
GO:0046085	adenosine metabolic process	biological_process	0.60812	1	1	251	86	20967	Os04g0595700
GO:0070525	threonylcarbamoyladenosine metabolic process	biological_process	0.60812	1	1	251	86	20967	Os04g0595700
GO:0070526	threonylcarbamoyladenosine biosynthetic process	biological_process	0.60812	1	1	251	86	20967	Os04g0595700
GO:0048870	cell motility	biological_process	0.60825	1	1	251	78	20967	Os03g0379300
GO:0051674	localization of cell	biological_process	0.60825	1	1	251	78	20967	Os03g0379300
GO:0007005	mitochondrion organization	biological_process	0.60894	1	1	251	75	20967	Os10g0528900
GO:0016702	oxidoreductase activity, acting on single donors with incorporation of molecular oxygen, incorporation of two atoms of oxygen	molecular_function	0.61329	1	1	251	79	20967	Os12g0623600
GO:0008047	enzyme activator activity	molecular_function	0.61677	1	1	251	88	20967	Os02g0139100
GO:0000151	ubiquitin ligase complex	cellular_component	0.6186	1	4	251	351	20967	Novel02107,Os07g0631200,Os02g0732200,Os06g0679200
GO:0044085	cellular component biogenesis	biological_process	0.62047	1	7	251	628	20967	Os05g0130600,Os03g0379300,Os01g0695100,Os03g0156700,Os12g0133050,Os08g0130500,Os01g0621300
GO:0042440	pigment metabolic process	biological_process	0.62074	1	3	251	269	20967	Os10g0430200,Os06g0127100,Os02g0744900
GO:0000152	nuclear ubiquitin ligase complex	cellular_component	0.6218	1	3	251	253	20967	Novel02107,Os07g0631200,Os06g0679200
GO:0005680	anaphase-promoting complex	cellular_component	0.6218	1	3	251	253	20967	Os06g0679200,Novel02107,Os07g0631200
GO:0004803	transposase activity	molecular_function	0.62302	1	1	251	100	20967	Os03g0718500
GO:0070085	glycosylation	biological_process	0.62593	1	2	251	171	20967	Os02g0594900,Os06g0593800
GO:0016741	transferase activity, transferring one-carbon groups	molecular_function	0.62596	1	5	251	453	20967	Os05g0548900,Os03g0822300,Os06g0592500,Os02g0618000,Os01g0695100
GO:0048869	cellular developmental process	biological_process	0.62826	1	2	251	180	20967	Os03g0241400,Os01g0840100
GO:0044003	modification by symbiont of host morphology or physiology	biological_process	0.63013	1	1	251	93	20967	Os07g0267300
GO:0051817	modification of morphology or physiology of other organism involved in symbiotic interaction	biological_process	0.63013	1	1	251	93	20967	Os07g0267300
GO:0030414	peptidase inhibitor activity	molecular_function	0.63213	1	1	251	83	20967	Os04g0350100
GO:0061134	peptidase regulator activity	molecular_function	0.63213	1	1	251	83	20967	Os04g0350100
GO:0008173	RNA methyltransferase activity	molecular_function	0.63227	1	1	251	81	20967	Os01g0695100
GO:0050660	flavin adenine dinucleotide binding	molecular_function	0.63584	1	2	251	176	20967	Os02g0744900,Os10g0430200
GO:0006281	DNA repair	biological_process	0.63727	1	5	251	525	20967	Os07g0631200,Os01g0228400,Os12g0270300,Os02g0204400,Os06g0593800
GO:0016591	DNA-directed RNA polymerase II, holoenzyme	cellular_component	0.64025	1	1	251	82	20967	Os03g0241400
GO:0006505	GPI anchor metabolic process	biological_process	0.64232	1	1	251	88	20967	Os03g0308800
GO:0007186	G-protein coupled receptor signaling pathway	biological_process	0.64308	1	2	251	200	20967	Os02g0736800,Os06g0268600
GO:0008831	dTDP-4-dehydrorhamnose reductase activity	molecular_function	0.64319	1	1	251	80	20967	Os08g0526100
GO:0016779	nucleotidyltransferase activity	molecular_function	0.64531	1	5	251	502	20967	Os10g0419300,Os06g0728700,Os05g0182600,Os04g0568700,Os03g0133300
GO:0070838	divalent metal ion transport	biological_process	0.64664	1	1	251	87	20967	Os02g0285800
GO:0006979	response to oxidative stress	biological_process	0.64806	1	2	251	165	20967	Os03g0434500,Os11g0227800
GO:0009116	nucleoside metabolic process	biological_process	0.64973	1	4	251	378	20967	Os01g0323600,Os12g0589100,Os08g0512700,Os04g0595700
GO:0045226	extracellular polysaccharide biosynthetic process	biological_process	0.65069	1	1	251	82	20967	Os08g0526100
GO:0046379	extracellular polysaccharide metabolic process	biological_process	0.65069	1	1	251	82	20967	Os08g0526100
GO:0019954	asexual reproduction	biological_process	0.65273	1	1	251	89	20967	Os03g0379300
GO:0044281	small molecule metabolic process	biological_process	0.65356	1	15	251	1357	20967	Os03g0307200,Os12g0589100,Os01g0880800,Os03g0192700,Os04g0595700,Os08g0512700,Os10g0533500,Os10g0430200,Os02g0484200,Os08g0160500,Os04g0578400,Os01g0323600,Os10g0472900,Os02g0601300,Os11g0591200
GO:0019867	outer membrane	cellular_component	0.65423	1	2	251	181	20967	Os10g0528900,Os06g0704600
GO:0031461	cullin-RING ubiquitin ligase complex	cellular_component	0.65458	1	3	251	269	20967	Os06g0679200,Novel02107,Os07g0631200
GO:0035821	modification of morphology or physiology of other organism	biological_process	0.6552	1	1	251	98	20967	Os07g0267300
GO:1901657	glycosyl compound metabolic process	biological_process	0.65554	1	4	251	381	20967	Os01g0323600,Os12g0589100,Os04g0595700,Os08g0512700
GO:0008237	metallopeptidase activity	molecular_function	0.66134	1	1	251	101	20967	Novel02107
GO:0006733	oxidoreduction coenzyme metabolic process	biological_process	0.66478	1	1	251	88	20967	Os10g0430200
GO:0006974	response to DNA damage stimulus	biological_process	0.66514	1	5	251	543	20967	Os06g0593800,Os02g0204400,Os12g0270300,Os01g0228400,Os07g0631200
GO:0022804	active transmembrane transporter activity	molecular_function	0.66621	1	3	251	312	20967	Os09g0135800,Os01g0645200,Os02g0732200
GO:0044459	plasma membrane part	cellular_component	0.66815	1	1	251	105	20967	Os03g0646200
GO:0006364	rRNA processing	biological_process	0.66833	1	1	251	96	20967	Os01g0695100
GO:0016072	rRNA metabolic process	biological_process	0.66833	1	1	251	96	20967	Os01g0695100
GO:0019898	extrinsic to membrane	cellular_component	0.67073	1	1	251	88	20967	Os01g0934400
GO:0019725	cellular homeostasis	biological_process	0.67349	1	2	251	177	20967	Os04g0586100,Os03g0293000
GO:0004601	peroxidase activity	molecular_function	0.67586	1	2	251	176	20967	Os09g0438000,Os03g0434500
GO:0016684	oxidoreductase activity, acting on peroxide as acceptor	molecular_function	0.67586	1	2	251	176	20967	Os03g0434500,Os09g0438000
GO:0004497	monooxygenase activity	molecular_function	0.68037	1	1	251	91	20967	Os10g0567400
GO:0005506	iron ion binding	molecular_function	0.6818	1	5	251	450	20967	Os04g0578400,Os09g0447300,Os11g0487600,Os10g0440000,Os10g0533500
GO:0090407	organophosphate biosynthetic process	biological_process	0.68546	1	3	251	299	20967	Os03g0308800,Os03g0192700,Os11g0195500
GO:0000428	DNA-directed RNA polymerase complex	cellular_component	0.68885	1	1	251	94	20967	Os03g0241400
GO:0030880	RNA polymerase complex	cellular_component	0.68885	1	1	251	94	20967	Os03g0241400
GO:0055029	nuclear DNA-directed RNA polymerase complex	cellular_component	0.68885	1	1	251	94	20967	Os03g0241400
GO:0016788	hydrolase activity, acting on ester bonds	molecular_function	0.69416	1	11	251	1035	20967	Os11g0195500,Os07g0631200,Os03g0708000,Os01g0102000,Os09g0532700,Os08g0450100,Os06g0694200,Os06g0156400,Os03g0100150,Os01g0666400,Os01g0215500
GO:0044424	intracellular part	cellular_component	0.69621	1	53	251	4681	20967	Os05g0130600,Os06g0728700,Os07g0185900,Os04g0578400,Os12g0133050,Os03g0127500,Os03g0387900,Os10g0419300,Os08g0160500,Os04g0604300,Os11g0227800,Os04g0568700,Os08g0512700,Os06g0268600,Os08g0520700,Os03g0745000,Os06g0127100,Os03g0822300,Os01g0749100,Os03g0241400,Os03g0379300,Os05g0182600,Os05g0560600,Os08g0411300,Os02g0284800,Os09g0526600,Os11g0490300,Os03g0374525,Os03g0161900,Os08g0130500,Os01g0511…
GO:0008233	peptidase activity	molecular_function	0.69876	1	10	251	943	20967	Os02g0815700,Novel02107,Os03g0176600,Os10g0521900,Os03g0421000,Os02g0705100,Os07g0622700,Novel00334,Os01g0642100,Os04g0576800
GO:0019220	regulation of phosphate metabolic process	biological_process	0.70223	1	1	251	103	20967	Os05g0327000
GO:0051174	regulation of phosphorus metabolic process	biological_process	0.70223	1	1	251	103	20967	Os05g0327000
GO:0004190	aspartic-type endopeptidase activity	molecular_function	0.70295	1	2	251	202	20967	Novel00334,Os03g0176600
GO:0070001	aspartic-type peptidase activity	molecular_function	0.70295	1	2	251	202	20967	Novel00334,Os03g0176600
GO:0006664	glycolipid metabolic process	biological_process	0.70545	1	1	251	104	20967	Os03g0308800
GO:0051287	NAD binding	molecular_function	0.70658	1	1	251	100	20967	Os11g0210300
GO:0009966	regulation of signal transduction	biological_process	0.70822	1	1	251	114	20967	Os06g0268600
GO:0010646	regulation of cell communication	biological_process	0.70822	1	1	251	114	20967	Os06g0268600
GO:0007275	multicellular organismal development	biological_process	0.70937	1	2	251	206	20967	Os06g0683400,Os06g0155400
GO:0005741	mitochondrial outer membrane	cellular_component	0.7117	1	1	251	95	20967	Os10g0528900
GO:0031968	organelle outer membrane	cellular_component	0.7117	1	1	251	95	20967	Os10g0528900
GO:0034062	RNA polymerase activity	molecular_function	0.71264	1	2	251	222	20967	Os06g0728700,Os10g0419300
GO:0023051	regulation of signaling	biological_process	0.71456	1	1	251	116	20967	Os06g0268600
GO:0006338	chromatin remodeling	biological_process	0.71497	1	1	251	98	20967	Os07g0629000
GO:0016032	viral process	biological_process	0.72033	1	5	251	531	20967	Os01g0723500,Os01g0585300,Os07g0267300,Os06g0704600,Os04g0624600
GO:0032502	developmental process	biological_process	0.72414	1	4	251	416	20967	Os03g0241400,Os06g0155400,Os01g0840100,Os06g0683400
GO:0000910	cytokinesis	biological_process	0.72498	1	1	251	108	20967	Os03g0379300
GO:0016879	ligase activity, forming carbon-nitrogen bonds	molecular_function	0.72583	1	5	251	500	20967	Os02g0732200,Os07g0412100,Novel02107,Os07g0631200,Os02g0484200
GO:0016853	isomerase activity	molecular_function	0.72591	1	2	251	214	20967	Os03g0192700,Os09g0571400
GO:0030259	lipid glycosylation	biological_process	0.72878	1	1	251	100	20967	Os06g0593800
GO:0015849	organic acid transport	biological_process	0.72959	1	1	251	104	20967	Os01g0878700
GO:0046942	carboxylic acid transport	biological_process	0.72959	1	1	251	104	20967	Os01g0878700
GO:0051704	multi-organism process	biological_process	0.73027	1	11	251	1128	20967	Os05g0519300,Os04g0624600,Os09g0532700,Os02g0280700,Os07g0267300,Os06g0704600,Os06g0683400,Os04g0492800,Os01g0723500,Os01g0585300,Os01g0695100
GO:0006643	membrane lipid metabolic process	biological_process	0.73145	1	1	251	115	20967	Os03g0308800
GO:0015711	organic anion transport	biological_process	0.73282	1	1	251	105	20967	Os01g0878700
GO:0046488	phosphatidylinositol metabolic process	biological_process	0.73295	1	1	251	116	20967	Os03g0308800
GO:0008509	anion transmembrane transporter activity	molecular_function	0.73386	1	1	251	109	20967	Os01g0645200
GO:0051213	dioxygenase activity	molecular_function	0.73626	1	2	251	204	20967	Os12g0623600,Os02g0280700
GO:0022402	cell cycle process	biological_process	0.74029	1	2	251	225	20967	Os03g0379300,Os06g0679200
GO:0009056	catabolic process	biological_process	0.74256	1	9	251	893	20967	Os03g0379300,Os10g0509700,Os03g0161900,Os10g0430200,Os03g0708000,Os10g0419300,Os03g0745000,Os01g0264500,Os12g0145700
GO:0072594	establishment of protein localization to organelle	biological_process	0.7465	1	1	251	117	20967	Os10g0528900
GO:0048856	anatomical structure development	biological_process	0.74805	1	2	251	223	20967	Os06g0683400,Os01g0840100
GO:0042278	purine nucleoside metabolic process	biological_process	0.75058	1	3	251	337	20967	Os01g0323600,Os08g0512700,Os04g0595700
GO:0046128	purine ribonucleoside metabolic process	biological_process	0.75058	1	3	251	337	20967	Os01g0323600,Os04g0595700,Os08g0512700
GO:0015078	hydrogen ion transmembrane transporter activity	molecular_function	0.75263	1	3	251	335	20967	Os09g0135800,Os11g0134900,Os02g0732200
GO:0007155	cell adhesion	biological_process	0.7551	1	1	251	123	20967	Os01g0323600
GO:0033014	tetrapyrrole biosynthetic process	biological_process	0.7561	1	2	251	235	20967	Os10g0430200,Os06g0704600
GO:0055086	nucleobase-containing small molecule metabolic process	biological_process	0.75798	1	5	251	530	20967	Os10g0430200,Os01g0323600,Os08g0512700,Os04g0595700,Os12g0589100
GO:0006950	response to stress	biological_process	0.75826	1	11	251	1158	20967	Os04g0593400,Os02g0204400,Os12g0270300,Os03g0434500,Os04g0568700,Os01g0842200,Os01g0228400,Os07g0631200,Os11g0227800,Os10g0541000,Os06g0593800
GO:0006650	glycerophospholipid metabolic process	biological_process	0.75896	1	1	251	125	20967	Os03g0308800
GO:0043234	protein complex	cellular_component	0.76125	1	21	251	2041	20967	Os06g0316800,Os12g0512100,Os04g0578400,Os06g0127100,Os10g0468500,Os03g0312500,Os02g0731300,Os11g0195500,Os11g0134900,Os09g0135800,Os02g0606200,Os03g0387900,Os01g0934400,Os06g0679200,Os02g0732200,Novel02107,Os03g0241400,Os03g0646200,Os06g0141200,Os11g0490300,Os07g0631200
GO:0048583	regulation of response to stimulus	biological_process	0.76222	1	1	251	130	20967	Os06g0268600
GO:0071840	cellular component organization or biogenesis	biological_process	0.76303	1	24	251	2298	20967	Os02g0638650,Os03g0156700,Os08g0450100,Os08g0163400,Os02g0606600,Os05g0130600,Os07g0185900,Os04g0492800,Os09g0527900,Os08g0130500,Os12g0133050,Os06g0704600,Os07g0629000,Os03g0804200,Os11g0490300,Os12g0226700,Os01g0264500,Os10g0528900,Os01g0695100,Os03g0379300,Os01g0775100,Os01g0840100,Os01g0621300,Os06g0679200
GO:0031967	organelle envelope	cellular_component	0.76513	1	3	251	334	20967	Os02g0731300,Os10g0528900,Os02g0606200
GO:0016482	cytoplasmic transport	biological_process	0.7652	1	2	251	242	20967	Os10g0528900,Os02g0606200
GO:0033177	proton-transporting two-sector ATPase complex, proton-transporting domain	cellular_component	0.76706	1	1	251	121	20967	Os11g0134900
GO:0042451	purine nucleoside biosynthetic process	biological_process	0.76846	1	1	251	120	20967	Os01g0323600
GO:0046129	purine ribonucleoside biosynthetic process	biological_process	0.76846	1	1	251	120	20967	Os01g0323600
GO:0030258	lipid modification	biological_process	0.76868	1	1	251	112	20967	Os06g0593800
GO:0016831	carboxy-lyase activity	molecular_function	0.7696	1	1	251	123	20967	Os09g0424300
GO:0042592	homeostatic process	biological_process	0.77051	1	2	251	231	20967	Os03g0293000,Os04g0586100
GO:0016881	acid-amino acid ligase activity	molecular_function	0.77071	1	4	251	429	20967	Os02g0732200,Os07g0631200,Novel02107,Os07g0412100
GO:0034470	ncRNA processing	biological_process	0.7712	1	3	251	350	20967	Os02g0744900,Os04g0595700,Os01g0695100
GO:0005179	hormone activity	molecular_function	0.77223	1	1	251	133	20967	Os06g0155400
GO:0006928	cellular component movement	biological_process	0.77257	1	1	251	134	20967	Os03g0379300
GO:0030154	cell differentiation	biological_process	0.77399	1	1	251	122	20967	Os03g0241400
GO:0009119	ribonucleoside metabolic process	biological_process	0.774	1	3	251	349	20967	Os01g0323600,Os08g0512700,Os04g0595700
GO:0051082	unfolded protein binding	molecular_function	0.77577	1	1	251	123	20967	Os04g0568700
GO:0022610	biological adhesion	biological_process	0.78205	1	1	251	134	20967	Os01g0323600
GO:0060589	nucleoside-triphosphatase regulator activity	molecular_function	0.78235	1	1	251	137	20967	Os02g0139100
GO:0009523	photosystem II	cellular_component	0.78575	1	1	251	121	20967	Os01g0934400
GO:0072509	divalent inorganic cation transmembrane transporter activity	molecular_function	0.78913	1	1	251	128	20967	Os02g0285800
GO:0016705	oxidoreductase activity, acting on paired donors, with incorporation or reduction of molecular oxygen	molecular_function	0.78931	1	6	251	601	20967	Os10g0440000,Os02g0280700,Os11g0487600,Os01g0880800,Os02g0744900,Os09g0447300
GO:0016667	oxidoreductase activity, acting on a sulfur group of donors	molecular_function	0.79048	1	1	251	125	20967	Os01g0228400
GO:0042623	ATPase activity, coupled	molecular_function	0.79087	1	2	251	296	20967	Os02g0732200,Os09g0135800
GO:0031975	envelope	cellular_component	0.79299	1	3	251	351	20967	Os02g0606200,Os02g0731300,Os10g0528900
GO:0072521	purine-containing compound metabolic process	biological_process	0.79397	1	3	251	363	20967	Os01g0323600,Os08g0512700,Os04g0595700
GO:0004674	protein serine/threonine kinase activity	molecular_function	0.79577	1	1	251	154	20967	Os02g0732200
GO:0009163	nucleoside biosynthetic process	biological_process	0.79688	1	1	251	130	20967	Os01g0323600
GO:0042455	ribonucleoside biosynthetic process	biological_process	0.79688	1	1	251	130	20967	Os01g0323600
GO:0000775	chromosome, centromeric region	cellular_component	0.79894	1	1	251	129	20967	Os04g0568700
GO:0050790	regulation of catalytic activity	biological_process	0.79939	1	1	251	149	20967	Os05g0327000
GO:0030234	enzyme regulator activity	molecular_function	0.80346	1	4	251	471	20967	Os08g0450100,Os03g0100150,Os04g0350100,Os02g0139100
GO:1901659	glycosyl compound biosynthetic process	biological_process	0.80366	1	1	251	133	20967	Os01g0323600
GO:0016209	antioxidant activity	molecular_function	0.80454	1	2	251	228	20967	Os09g0438000,Os03g0434500
GO:0051301	cell division	biological_process	0.80807	1	1	251	145	20967	Os03g0379300
GO:0016706	oxidoreductase activity, acting on paired donors, with incorporation or reduction of molecular oxygen, 2-oxoglutarate as one donor, and incorporation of one atom each of oxygen into both donors	molecular_function	0.80969	1	1	251	124	20967	Os02g0280700
GO:0065009	regulation of molecular function	biological_process	0.81537	1	1	251	158	20967	Os05g0327000
GO:0003676	nucleic acid binding	molecular_function	0.81737	1	37	251	3637	20967	Os03g0127500,Os12g0133050,Os06g0728700,Os01g0788800,Os05g0586600,Os03g0718500,Os08g0520700,Os03g0745000,Os04g0568700,Os10g0419300,Os09g0526600,Os01g0949500,Os10g0521900,Os05g0182600,Os03g0379300,Os01g0723500,Os06g0592500,Os10g0509700,Os10g0531900,Os03g0161900,Os01g0585300,Os08g0163400,Os03g0815100,Os06g0593800,Os03g0312500,Os02g0731300,Os05g0129200,Novel01379,Os01g0775100,Os01g0263900,Os01g069510…
GO:0019028	viral capsid	cellular_component	0.81739	1	3	251	380	20967	Os03g0338400,Os06g0214300,Os08g0425100
GO:0072522	purine-containing compound biosynthetic process	biological_process	0.81819	1	1	251	140	20967	Os01g0323600
GO:0000287	magnesium ion binding	molecular_function	0.81982	1	1	251	138	20967	Os12g0145700
GO:0009378	four-way junction helicase activity	molecular_function	0.82092	1	1	251	177	20967	Os12g0270300
GO:0003924	GTPase activity	molecular_function	0.8248	1	3	251	417	20967	Os03g0116800,Os02g0285800,Os08g0425100
GO:0009607	response to biotic stimulus	biological_process	0.82535	1	1	251	150	20967	Os04g0593400
GO:0051276	chromosome organization	biological_process	0.82646	1	2	251	274	20967	Os01g0775100,Os07g0629000
GO:0005525	GTP binding	molecular_function	0.82727	1	4	251	532	20967	Os02g0285800,Os03g0116800,Os08g0425100,Os05g0560600
GO:0006399	tRNA metabolic process	biological_process	0.82815	1	3	251	387	20967	Os02g0744900,Os04g0595700,Os01g0695100
GO:0044248	cellular catabolic process	biological_process	0.82992	1	6	251	686	20967	Os01g0264500,Os03g0745000,Os10g0509700,Os03g0379300,Os10g0419300,Os03g0161900
GO:0032561	guanyl ribonucleotide binding	molecular_function	0.83422	1	4	251	538	20967	Os08g0425100,Os05g0560600,Os02g0285800,Os03g0116800
GO:0003899	DNA-directed RNA polymerase activity	molecular_function	0.83516	1	1	251	159	20967	Os06g0728700
GO:0003854	3-beta-hydroxy-delta5-steroid dehydrogenase activity	molecular_function	0.83598	1	1	251	137	20967	Os08g0526100
GO:0016229	steroid dehydrogenase activity	molecular_function	0.83598	1	1	251	137	20967	Os08g0526100
GO:0033764	steroid dehydrogenase activity, acting on the CH-OH group of donors, NAD or NADP as acceptor	molecular_function	0.83598	1	1	251	137	20967	Os08g0526100
GO:0006520	cellular amino acid metabolic process	biological_process	0.83822	1	4	251	497	20967	Os01g0323600,Os02g0601300,Os02g0484200,Os08g0160500
GO:0019001	guanyl nucleotide binding	molecular_function	0.83977	1	4	251	547	20967	Os08g0425100,Os05g0560600,Os03g0116800,Os02g0285800
GO:0006396	RNA processing	biological_process	0.84193	1	5	251	613	20967	Os01g0695100,Os05g0548900,Os03g0308800,Os02g0744900,Os04g0595700
GO:0009405	pathogenesis	biological_process	0.84216	1	2	251	295	20967	Os04g0492800,Os09g0532700
GO:0015291	secondary active transmembrane transporter activity	molecular_function	0.84239	1	1	251	159	20967	Os01g0645200
GO:0006464	cellular protein modification process	biological_process	0.84276	1	16	251	1856	20967	Os07g0412100,Os05g0548900,Os08g0501000,Os05g0327000,Os08g0160500,Os10g0468500,Os03g0822300,Os01g0695100,Os01g0904200,Os07g0132500,Os01g0775100,Os02g0732200,Os01g0601200,Os03g0308800,Os02g0594900,Os06g0141200
GO:0036211	protein modification process	biological_process	0.84276	1	16	251	1856	20967	Os10g0468500,Os03g0822300,Os05g0327000,Os08g0160500,Os05g0548900,Os08g0501000,Os07g0412100,Os03g0308800,Os02g0594900,Os06g0141200,Os01g0601200,Os01g0775100,Os02g0732200,Os01g0904200,Os01g0695100,Os07g0132500
GO:0006694	steroid biosynthetic process	biological_process	0.84487	1	1	251	141	20967	Os08g0526100
GO:0019031	viral envelope	cellular_component	0.84572	1	1	251	162	20967	Os04g0568700
GO:0036338	viral membrane	cellular_component	0.84572	1	1	251	162	20967	Os04g0568700
GO:0005507	copper ion binding	molecular_function	0.85192	1	1	251	151	20967	Os06g0127100
GO:0008202	steroid metabolic process	biological_process	0.85316	1	1	251	146	20967	Os08g0526100
GO:0003779	actin binding	molecular_function	0.85362	1	10	251	1103	20967	Os02g0606600,Os08g0163400,Os11g0490300,Os12g0226700,Os12g0628100,Os03g0804200,Os02g0638650,Os09g0527900,Os07g0185900,Os04g0492800
GO:0042802	identical protein binding	molecular_function	0.85516	1	1	251	172	20967	Os01g0228400
GO:0033013	tetrapyrrole metabolic process	biological_process	0.85695	1	2	251	287	20967	Os10g0430200,Os06g0704600
GO:1901564	organonitrogen compound metabolic process	biological_process	0.86091	1	13	251	1417	20967	Os04g0595700,Os08g0512700,Os03g0307200,Os12g0589100,Os08g0160500,Os09g0424300,Os02g0484200,Os10g0430200,Os11g0195500,Os06g0704600,Os03g0100200,Os01g0323600,Os02g0601300
GO:0043167	ion binding	molecular_function	0.86538	1	66	251	6556	20967	Os07g0132500,Os01g0904200,Os06g0141200,Os12g0226700,Os07g0631200,Os07g0629000,Os08g0501000,Os09g0527900,Os02g0606600,Os10g0468500,Novel02310,Os02g0606200,Os03g0116800,Os10g0430200,Os02g0649400,Os10g0521900,Os01g0949500,Os05g0182600,Os01g0940100,Os05g0462000,Os11g0210300,Os06g0316800,Os05g0223000,Os12g0145700,Os09g0240200,Os01g0880800,Os06g0127100,Os02g0285800,Os04g0568700,Os10g0533500,Novel02107,…
GO:0019637	organophosphate metabolic process	biological_process	0.86806	1	5	251	623	20967	Os10g0430200,Os11g0195500,Os08g0512700,Os03g0192700,Os03g0308800
GO:0009521	photosystem	cellular_component	0.8731	1	1	251	163	20967	Os01g0934400
GO:0032991	macromolecular complex	cellular_component	0.87365	1	27	251	2729	20967	Os03g0241400,Novel02107,Os02g0284800,Os02g0732200,Os06g0679200,Os11g0490300,Os07g0631200,Os03g0646200,Os06g0141200,Os07g0185900,Os05g0130600,Os12g0512100,Os06g0316800,Os12g0133050,Os04g0578400,Os08g0130500,Os11g0134900,Os04g0568700,Os11g0195500,Os02g0606200,Os09g0135800,Os01g0934400,Os03g0387900,Os10g0468500,Os06g0127100,Os02g0731300,Os03g0312500
GO:0004252	serine-type endopeptidase activity	molecular_function	0.87395	1	1	251	177	20967	Os10g0521900
GO:0046983	protein dimerization activity	molecular_function	0.87502	1	3	251	401	20967	Os03g0379300,Os02g0731300,Os03g0338400
GO:0006779	porphyrin-containing compound biosynthetic process	biological_process	0.87607	1	1	251	185	20967	Os10g0430200
GO:0044423	virion part	cellular_component	0.87652	1	4	251	542	20967	Os06g0214300,Os08g0425100,Os03g0338400,Os04g0568700
GO:0020037	heme binding	molecular_function	0.88212	1	5	251	588	20967	Os09g0447300,Os07g0297400,Os11g0487600,Os03g0434500,Os10g0440000
GO:0033365	protein localization to organelle	biological_process	0.88263	1	1	251	181	20967	Os10g0528900
GO:0019058	viral infectious cycle	biological_process	0.88573	1	2	251	317	20967	Os01g0585300,Os04g0624600
GO:0030529	ribonucleoprotein complex	cellular_component	0.88577	1	6	251	716	20967	Os05g0130600,Os07g0185900,Os04g0568700,Os08g0130500,Os12g0133050,Os02g0284800
GO:0006820	anion transport	biological_process	0.88712	1	1	251	179	20967	Os01g0878700
GO:0034357	photosynthetic membrane	cellular_component	0.88928	1	1	251	175	20967	Os01g0934400
GO:0043412	macromolecule modification	biological_process	0.8922	1	17	251	2048	20967	Os03g0308800,Os06g0141200,Os02g0594900,Os04g0595700,Os01g0601200,Os01g0775100,Os02g0732200,Os01g0904200,Os01g0695100,Os07g0132500,Os03g0822300,Os10g0468500,Os05g0327000,Os08g0160500,Os05g0548900,Os08g0501000,Os07g0412100
GO:0046906	tetrapyrrole binding	molecular_function	0.89483	1	5	251	605	20967	Os11g0487600,Os07g0297400,Os09g0447300,Os03g0434500,Os10g0440000
GO:0043623	cellular protein complex assembly	biological_process	0.8949	1	1	251	186	20967	Os03g0156700
GO:0006397	mRNA processing	biological_process	0.89667	1	1	251	192	20967	Os03g0308800
GO:0006605	protein targeting	biological_process	0.90294	1	1	251	199	20967	Os10g0528900
GO:0003824	catalytic activity	molecular_function	0.90694	1	117	251	10798	20967	Os12g0145700,Os12g0609500,Os01g0880800,Os08g0450100,Os02g0285800,Os04g0604300,Os10g0419300,Os04g0568700,Os10g0533500,Os06g0316800,Os06g0728700,Os06g0155500,Os02g0594900,Os01g0940100,Os11g0210300,Os03g0434500,Os06g0593200,Os10g0521900,Os09g0571400,Os01g0323600,Os05g0182600,Os06g0590400,Os03g0192700,Os04g0576800,Os03g0307200,Os10g0468500,Os03g0116800,Os07g0622700,Os10g0430200,Os08g0501000,Os05g0548…
GO:0009579	thylakoid	cellular_component	0.91107	1	1	251	194	20967	Os01g0934400
GO:0044436	thylakoid part	cellular_component	0.91107	1	1	251	194	20967	Os01g0934400
GO:0034660	ncRNA metabolic process	biological_process	0.91318	1	3	251	476	20967	Os01g0695100,Os02g0744900,Os04g0595700
GO:0044767	single-organism developmental process	biological_process	0.91485	1	1	251	206	20967	Os01g0840100
GO:0016043	cellular component organization	biological_process	0.91674	1	19	251	2114	20967	Os10g0528900,Os07g0629000,Os03g0804200,Os12g0226700,Os11g0490300,Os01g0621300,Os01g0840100,Os01g0775100,Os06g0679200,Os03g0379300,Os08g0163400,Os08g0450100,Os02g0606600,Os02g0638650,Os03g0156700,Os09g0527900,Os06g0704600,Os07g0185900,Os04g0492800
GO:0006508	proteolysis	biological_process	0.91803	1	6	251	801	20967	Os01g0642100,Os04g0576800,Os02g0705100,Os02g0815700,Os03g0421000,Os07g0622700
GO:0016787	hydrolase activity	molecular_function	0.91852	1	39	251	4065	20967	Os09g0135800,Os03g0116800,Os07g0622700,Os05g0129200,Os11g0195500,Os12g0420100,Os04g0576800,Os02g0815700,Os06g0156400,Os05g0279900,Os01g0666400,Os07g0631200,Os03g0421000,Os07g0629000,Os01g0296700,Os08g0425100,Os02g0696500,Os09g0532700,Os06g0696400,Novel02107,Os02g0732200,Os03g0100150,Os01g0840100,Os03g0708000,Os02g0285800,Os04g0604300,Os08g0160500,Novel00334,Os08g0450100,Os03g0176600,Os12g0270300,…
GO:0016071	mRNA metabolic process	biological_process	0.91954	1	1	251	215	20967	Os03g0308800
GO:0003678	DNA helicase activity	molecular_function	0.92017	1	1	251	260	20967	Os12g0270300
GO:0065008	regulation of biological quality	biological_process	0.9228	1	3	251	487	20967	Os04g0586100,Os07g0267300,Os03g0293000
GO:0004175	endopeptidase activity	molecular_function	0.92408	1	4	251	592	20967	Os10g0521900,Novel02107,Os03g0176600,Novel00334
GO:0042221	response to chemical stimulus	biological_process	0.92453	1	1	251	224	20967	Os11g0227800
GO:0003735	structural constituent of ribosome	molecular_function	0.92873	1	4	251	561	20967	Os07g0185900,Os05g0130600,Os12g0133050,Os08g0130500
GO:0005840	ribosome	cellular_component	0.92873	1	4	251	561	20967	Os07g0185900,Os05g0130600,Os12g0133050,Os08g0130500
GO:0008092	cytoskeletal protein binding	molecular_function	0.93006	1	10	251	1252	20967	Os03g0804200,Os02g0638650,Os11g0490300,Os12g0226700,Os12g0628100,Os08g0163400,Os02g0606600,Os04g0492800,Os07g0185900,Os09g0527900
GO:0022607	cellular component assembly	biological_process	0.93009	1	3	251	481	20967	Os03g0156700,Os03g0379300,Os01g0621300
GO:0006412	translation	biological_process	0.93068	1	6	251	787	20967	Os07g0185900,Os05g0130600,Os01g0842200,Os12g0133050,Os08g0130500,Os01g0949500
GO:0005739	mitochondrion	cellular_component	0.93279	1	2	251	357	20967	Os10g0528900,Os04g0604300
GO:0006461	protein complex assembly	biological_process	0.93348	1	1	251	227	20967	Os03g0156700
GO:0070271	protein complex biogenesis	biological_process	0.93348	1	1	251	227	20967	Os03g0156700
GO:0003674	molecular_function	molecular_function	0.93398	1	217	251	18789	20967	Os07g0132500,Os01g0840100,Os06g0679200,Os03g0265600,Os01g0842200,Os02g0175000,Os07g0629000,Os01g0159000,Os12g0226700,Os04g0350100,Os03g0421000,Os12g0623600,Os04g0625200,Os02g0696500,Os03g0646200,Os06g0141200,Os03g0133300,Os06g0156400,Os03g0374525,Os01g0585300,Os03g0161900,Os01g0666400,Os09g0527900,Os08g0501000,Os01g0511000,Os02g0649400,Novel01379,Os02g0606200,Os03g0116800,Os02g0606600,Os06g059040…
GO:0034622	cellular macromolecular complex assembly	biological_process	0.93664	1	1	251	226	20967	Os03g0156700
GO:0006778	porphyrin-containing compound metabolic process	biological_process	0.93802	1	1	251	236	20967	Os10g0430200
GO:0044444	cytoplasmic part	cellular_component	0.94099	1	14	251	1662	20967	Os03g0308800,Os08g0520700,Os10g0528900,Os09g0135800,Os04g0604300,Os11g0227800,Os11g0490300,Os12g0512100,Os08g0130500,Os12g0133050,Os02g0732200,Os05g0130600,Os03g0374525,Os07g0185900
GO:0009055	electron carrier activity	molecular_function	0.94297	1	1	251	225	20967	Os03g0835900
GO:0007010	cytoskeleton organization	biological_process	0.94368	1	9	251	1183	20967	Os07g0185900,Os04g0492800,Os09g0527900,Os12g0226700,Os11g0490300,Os03g0804200,Os02g0638650,Os02g0606600,Os08g0163400
GO:0019538	protein metabolic process	biological_process	0.94619	1	33	251	3662	20967	Os05g0548900,Os08g0501000,Os08g0130500,Os07g0412100,Os01g0585300,Os02g0815700,Os10g0468500,Os04g0576800,Os07g0622700,Os01g0775100,Os02g0732200,Os01g0695100,Os01g0904200,Os07g0132500,Os03g0308800,Os06g0141200,Os01g0842200,Os01g0601200,Os03g0421000,Os12g0133050,Os07g0185900,Os05g0130600,Os03g0822300,Os05g0327000,Os04g0568700,Os08g0160500,Os01g0949500,Os09g0571400,Os03g0322900,Os12g0588900,Os02g0594…
GO:0016874	ligase activity	molecular_function	0.94678	1	5	251	764	20967	Os02g0732200,Os07g0412100,Novel02107,Os07g0631200,Os02g0484200
GO:0006996	organelle organization	biological_process	0.94888	1	13	251	1616	20967	Os06g0679200,Os09g0527900,Os01g0775100,Os07g0185900,Os04g0492800,Os10g0528900,Os02g0606600,Os08g0163400,Os11g0490300,Os12g0226700,Os07g0629000,Os02g0638650,Os03g0804200
GO:0005737	cytoplasm	cellular_component	0.94993	1	20	251	2275	20967	Os12g0512100,Os12g0133050,Os08g0130500,Os07g0185900,Os05g0130600,Os03g0374525,Os03g0822300,Os08g0520700,Os04g0576800,Os11g0227800,Os04g0604300,Os09g0135800,Os08g0160500,Os03g0710700,Os02g0732200,Os03g0379300,Os01g0695100,Os03g0308800,Os10g0528900,Os11g0490300
GO:0031966	mitochondrial membrane	cellular_component	0.95006	1	1	251	242	20967	Os10g0528900
GO:1901137	carbohydrate derivative biosynthetic process	biological_process	0.95148	1	3	251	542	20967	Os02g0594900,Os03g0308800,Os01g0323600
GO:0009117	nucleotide metabolic process	biological_process	0.95305	1	2	251	396	20967	Os08g0512700,Os10g0430200
GO:0044707	single-multicellular organism process	biological_process	0.95362	1	2	251	429	20967	Os06g0155400,Os06g0683400
GO:0005488	binding	molecular_function	0.95387	1	142	251	13240	20967	Os03g0338400,Os08g0425100,Os04g0595700,Os09g0438000,Os03g0804200,Os02g0610500,Os12g0570700,Os05g0446900,Os02g0732200,Novel02107,Os10g0560400,Os08g0163400,Os11g0487600,Os03g0312500,Os02g0756600,Os05g0129200,Os01g0934400,Os12g0628100,Os09g0135800,Os06g0683400,Os08g0128000,Os06g0704600,Os10g0440000,Os09g0526600,Os02g0685200,Os07g0297400,Os01g0723500,Os03g0322900,Os03g0835900,Os05g0586600,Os07g063300…
GO:0043228	non-membrane-bounded organelle	cellular_component	0.95429	1	8	251	1076	20967	Os08g0130500,Os12g0133050,Os05g0130600,Os07g0185900,Os03g0312500,Os08g0512700,Os03g0387900,Os04g0568700
GO:0043232	intracellular non-membrane-bounded organelle	cellular_component	0.95429	1	8	251	1076	20967	Os03g0387900,Os04g0568700,Os08g0512700,Os03g0312500,Os07g0185900,Os05g0130600,Os12g0133050,Os08g0130500
GO:0042025	host cell nucleus	cellular_component	0.95526	1	1	251	256	20967	Os05g0568600
GO:0033647	host intracellular organelle	cellular_component	0.95609	1	1	251	259	20967	Os05g0568600
GO:0033648	host intracellular membrane-bounded organelle	cellular_component	0.95609	1	1	251	259	20967	Os05g0568600
GO:0006753	nucleoside phosphate metabolic process	biological_process	0.95701	1	2	251	404	20967	Os10g0430200,Os08g0512700
GO:0016310	phosphorylation	biological_process	0.9577	1	10	251	1513	20967	Os08g0501000,Os01g0904200,Os02g0575500,Os07g0132500,Os10g0468500,Os06g0694200,Os01g0601200,Os04g0382400,Os05g0327000,Os04g0350100
GO:0071822	protein complex subunit organization	biological_process	0.95776	1	1	251	264	20967	Os03g0156700
GO:0005740	mitochondrial envelope	cellular_component	0.95783	1	1	251	257	20967	Os10g0528900
GO:0009150	purine ribonucleotide metabolic process	biological_process	0.9586	1	1	251	266	20967	Os08g0512700
GO:1901135	carbohydrate derivative metabolic process	biological_process	0.95976	1	6	251	918	20967	Os01g0323600,Os12g0589100,Os03g0308800,Os04g0595700,Os02g0594900,Os08g0512700
GO:0065003	macromolecular complex assembly	biological_process	0.95993	1	1	251	267	20967	Os03g0156700
GO:0044267	cellular protein metabolic process	biological_process	0.95996	1	25	251	2982	20967	Os04g0568700,Os05g0327000,Os08g0160500,Os03g0822300,Os10g0468500,Os07g0412100,Os07g0185900,Os05g0130600,Os05g0548900,Os12g0133050,Os08g0501000,Os08g0130500,Os01g0842200,Os01g0601200,Os03g0308800,Os06g0141200,Os02g0594900,Os01g0695100,Os01g0904200,Os12g0588900,Os07g0132500,Os09g0571400,Os01g0949500,Os01g0775100,Os02g0732200
GO:0006163	purine nucleotide metabolic process	biological_process	0.96125	1	1	251	272	20967	Os08g0512700
GO:0033646	host intracellular part	cellular_component	0.96141	1	1	251	271	20967	Os05g0568600
GO:0043656	intracellular region of host	cellular_component	0.96141	1	1	251	271	20967	Os05g0568600
GO:0033036	macromolecule localization	biological_process	0.9625	1	6	251	955	20967	Os02g0606200,Os03g0322900,Os03g0710700,Os06g0679200,Os06g0268600,Os10g0528900
GO:0005102	receptor binding	molecular_function	0.96268	1	1	251	293	20967	Os06g0155400
GO:0009259	ribonucleotide metabolic process	biological_process	0.96293	1	1	251	274	20967	Os08g0512700
GO:0019693	ribose phosphate metabolic process	biological_process	0.96293	1	1	251	274	20967	Os08g0512700
GO:0044429	mitochondrial part	cellular_component	0.96776	1	1	251	278	20967	Os10g0528900
GO:0033643	host cell part	cellular_component	0.97023	1	1	251	294	20967	Os05g0568600
GO:0071702	organic substance transport	biological_process	0.97025	1	7	251	1093	20967	Os03g0710700,Os01g0878700,Os06g0268600,Os06g0679200,Os10g0528900,Os02g0606200,Os03g0322900
GO:0018995	host	cellular_component	0.9704	1	1	251	295	20967	Os05g0568600
GO:0043245	extraorganismal space	cellular_component	0.9704	1	1	251	295	20967	Os05g0568600
GO:0043657	host cell	cellular_component	0.9704	1	1	251	295	20967	Os05g0568600
GO:0044215	other organism	cellular_component	0.9704	1	1	251	295	20967	Os05g0568600
GO:0044216	other organism cell	cellular_component	0.9704	1	1	251	295	20967	Os05g0568600
GO:0044217	other organism part	cellular_component	0.9704	1	1	251	295	20967	Os05g0568600
GO:0046907	intracellular transport	biological_process	0.97158	1	4	251	759	20967	Os02g0606200,Os10g0528900,Os06g0268600,Os06g0679200
GO:0015979	photosynthesis	biological_process	0.97202	1	1	251	301	20967	Os01g0934400
GO:1901363	heterocyclic compound binding	molecular_function	0.97371	1	67	251	7162	20967	Os07g0297400,Os09g0526600,Os05g0560600,Os01g0723500,Os06g0592500,Os05g0408900,Os12g0270300,Os01g0788800,Os06g0268600,Os08g0520700,Os03g0718500,Os03g0745000,Os05g0586600,Os02g0484200,Os11g0227800,Os01g0775100,Os01g0263900,Os01g0695100,Os08g0425100,Os04g0595700,Os02g0744900,Os08g0546800,Os01g0601200,Os04g0382400,Os09g0447300,Os02g0704300,Os10g0440000,Os10g0531900,Os03g0312500,Os06g0593800,Os08g0163…
GO:0097159	organic cyclic compound binding	molecular_function	0.97405	1	67	251	7165	20967	Os06g0728700,Os03g0127500,Os12g0133050,Os06g0316800,Os02g0285800,Os10g0419300,Os04g0568700,Os05g0182600,Os03g0379300,Os10g0521900,Os01g0949500,Os11g0210300,Os03g0434500,Os05g0462000,Os01g0940100,Os03g0161900,Os01g0585300,Os10g0509700,Os08g0501000,Novel01379,Os03g0116800,Os10g0430200,Os02g0731300,Novel02310,Os03g0815100,Os10g0468500,Os07g0132500,Os01g0904200,Os12g0169400,Os07g0631200,Os01g0159000,…
GO:0017111	nucleoside-triphosphatase activity	molecular_function	0.97453	1	6	251	1119	20967	Os02g0285800,Os03g0116800,Os09g0135800,Os02g0732200,Os12g0270300,Os08g0425100
GO:0004518	nuclease activity	molecular_function	0.97528	1	1	251	324	20967	Os07g0631200
GO:0043933	macromolecular complex subunit organization	biological_process	0.97561	1	1	251	308	20967	Os03g0156700
GO:0016817	hydrolase activity, acting on acid anhydrides	molecular_function	0.97694	1	8	251	1355	20967	Os08g0425100,Os03g0116800,Os09g0135800,Os02g0285800,Os07g0629000,Os02g0732200,Os12g0270300,Os06g0316800
GO:0016462	pyrophosphatase activity	molecular_function	0.9783	1	6	251	1141	20967	Os12g0270300,Os02g0732200,Os08g0425100,Os02g0285800,Os09g0135800,Os03g0116800
GO:0000003	reproduction	biological_process	0.97845	1	2	251	490	20967	Os03g0379300,Os06g0704600
GO:0006886	intracellular protein transport	biological_process	0.97849	1	3	251	661	20967	Os10g0528900,Os06g0679200,Os06g0268600
GO:0016818	hydrolase activity, acting on acid anhydrides, in phosphorus-containing anhydrides	molecular_function	0.97856	1	7	251	1253	20967	Os08g0425100,Os02g0732200,Os12g0270300,Os09g0135800,Os03g0116800,Os02g0285800,Os07g0629000
GO:0006796	phosphate-containing compound metabolic process	biological_process	0.97866	1	15	251	2143	20967	Os02g0575500,Os01g0904200,Os07g0132500,Os08g0501000,Os01g0601200,Os05g0327000,Os04g0382400,Os11g0195500,Os10g0430200,Os04g0350100,Os03g0308800,Os10g0468500,Os03g0192700,Os08g0512700,Os06g0694200
GO:0048610	cellular process involved in reproduction	biological_process	0.97917	1	1	251	336	20967	Os06g0704600
GO:0006793	phosphorus metabolic process	biological_process	0.97935	1	15	251	2149	20967	Os07g0132500,Os02g0575500,Os01g0904200,Os08g0501000,Os04g0350100,Os05g0327000,Os01g0601200,Os04g0382400,Os11g0195500,Os10g0430200,Os03g0192700,Os08g0512700,Os06g0694200,Os10g0468500,Os03g0308800
GO:0035556	intracellular signal transduction	biological_process	0.9807	1	1	251	338	20967	Os09g0527900
GO:0016772	transferase activity, transferring phosphorus-containing groups	molecular_function	0.98663	1	16	251	2412	20967	Os06g0728700,Os08g0501000,Os11g0195500,Os04g0568700,Os10g0419300,Os10g0468500,Os12g0145700,Os01g0904200,Os05g0182600,Os07g0132500,Os01g0840100,Os02g0732200,Os01g0601200,Os01g0940100,Os04g0595700,Os03g0133300
GO:0003723	RNA binding	molecular_function	0.98695	1	4	251	842	20967	Os01g0949500,Os10g0419300,Os01g0695100,Os01g0842200
GO:0034613	cellular protein localization	biological_process	0.98734	1	3	251	721	20967	Os10g0528900,Os06g0268600,Os06g0679200
GO:0070727	cellular macromolecule localization	biological_process	0.98734	1	3	251	721	20967	Os06g0268600,Os06g0679200,Os10g0528900
GO:0051649	establishment of localization in cell	biological_process	0.98771	1	4	251	864	20967	Os02g0606200,Os10g0528900,Os06g0679200,Os06g0268600
GO:1901575	organic substance catabolic process	biological_process	0.98784	1	3	251	680	20967	Os03g0708000,Os10g0430200,Os12g0145700
GO:0017076	purine nucleotide binding	molecular_function	0.98814	1	24	251	3407	20967	Os06g0268600,Os06g0593800,Novel02310,Os10g0468500,Os11g0227800,Os02g0285800,Os02g0484200,Os03g0116800,Os04g0568700,Os02g0704300,Os12g0270300,Os08g0501000,Os06g0316800,Os08g0425100,Os04g0595700,Os01g0940100,Os07g0631200,Os04g0382400,Os01g0601200,Os07g0629000,Os12g0169400,Os05g0560600,Os07g0132500,Os01g0904200
GO:0036094	small molecule binding	molecular_function	0.98837	1	28	251	3812	20967	Os04g0595700,Os08g0425100,Os01g0940100,Os02g0744900,Os07g0631200,Os11g0210300,Os07g0629000,Os05g0408900,Os01g0601200,Os04g0382400,Os12g0169400,Os05g0560600,Os07g0132500,Os01g0904200,Os06g0593800,Os06g0268600,Os10g0468500,Novel02310,Os02g0484200,Os03g0116800,Os02g0285800,Os11g0227800,Os10g0430200,Os04g0568700,Os02g0704300,Os08g0501000,Os12g0270300,Os06g0316800
GO:0043168	anion binding	molecular_function	0.98882	1	28	251	3798	20967	Os08g0501000,Os12g0270300,Os02g0704300,Os06g0316800,Os02g0484200,Os03g0116800,Os02g0285800,Os11g0227800,Os10g0430200,Os04g0568700,Os06g0268600,Os06g0593800,Os10g0468500,Novel02310,Os07g0132500,Os01g0904200,Os05g0560600,Os07g0631200,Os07g0629000,Os05g0408900,Os01g0601200,Os04g0382400,Os08g0425100,Os04g0595700,Os01g0940100,Os02g0744900,Os05g0462000,Os03g0338400
GO:0032501	multicellular organismal process	biological_process	0.98967	1	2	251	567	20967	Os06g0683400,Os06g0155400
GO:0005198	structural molecule activity	molecular_function	0.99	1	6	251	1060	20967	Os07g0185900,Os05g0130600,Os12g0133050,Os02g0731300,Os08g0130500,Os02g0647300
GO:0001883	purine nucleoside binding	molecular_function	0.99017	1	23	251	3339	20967	Os07g0132500,Os01g0904200,Os05g0560600,Os07g0631200,Os07g0629000,Os04g0382400,Os01g0601200,Os01g0940100,Os08g0425100,Os04g0595700,Os12g0270300,Os08g0501000,Os02g0704300,Os06g0316800,Os03g0116800,Os02g0484200,Os02g0285800,Os11g0227800,Os04g0568700,Os06g0268600,Os06g0593800,Os10g0468500,Novel02310
GO:0032549	ribonucleoside binding	molecular_function	0.99017	1	23	251	3339	20967	Os12g0270300,Os08g0501000,Os02g0704300,Os06g0316800,Os06g0593800,Os06g0268600,Novel02310,Os10g0468500,Os11g0227800,Os02g0285800,Os03g0116800,Os02g0484200,Os04g0568700,Os05g0560600,Os07g0132500,Os01g0904200,Os04g0595700,Os08g0425100,Os01g0940100,Os07g0631200,Os01g0601200,Os04g0382400,Os07g0629000
GO:0032550	purine ribonucleoside binding	molecular_function	0.99017	1	23	251	3339	20967	Os05g0560600,Os01g0904200,Os07g0132500,Os04g0595700,Os08g0425100,Os01g0940100,Os07g0629000,Os01g0601200,Os04g0382400,Os07g0631200,Os06g0316800,Os08g0501000,Os02g0704300,Os12g0270300,Os10g0468500,Novel02310,Os06g0593800,Os06g0268600,Os04g0568700,Os03g0116800,Os02g0484200,Os02g0285800,Os11g0227800
GO:0016192	vesicle-mediated transport	biological_process	0.99026	1	1	251	431	20967	Os08g0249000
GO:0032555	purine ribonucleotide binding	molecular_function	0.9904	1	23	251	3343	20967	Os07g0132500,Os01g0904200,Os05g0560600,Os07g0631200,Os01g0601200,Os04g0382400,Os07g0629000,Os04g0595700,Os08g0425100,Os01g0940100,Os12g0270300,Os02g0704300,Os08g0501000,Os06g0316800,Os11g0227800,Os02g0285800,Os03g0116800,Os02g0484200,Os04g0568700,Os06g0268600,Os06g0593800,Novel02310,Os10g0468500
GO:0001882	nucleoside binding	molecular_function	0.9906	1	23	251	3347	20967	Os06g0316800,Os12g0270300,Os08g0501000,Os02g0704300,Novel02310,Os10g0468500,Os06g0268600,Os06g0593800,Os04g0568700,Os11g0227800,Os02g0285800,Os02g0484200,Os03g0116800,Os05g0560600,Os01g0904200,Os07g0132500,Os08g0425100,Os01g0940100,Os04g0595700,Os01g0601200,Os04g0382400,Os07g0629000,Os07g0631200
GO:0016887	ATPase activity	molecular_function	0.99068	1	2	251	656	20967	Os02g0732200,Os09g0135800
GO:0000166	nucleotide binding	molecular_function	0.99096	1	27	251	3763	20967	Os10g0430200,Os04g0568700,Os03g0116800,Os02g0484200,Os11g0227800,Os02g0285800,Os10g0468500,Novel02310,Os06g0268600,Os06g0593800,Os06g0316800,Os08g0501000,Os02g0704300,Os12g0270300,Os07g0629000,Os01g0601200,Os04g0382400,Os07g0631200,Os11g0210300,Os08g0425100,Os04g0595700,Os01g0940100,Os02g0744900,Os01g0904200,Os07g0132500,Os05g0560600,Os12g0169400
GO:1901265	nucleoside phosphate binding	molecular_function	0.99096	1	27	251	3763	20967	Os01g0904200,Os07g0132500,Os05g0560600,Os12g0169400,Os01g0601200,Os04g0382400,Os07g0629000,Os07g0631200,Os11g0210300,Os02g0744900,Os08g0425100,Os04g0595700,Os01g0940100,Os06g0316800,Os08g0501000,Os02g0704300,Os12g0270300,Os04g0568700,Os10g0430200,Os02g0285800,Os11g0227800,Os02g0484200,Os03g0116800,Novel02310,Os10g0468500,Os06g0593800,Os06g0268600
GO:0004386	helicase activity	molecular_function	0.99112	1	1	251	489	20967	Os12g0270300
GO:0032553	ribonucleotide binding	molecular_function	0.99205	1	23	251	3376	20967	Novel02310,Os10g0468500,Os06g0593800,Os06g0268600,Os04g0568700,Os02g0285800,Os11g0227800,Os03g0116800,Os02g0484200,Os06g0316800,Os12g0270300,Os02g0704300,Os08g0501000,Os04g0595700,Os08g0425100,Os01g0940100,Os01g0601200,Os04g0382400,Os07g0629000,Os07g0631200,Os05g0560600,Os01g0904200,Os07g0132500
GO:0051641	cellular localization	biological_process	0.99261	1	4	251	924	20967	Os10g0528900,Os06g0679200,Os06g0268600,Os02g0606200
GO:0016773	phosphotransferase activity, alcohol group as acceptor	molecular_function	0.9954	1	9	251	1756	20967	Os10g0468500,Os12g0145700,Os01g0940100,Os01g0601200,Os01g0840100,Os08g0501000,Os02g0732200,Os01g0904200,Os07g0132500
GO:0015031	protein transport	biological_process	0.99552	1	3	251	820	20967	Os10g0528900,Os06g0268600,Os06g0679200
GO:0045184	establishment of protein localization	biological_process	0.99552	1	3	251	820	20967	Os10g0528900,Os06g0679200,Os06g0268600
GO:0030554	adenyl nucleotide binding	molecular_function	0.99631	1	20	251	3196	20967	Os12g0270300,Os02g0704300,Os08g0501000,Os06g0316800,Os11g0227800,Os02g0484200,Os04g0568700,Os06g0593800,Os06g0268600,Novel02310,Os10g0468500,Os07g0132500,Os01g0904200,Os12g0169400,Os07g0631200,Os04g0382400,Os01g0601200,Os07g0629000,Os04g0595700,Os01g0940100
GO:0035639	purine ribonucleoside triphosphate binding	molecular_function	0.99647	1	20	251	3149	20967	Os07g0132500,Os01g0904200,Os05g0560600,Os07g0631200,Os01g0601200,Os04g0382400,Os07g0629000,Os08g0425100,Os04g0595700,Os01g0940100,Os12g0270300,Os02g0704300,Os08g0501000,Os06g0316800,Os02g0285800,Os03g0116800,Os02g0484200,Os04g0568700,Os06g0593800,Os10g0468500
GO:0032559	adenyl ribonucleotide binding	molecular_function	0.99727	1	19	251	3139	20967	Os04g0595700,Os01g0940100,Os07g0629000,Os01g0601200,Os04g0382400,Os07g0631200,Os01g0904200,Os07g0132500,Os10g0468500,Novel02310,Os06g0268600,Os06g0593800,Os04g0568700,Os02g0484200,Os11g0227800,Os06g0316800,Os12g0270300,Os08g0501000,Os02g0704300
GO:0008104	protein localization	biological_process	0.99729	1	3	251	873	20967	Os10g0528900,Os06g0268600,Os06g0679200
GO:0006468	protein phosphorylation	biological_process	0.99748	1	6	251	1429	20967	Os01g0601200,Os05g0327000,Os01g0904200,Os07g0132500,Os10g0468500,Os08g0501000
GO:0004672	protein kinase activity	molecular_function	0.99866	1	6	251	1524	20967	Os07g0132500,Os01g0904200,Os01g0601200,Os02g0732200,Os08g0501000,Os10g0468500
GO:0016301	kinase activity	molecular_function	0.99887	1	8	251	1826	20967	Os01g0904200,Os07g0132500,Os02g0732200,Os08g0501000,Os01g0601200,Os10g0468500,Os04g0595700,Os12g0145700
GO:0005524	ATP binding	molecular_function	0.99921	1	16	251	2935	20967	Os07g0132500,Os01g0904200,Os07g0631200,Os07g0629000,Os04g0382400,Os01g0601200,Os04g0595700,Os01g0940100,Os12g0270300,Os08g0501000,Os02g0704300,Os06g0316800,Os02g0484200,Os04g0568700,Os06g0593800,Os10g0468500
GO:0005515	protein binding	molecular_function	0.99937	1	44	251	5688	20967	Os03g0804200,Os01g0180000,Os02g0610500,Os07g0631200,Os12g0226700,Os03g0308800,Os03g0338400,Os02g0647300,Os10g0528900,Novel02107,Os06g0679200,Os12g0169400,Os02g0732200,Os02g0638650,Os09g0135800,Os12g0628100,Os03g0116800,Os10g0560400,Os10g0468500,Os08g0163400,Os02g0756600,Os02g0731300,Os02g0606600,Os10g0509700,Os06g0155400,Os03g0374525,Os02g0815700,Os09g0527900,Os08g0128000,Os11g0490300,Os04g048160…
