# Supplementary material for: Comparative transcriptome analysis of the cold resistance of the sterile rice line 33S
Source: PLoS One. 2022 Jan 14;17(1):e0261822. doi: 10.1371/journal.pone.0261822 (PMC8759683; doi:10.1371/journal.pone.0261822)
Supplement: S9 Table — (XLS) [file pone.0261822.s009.xls]

## Sheet: 33S-Cod vs 33S-CK
##Databases: KEGG PATHWAY
##Statistical test method: hypergeometric test / Fisher's exact test
##FDR correction method: Benjamini and Hochberg
Photosynthesis	KEGG PATHWAY	osa00195	14	79	1.09e-05	0.000733266	Os12g0420400|Os01g0501800|Os08g0119800|Os07g0105600|Os02g0103800|Os03g0333400|Os07g0141400|Os07g0513000|Os10g0461100|Os06g0101600|Os06g0107700|Os03g0659200|Os08g0200300|Os08g0347500	osa:4352085|osa:4324479|osa:4344539|osa:4342192|osa:4328000|osa:4332745|osa:4342370|osa:4343366|osa:4348816|osa:4339833|osa:4339874|osa:4333624|osa:4344899|osa:4345346|	4352085|4324479|4344539|4342192|4328000|4332745|4342370|4343366|4348816|4339833|4339874|4333624|4344899|4345346|	http://www.genome.jp/kegg-bin/show_pathway?osa00195/osa:4342370%09red/osa:4328000%09red/osa:4339874%09red/osa:4344899%09red/osa:4324479%09red/osa:4348816%09red/osa:4345346%09red/osa:4342192%09red/osa:4333624%09red/osa:4352085%09red/osa:4332745%09red/osa:4344539%09red/osa:4339833%09red/osa:4343366%09red
Glyoxylate and dicarboxylate metabolism	KEGG PATHWAY	osa00630	10	58	0.000243287	0.0081501	Os07g0152900|Os04g0659100|Os08g0502700|Os01g0764900|Os06g0486800|Os03g0131200|Os12g0291100|Os01g0228600|Os12g0274700|Os03g0786100	osa:4342420|osa:4337272|osa:4345962|osa:4326894|osa:4341069|osa:4331509|osa:4352014|osa:4327189|osa:4351966|osa:4334349|	4342420|4337272|4345962|4326894|4341069|4331509|4352014|4327189|4351966|4334349|	http://www.genome.jp/kegg-bin/show_pathway?osa00630/osa:4326894%09red/osa:4327189%09red/osa:4345962%09red/osa:4352014%09red/osa:4337272%09red/osa:4334349%09red/osa:4331509%09red/osa:4342420%09red/osa:4351966%09red/osa:4341069%09red
Carbon fixation in photosynthetic organisms	KEGG PATHWAY	osa00710	10	77	0.00175721	0.0392445	Os01g0208800|Os11g0171300|Os06g0608700|Os03g0169100|Os01g0208700|Os05g0496200|Os08g0366000|Os12g0274700|Os12g0291100|Os07g0176900	osa:4325531|osa:4349897|osa:4341496|osa:4331761|osa:4325531|osa:4341792|osa:4345387|osa:4351966|osa:4352014|osa:4342543|	4325531|4349897|4341496|4331761|4325531|4341792|4345387|4351966|4352014|4342543|	http://www.genome.jp/kegg-bin/show_pathway?osa00710/osa:4352014%09red/osa:4341496%09red/osa:4349897%09red/osa:4325531%09red/osa:4341792%09red/osa:4345387%09red/osa:4331761%09red/osa:4351966%09red/osa:4342543%09red
Starch and sucrose metabolism	KEGG PATHWAY	osa00500	14	145	0.003154	0.0528296	Os04g0474800|Os09g0457833|Os09g0457500|Os02g0744800|Os03g0401900|Os08g0473600|Os02g0528200|Os02g0744700|Os09g0255000|Os09g0457700|Os06g0229900|Os01g0633100|Os05g0580000|Os06g0229800	osa:4336145|osa:4347265|osa:9271949|osa:4330709|osa:4333062|osa:4345812|osa:4329532|osa:4330709|osa:4346527|osa:4347265|osa:4340567|osa:4326594|osa:4339718|osa:4340567|	4336145|4347265|9271949|4330709|4333062|4345812|4329532|4330709|4346527|4347265|4340567|4326594|4339718|4340567|	http://www.genome.jp/kegg-bin/show_pathway?osa00500/osa:9271949%09red/osa:4329532%09red/osa:4345812%09red/osa:4340567%09red/osa:4346527%09red/osa:4330709%09red/osa:4333062%09red/osa:4347265%09red/osa:4326594%09red/osa:4336145%09red/osa:4339718%09red
Carbon metabolism	KEGG PATHWAY	osa01200	18	225	0.00572233	0.0766792	Os11g0216000|Os03g0248600|Os01g0208800|Os11g0171300|Os06g0608700|Os11g0150100|Os03g0169100|Os08g0502700|Os06g0564700|Os01g0764900|Os06g0486800|Os12g0625000|Os05g0496200|Os08g0366000|Os01g0208700|Os12g0274700|Os12g0291100|Os07g0176900	osa:4350078|osa:4332253|osa:4325531|osa:4349897|osa:4341496|osa:4349782|osa:4331761|osa:4345962|osa:4341322|osa:4326894|osa:4341069|osa:4352839|osa:4341792|osa:4345387|osa:4325531|osa:4351966|osa:4352014|osa:4342543|	4350078|4332253|4325531|4349897|4341496|4349782|4331761|4345962|4341322|4326894|4341069|4352839|4341792|4345387|4325531|4351966|4352014|4342543|	http://www.genome.jp/kegg-bin/show_pathway?osa01200/osa:4326894%09red/osa:4331761%09red/osa:4345962%09red/osa:4350078%09red/osa:4332253%09red/osa:4341496%09red/osa:4352014%09red/osa:4349897%09red/osa:4349782%09red/osa:4325531%09red/osa:4352839%09red/osa:4341792%09red/osa:4345387%09red/osa:4341069%09red/osa:4351966%09red/osa:4342543%09red/osa:4341322%09red
Fructose and mannose metabolism	KEGG PATHWAY	osa00051	7	53	0.0077546	0.086593	Os08g0237200|Os09g0298100|Os11g0171300|Os06g0608700|Os05g0164100|Os08g0545200|Os08g0545300	osa:4327472|osa:4330512|osa:4349897|osa:4341496|osa:4337906|osa:4346217|osa:4346217|	4327472|4330512|4349897|4341496|4337906|4346217|4346217|	http://www.genome.jp/kegg-bin/show_pathway?osa00051/osa:4341496%09red/osa:4337906%09red/osa:4349897%09red/osa:4346217%09red/osa:4330512%09red/osa:4327472%09red
Metabolic pathways	KEGG PATHWAY	osa01100	78	1549	0.0178684	0.171026	Os04g0474800|Os01g0695300|Os03g0797400|Os08g0119800|Os05g0430800|Os02g0744800|Os12g0559200|Os08g0200300|Os03g0333400|Os06g0229800|Os02g0744700|Os03g0248600|Os02g0626100|Os09g0400300|Os12g0625000|Os08g0473600|Os01g0228600|Os12g0274700|Os05g0580000|Os07g0176900|Os11g0216000|Os07g0152900|Os03g0651000|Os05g0151000|Os03g0401900|Os09g0424300|Os06g0564700|Os06g0486800|Os02g0704000|Os02g0103800|Os02g0817…	osa:4336145|osa:4324245|osa:4334427|osa:4344539|osa:4338879|osa:4330709|osa:4352505|osa:4344899|osa:4332745|osa:4340567|osa:4330709|osa:4332253|osa:4330034|osa:4346989|osa:4352839|osa:4345812|osa:4327189|osa:4351966|osa:4339718|osa:4342543|osa:4350078|osa:4342420|osa:4333591|osa:4337831|osa:4333062|osa:4347103|osa:4341322|osa:4341069|osa:4330451|osa:4328000|osa:4331152|osa:4348816|osa:4346989|osa…	4336145|4324245|4334427|4344539|4338879|4330709|4352505|4344899|4332745|4340567|4330709|4332253|4330034|4346989|4352839|4345812|4327189|4351966|4339718|4342543|4350078|4342420|4333591|4337831|4333062|4347103|4341322|4341069|4330451|4328000|4331152|4348816|4346989|4351923|4341663|4345346|4346217|4339981|4331374|4352085|4331761|4337272|9271949|4349782|4341792|4346989|4345962|4342370|4333719|4343366…	http://www.genome.jp/kegg-bin/show_pathway?osa01100/osa:9271949%09red/osa:4339017%09red/osa:4339981%09red/osa:4332253%09red/osa:4346527%09red/osa:4347103%09red/osa:4324479%09red/osa:4331152%09red/osa:4324245%09red/osa:4325531%09red/osa:4352839%09red/osa:4348816%09red/osa:4332745%09red/osa:4326594%09red/osa:4338879%09red/osa:4345346%09red/osa:4333591%09red/osa:4341069%09red/osa:4342370%09red/osa:4…
Biosynthesis of secondary metabolites	KEGG PATHWAY	osa01110	42	779	0.0322179	0.269825	Os04g0474800|Os01g0695300|Os09g0400300|Os05g0430800|Os02g0744800|Os08g0502700|Os02g0744700|Os03g0248600|Os02g0626100|Os01g0228600|Os05g0580000|Os07g0176900|Os11g0216000|Os07g0152900|Os02g0704000|Os03g0169100|Os02g0817900|Os06g0646900|Os02g0570400|Os03g0112950|Os09g0400100|Os11g0150100|Os05g0496200|Os09g0400000|Os02g0528200|Os01g0633100|Os10g0166600|Os09g0400200|Os03g0786100|Os08g0237200|Os01g0857…	osa:4336145|osa:4324245|osa:4346989|osa:4338879|osa:4330709|osa:4345962|osa:4330709|osa:4332253|osa:4330034|osa:4327189|osa:4339718|osa:4342543|osa:4350078|osa:4342420|osa:4330451|osa:4331761|osa:4331152|osa:4341663|osa:4329724|osa:4331374|osa:4346989|osa:4349782|osa:4341792|osa:4346989|osa:4329532|osa:4326594|osa:4348172|osa:4346989|osa:4334349|osa:4327472|osa:4324755|osa:4349897|osa:4329098|osa…	4336145|4324245|4346989|4338879|4330709|4345962|4330709|4332253|4330034|4327189|4339718|4342543|4350078|4342420|4330451|4331761|4331152|4341663|4329724|4331374|4346989|4349782|4341792|4346989|4329532|4326594|4348172|4346989|4334349|4327472|4324755|4349897|4329098|4341496|4351684|4340567|4348636|4340567|4334427|4346723|4328485|4331509|	http://www.genome.jp/kegg-bin/show_pathway?osa01110/osa:4332253%09red/osa:4341496%09red/osa:4331152%09red/osa:4324245%09red/osa:4326594%09red/osa:4338879%09red/osa:4341663%09red/osa:4330034%09red/osa:4351684%09red/osa:4334349%09red/osa:4346989%09red/osa:4336145%09red/osa:4328485%09red/osa:4348172%09red/osa:4331761%09red/osa:4324755%09red/osa:4327189%09red/osa:4348636%09red/osa:4330451%09red/osa:4…
Nitrogen metabolism	KEGG PATHWAY	osa00910	3	27	0.106276	0.715629	Os01g0764900|Os01g0639900|Os04g0659100	osa:4326894|osa:4326583|osa:4337272|	4326894|4326583|4337272|	http://www.genome.jp/kegg-bin/show_pathway?osa00910/osa:4326894%09red/osa:4326583%09red/osa:4337272%09red
Biosynthesis of amino acids	KEGG PATHWAY	osa01230	12	207	0.136415	0.715629	Os11g0216000|Os11g0171300|Os02g0302400|Os06g0608700|Os11g0150100|Os03g0169100|Os06g0564700|Os03g0248600|Os12g0625000|Os05g0496200|Os04g0659100|Os07g0176900	osa:4350078|osa:4349897|osa:4329098|osa:4341496|osa:4349782|osa:4331761|osa:4341322|osa:4332253|osa:4352839|osa:4341792|osa:4337272|osa:4342543|	4350078|4349897|4329098|4341496|4349782|4331761|4341322|4332253|4352839|4341792|4337272|4342543|	http://www.genome.jp/kegg-bin/show_pathway?osa01230/osa:4331761%09red/osa:4350078%09red/osa:4332253%09red/osa:4341496%09red/osa:4349897%09red/osa:4349782%09red/osa:4337272%09red/osa:4352839%09red/osa:4341792%09red/osa:4342543%09red/osa:4329098%09red/osa:4341322%09red
Linoleic acid metabolism	KEGG PATHWAY	osa00591	2	15	0.136918	0.715629	Os12g0560200|Os12g0559200	osa:4352509|osa:4352505|	4352509|4352505|	http://www.genome.jp/kegg-bin/show_pathway?osa00591/osa:4352505%09red/osa:4352509%09red
Pentose phosphate pathway	KEGG PATHWAY	osa00030	4	48	0.137949	0.715629	Os06g0608700|Os03g0169100|Os11g0171300|Os07g0176900	osa:4341496|osa:4331761|osa:4349897|osa:4342543|	4341496|4331761|4349897|4342543|	http://www.genome.jp/kegg-bin/show_pathway?osa00030/osa:4341496%09red/osa:4331761%09red/osa:4349897%09red/osa:4342543%09red
Phenylpropanoid biosynthesis	KEGG PATHWAY	osa00940	8	125	0.138853	0.715629	Os04g0474800|Os03g0112950|Os02g0626100|Os09g0400100|Os09g0400000|Os09g0400300|Os09g0400200|Os02g0177600	osa:4336145|osa:4331374|osa:4330034|osa:4346989|osa:4346989|osa:4346989|osa:4346989|osa:4328485|	4336145|4331374|4330034|4346989|4346989|4346989|4346989|4328485|	http://www.genome.jp/kegg-bin/show_pathway?osa00940/osa:4346989%09red/osa:4336145%09red/osa:4328485%09red/osa:4330034%09red/osa:4331374%09red
Ubiquinone and other terpenoid-quinone biosynthesis	KEGG PATHWAY	osa00130	3	32	0.149534	0.715629	Os06g0646900|Os02g0302400|Os02g0177600	osa:4341663|osa:4329098|osa:4328485|	4341663|4329098|4328485|	http://www.genome.jp/kegg-bin/show_pathway?osa00130/osa:4341663%09red/osa:4328485%09red/osa:4329098%09red
DNA replication	KEGG PATHWAY	osa03030	4	54	0.182171	0.806798	Os02g0797400|Os11g0484300|Os02g0829100|Os03g0214100	osa:4331016|osa:4350526|osa:4331236|osa:4332052|	4331016|4350526|4331236|4332052|	http://www.genome.jp/kegg-bin/show_pathway?osa03030/osa:4331016%09red/osa:4332052%09red/osa:4331236%09red/osa:4350526%09red
Peroxisome	KEGG PATHWAY	osa04146	5	78	0.213187	0.806798	Os07g0152900|Os08g0561700|Os03g0131200|Os03g0786100|Os08g0502700	osa:4342420|osa:4346329|osa:4331509|osa:4334349|osa:4345962|	4342420|4346329|4331509|4334349|4345962|	http://www.genome.jp/kegg-bin/show_pathway?osa04146/osa:4346329%09red/osa:4331509%09red/osa:4345962%09red/osa:4334349%09red/osa:4342420%09red
Alanine, aspartate and glutamate metabolism	KEGG PATHWAY	osa00250	3	41	0.237878	0.806798	Os05g0430800|Os08g0502700|Os04g0659100	osa:4338879|osa:4345962|osa:4337272|	4338879|4345962|4337272|	http://www.genome.jp/kegg-bin/show_pathway?osa00250/osa:4337272%09red/osa:4338879%09red/osa:4345962%09red
Pentose and glucuronate interconversions	KEGG PATHWAY	osa00040	3	41	0.237878	0.806798	Os08g0545300|Os08g0545200|Os03g0169100	osa:4346217|osa:4346217|osa:4331761|	4346217|4346217|4331761|	http://www.genome.jp/kegg-bin/show_pathway?osa00040/osa:4331761%09red/osa:4346217%09red
Carotenoid biosynthesis	KEGG PATHWAY	osa00906	2	26	0.292161	0.806798	Os02g0817900|Os02g0704000	osa:4331152|osa:4330451|	4331152|4330451|	http://www.genome.jp/kegg-bin/show_pathway?osa00906/osa:4330451%09red/osa:4331152%09red
Riboflavin metabolism	KEGG PATHWAY	osa00740	1	8	0.296968	0.806798	Os05g0460600	osa:4339017|	4339017|	http://www.genome.jp/kegg-bin/show_pathway?osa00740/osa:4339017%09red
Glycosphingolipid biosynthesis - globo series	KEGG PATHWAY	osa00603	1	8	0.296968	0.806798	Os10g0493600	osa:4348988|	4348988|	http://www.genome.jp/kegg-bin/show_pathway?osa00603/osa:4348988%09red
ABC transporters	KEGG PATHWAY	osa02010	1	9	0.323975	0.806798	Os01g0695700	osa:9268765|	9268765|	http://www.genome.jp/kegg-bin/show_pathway?osa02010/osa:9268765%09red
Glycolysis / Gluconeogenesis	KEGG PATHWAY	osa00010	6	119	0.347465	0.806798	Os11g0216000|Os11g0171300|Os06g0608700|Os11g0150100|Os03g0248600|Os05g0496200	osa:4350078|osa:4349897|osa:4341496|osa:4349782|osa:4332253|osa:4341792|	4350078|4349897|4341496|4349782|4332253|4341792|	http://www.genome.jp/kegg-bin/show_pathway?osa00010/osa:4350078%09red/osa:4332253%09red/osa:4341496%09red/osa:4349897%09red/osa:4349782%09red/osa:4341792%09red
Thiamine metabolism	KEGG PATHWAY	osa00730	1	10	0.349947	0.806798	Os03g0679700	osa:4333719|	4333719|	http://www.genome.jp/kegg-bin/show_pathway?osa00730/osa:4333719%09red
Pyruvate metabolism	KEGG PATHWAY	osa00620	4	75	0.359992	0.806798	Os11g0216000|Os08g0366000|Os01g0208700|Os01g0208800	osa:4350078|osa:4345387|osa:4325531|osa:4325531|	4350078|4345387|4325531|4325531|	http://www.genome.jp/kegg-bin/show_pathway?osa00620/osa:4345387%09red/osa:4325531%09red/osa:4350078%09red
Homologous recombination	KEGG PATHWAY	osa03440	3	53	0.364466	0.806798	Novel00468|Os02g0829100|Os03g0214100	osa:4338690|osa:4331236|osa:4332052|	4338690|4331236|4332052|	http://www.genome.jp/kegg-bin/show_pathway?osa03440/osa:4338690%09red/osa:4331236%09red/osa:4332052%09red
Galactose metabolism	KEGG PATHWAY	osa00052	3	54	0.37502	0.806798	Os10g0493600|Os09g0323000|Os09g0255000	osa:4348988|osa:4346723|osa:4346527|	4348988|4346723|4346527|	http://www.genome.jp/kegg-bin/show_pathway?osa00052/osa:4346527%09red/osa:4348988%09red/osa:4346723%09red
Glycine, serine and threonine metabolism	KEGG PATHWAY	osa00260	3	55	0.385539	0.806798	Os01g0228600|Os11g0150100|Os08g0502700	osa:4327189|osa:4349782|osa:4345962|	4327189|4349782|4345962|	http://www.genome.jp/kegg-bin/show_pathway?osa00260/osa:4327189%09red/osa:4349782%09red/osa:4345962%09red
alpha-Linolenic acid metabolism	KEGG PATHWAY	osa00592	2	33	0.390952	0.806798	Os12g0560200|Os12g0559200	osa:4352509|osa:4352505|	4352509|4352505|	http://www.genome.jp/kegg-bin/show_pathway?osa00592/osa:4352505%09red/osa:4352509%09red
Amino sugar and nucleotide sugar metabolism	KEGG PATHWAY	osa00520	5	103	0.400068	0.806798	Os08g0237200|Os09g0323000|Os05g0580000|Os10g0417600|Os01g0633100	osa:4327472|osa:4346723|osa:4339718|osa:4348636|osa:4326594|	4327472|4346723|4339718|4348636|4326594|	http://www.genome.jp/kegg-bin/show_pathway?osa00520/osa:4326594%09red/osa:4327472%09red/osa:4339718%09red/osa:4348636%09red/osa:4346723%09red
Glutathione metabolism	KEGG PATHWAY	osa00480	4	80	0.403894	0.806798	Os02g0804900|Os06g0127900|Os12g0263000|Os08g0522400	osa:4340258|osa:4339981|osa:4351923|osa:4346078|	4340258|4339981|4351923|4346078|	http://www.genome.jp/kegg-bin/show_pathway?osa00480/osa:4346078%09red/osa:4340258%09red/osa:4351923%09red/osa:4339981%09red
Sulfur metabolism	KEGG PATHWAY	osa00920	2	35	0.418118	0.806798	Os12g0625000|Os06g0564700	osa:4352839|osa:4341322|	4352839|4341322|	http://www.genome.jp/kegg-bin/show_pathway?osa00920/osa:4352839%09red/osa:4341322%09red
Cyanoamino acid metabolism	KEGG PATHWAY	osa00460	2	36	0.431471	0.806798	Os01g0764900|Os04g0474800	osa:4326894|osa:4336145|	4326894|4336145|	http://www.genome.jp/kegg-bin/show_pathway?osa00460/osa:4326894%09red/osa:4336145%09red
Ascorbate and aldarate metabolism	KEGG PATHWAY	osa00053	2	36	0.431471	0.806798	Os08g0522400|Os10g0417600	osa:4346078|osa:4348636|	4346078|4348636|	http://www.genome.jp/kegg-bin/show_pathway?osa00053/osa:4346078%09red/osa:4348636%09red
Zeatin biosynthesis	KEGG PATHWAY	osa00908	1	14	0.444259	0.806798	Os10g0483500	osa:4348932|	4348932|	http://www.genome.jp/kegg-bin/show_pathway?osa00908/osa:4348932%09red
Limonene and pinene degradation	KEGG PATHWAY	osa00903	1	14	0.444259	0.806798	Os10g0166600	osa:4348172|	4348172|	http://www.genome.jp/kegg-bin/show_pathway?osa00903/osa:4348172%09red
Cysteine and methionine metabolism	KEGG PATHWAY	osa00270	4	85	0.447217	0.806798	Os09g0424300|Os12g0625000|Os02g0302400|Os06g0564700	osa:4347103|osa:4352839|osa:4329098|osa:4341322|	4347103|4352839|4329098|4341322|	http://www.genome.jp/kegg-bin/show_pathway?osa00270/osa:4347103%09red/osa:4352839%09red/osa:4329098%09red/osa:4341322%09red
Plant hormone signal transduction	KEGG PATHWAY	osa04075	8	184	0.457587	0.806798	Os04g0673300|Os11g0143300|Os12g0139400|Os02g0557800|Os05g0186100|Os03g0610900|Os12g0586100|Os06g0527800	osa:4337372|osa:4349747|osa:4351462|osa:4329677|osa:4338006|osa:4333435|osa:4352660|osa:4341193|	4337372|4349747|4351462|4329677|4338006|4333435|4352660|4341193|	http://www.genome.jp/kegg-bin/show_pathway?osa04075/osa:4352660%09red/osa:4349747%09red/osa:4333435%09red/osa:4337372%09red/osa:4338006%09red/osa:4341193%09red/osa:4351462%09red/osa:4329677%09red
Tropane, piperidine and pyridine alkaloid biosynthesis	KEGG PATHWAY	osa00960	1	16	0.486166	0.835208	Os02g0302400	osa:4329098|	4329098|	http://www.genome.jp/kegg-bin/show_pathway?osa00960/osa:4329098%09red
Mismatch repair	KEGG PATHWAY	osa03430	2	42	0.507909	0.850747	Os02g0829100|Os03g0214100	osa:4331236|osa:4332052|	4331236|4332052|	http://www.genome.jp/kegg-bin/show_pathway?osa03430/osa:4331236%09red/osa:4332052%09red
Stilbenoid, diarylheptanoid and gingerol biosynthesis	KEGG PATHWAY	osa00945	1	18	0.524921	0.857797	Os10g0166600	osa:4348172|	4348172|	http://www.genome.jp/kegg-bin/show_pathway?osa00945/osa:4348172%09red
Folate biosynthesis	KEGG PATHWAY	osa00790	1	19	0.543191	0.860066	Os02g0273100	osa:4328992|	4328992|	http://www.genome.jp/kegg-bin/show_pathway?osa00790/osa:4328992%09red
Isoquinoline alkaloid biosynthesis	KEGG PATHWAY	osa00950	1	20	0.560761	0.860066	Os02g0302400	osa:4329098|	4329098|	http://www.genome.jp/kegg-bin/show_pathway?osa00950/osa:4329098%09red
Terpenoid backbone biosynthesis	KEGG PATHWAY	osa00900	2	47	0.566284	0.860066	Os01g0695300|Os01g0857200	osa:4324245|osa:4324755|	4324245|4324755|	http://www.genome.jp/kegg-bin/show_pathway?osa00900/osa:4324755%09red/osa:4324245%09red
Tryptophan metabolism	KEGG PATHWAY	osa00380	1	21	0.577656	0.860066	Os03g0131200	osa:4331509|	4331509|	http://www.genome.jp/kegg-bin/show_pathway?osa00380/osa:4331509%09red
Sphingolipid metabolism	KEGG PATHWAY	osa00600	1	22	0.593904	0.865034	Os10g0493600	osa:4348988|	4348988|	http://www.genome.jp/kegg-bin/show_pathway?osa00600/osa:4348988%09red
Purine metabolism	KEGG PATHWAY	osa00230	5	135	0.628353	0.891939	Os02g0804900|Os11g0216000|Os05g0430800|Os06g0127900|Os05g0151000	osa:4340258|osa:4350078|osa:4338879|osa:4339981|osa:4337831|	4340258|4350078|4338879|4339981|4337831|	http://www.genome.jp/kegg-bin/show_pathway?osa00230/osa:4337831%09red/osa:4340258%09red/osa:4339981%09red/osa:4338879%09red/osa:4350078%09red
Circadian rhythm - plant	KEGG PATHWAY	osa04712	1	25	0.639001	0.891939	Os08g0157600	osa:4344703|	4344703|	http://www.genome.jp/kegg-bin/show_pathway?osa04712/osa:4344703%09red
Diterpenoid biosynthesis	KEGG PATHWAY	osa00904	1	27	0.666255	0.911002	Os02g0570400	osa:4329724|	4329724|	http://www.genome.jp/kegg-bin/show_pathway?osa00904/osa:4329724%09red
Ubiquitin mediated proteolysis	KEGG PATHWAY	osa04120	4	119	0.700584	0.938782	Os09g0321900|Os01g0369200|Os04g0667800|Os10g0456800	osa:4346713|osa:4325736|osa:4337331|osa:4348796|	4346713|4325736|4337331|4348796|	http://www.genome.jp/kegg-bin/show_pathway?osa04120/osa:4348796%09red/osa:4346713%09red/osa:4325736%09red/osa:4337331%09red
Arginine and proline metabolism	KEGG PATHWAY	osa00330	2	63	0.718666	0.941259	Os09g0424300|Os04g0659100	osa:4347103|osa:4337272|	4347103|4337272|	http://www.genome.jp/kegg-bin/show_pathway?osa00330/osa:4337272%09red/osa:4347103%09red
Phenylalanine metabolism	KEGG PATHWAY	osa00360	3	99	0.756435	0.941259	Os02g0626100|Os02g0302400|Os02g0177600	osa:4330034|osa:4329098|osa:4328485|	4330034|4329098|4328485|	http://www.genome.jp/kegg-bin/show_pathway?osa00360/osa:4328485%09red/osa:4329098%09red/osa:4330034%09red
Valine, leucine and isoleucine degradation	KEGG PATHWAY	osa00280	1	36	0.765627	0.941259	Os12g0183100	osa:4351684|	4351684|	http://www.genome.jp/kegg-bin/show_pathway?osa00280/osa:4351684%09red
Nucleotide excision repair	KEGG PATHWAY	osa03420	2	70	0.769763	0.941259	Os02g0829100|Os03g0214100	osa:4331236|osa:4332052|	4331236|4332052|	http://www.genome.jp/kegg-bin/show_pathway?osa03420/osa:4331236%09red/osa:4332052%09red
Tyrosine metabolism	KEGG PATHWAY	osa00350	1	37	0.774658	0.941259	Os02g0302400	osa:4329098|	4329098|	http://www.genome.jp/kegg-bin/show_pathway?osa00350/osa:4329098%09red
Phenylalanine, tyrosine and tryptophan biosynthesis	KEGG PATHWAY	osa00400	1	42	0.814868	0.941259	Os02g0302400	osa:4329098|	4329098|	http://www.genome.jp/kegg-bin/show_pathway?osa00400/osa:4329098%09red
Glycerolipid metabolism	KEGG PATHWAY	osa00561	1	43	0.822006	0.941259	Os10g0493600	osa:4348988|	4348988|	http://www.genome.jp/kegg-bin/show_pathway?osa00561/osa:4348988%09red
Pyrimidine metabolism	KEGG PATHWAY	osa00240	3	112	0.823762	0.941259	Os02g0804900|Os06g0127900|Os05g0151000	osa:4340258|osa:4339981|osa:4337831|	4340258|4339981|4337831|	http://www.genome.jp/kegg-bin/show_pathway?osa00240/osa:4337831%09red/osa:4340258%09red/osa:4339981%09red
RNA polymerase	KEGG PATHWAY	osa03020	1	44	0.82887	0.941259	Os05g0151000	osa:4337831|	4337831|	http://www.genome.jp/kegg-bin/show_pathway?osa03020/osa:4337831%09red
Protein export	KEGG PATHWAY	osa03060	1	56	0.893286	0.995545	Os03g0634000	osa:4333514|	4333514|	http://www.genome.jp/kegg-bin/show_pathway?osa03060/osa:4333514%09red
Protein processing in endoplasmic reticulum	KEGG PATHWAY	osa04141	5	203	0.906392	0.995545	Os01g0369200|Os02g0639800|Os01g0135900|Os04g0667800|Os07g0517100	osa:4325736|osa:4330106|osa:4325695|osa:4337331|osa:4343386|	4325736|4330106|4325695|4337331|4343386|	http://www.genome.jp/kegg-bin/show_pathway?osa04141/osa:4325736%09red/osa:4330106%09red/osa:4337331%09red/osa:4325695%09red/osa:4343386%09red
Oxidative phosphorylation	KEGG PATHWAY	osa00190	3	144	0.925562	0.999588	Os02g0768600|Os07g0513000|Os05g0438500	osa:4330852|osa:4343366|osa:4338911|	4330852|4343366|4338911|	http://www.genome.jp/kegg-bin/show_pathway?osa00190/osa:4330852%09red/osa:4338911%09red/osa:4343366%09red
RNA degradation	KEGG PATHWAY	osa03018	1	92	0.974222	0.999588	Os03g0248600	osa:4332253|	4332253|	http://www.genome.jp/kegg-bin/show_pathway?osa03018/osa:4332253%09red
Aminoacyl-tRNA biosynthesis	KEGG PATHWAY	osa00970	1	114	0.989212	0.999588	Os03g0651000	osa:4333591|	4333591|	http://www.genome.jp/kegg-bin/show_pathway?osa00970/osa:4333591%09red
Plant-pathogen interaction	KEGG PATHWAY	osa04626	1	130	0.994282	0.999588	Os02g0606600	osa:9269542|	9269542|	http://www.genome.jp/kegg-bin/show_pathway?osa04626/osa:9269542%09red
Ribosome	KEGG PATHWAY	osa03010	4	330	0.999105	0.999588	Os05g0568300|Os02g0754300|Os05g0292700|Novel01743	osa:4339648|osa:4330763|osa:3131422|osa:4343261|	4339648|4330763|3131422|4343261|	http://www.genome.jp/kegg-bin/show_pathway?osa03010/osa:4330763%09red/osa:4339648%09red/osa:3131422%09red/osa:4343261%09red
Spliceosome	KEGG PATHWAY	osa03040	1	196	0.999588	0.999588	Os09g0491756	osa:9268567|	9268567|	http://www.genome.jp/kegg-bin/show_pathway?osa03040/osa:9268567%09red
#Term	Database	ID	Input number	Background number	P-Value	Corrected P-Value	Input	KEGG_ID/KO	Entrez_ID	Hyperlink
--------------------
#Term	Database	ID	Input number	Background number	P-Value	Corrected P-Value	Input	KEGG_ID/KO	Entrez_ID	Hyperlink
--------------------
#Term	Database	ID	Input number	Background number	P-Value	Corrected P-Value	Input	KEGG_ID/KO	Entrez_ID	Hyperlink
--------------------
