# Supplementary material for: Comparative transcriptome analysis of the cold resistance of the sterile rice line 33S
Source: PLoS One. 2022 Jan 14;17(1):e0261822. doi: 10.1371/journal.pone.0261822 (PMC8759683; doi:10.1371/journal.pone.0261822)
Supplement: S10 Table — (XLS) [file pone.0261822.s010.xls]

##Databases: KEGG PATHWAY
##Statistical test method: hypergeometric test / Fisher's exact test
##FDR correction method: Benjamini and Hochberg
#Term	Database	ID	Input number	Background number	P-Value	Corrected P-Value	Input	KEGG_ID/KO	Entrez_ID	Hyperlink
Photosynthesis - antenna proteins	KEGG PATHWAY	osa00196	4	15	0.001128606	0.068844945	Os01g0600900|Os09g0296800|Os07g0562700|Os03g0592500	osa:4324599|osa:4346649|osa:4343604|osa:4333359|	4324599|4346649|4343604|4333359|	http://www.genome.jp/kegg-bin/show_pathway?osa00196/osa:4333359%09red/osa:4343604%09red/osa:4346649%09red/osa:4324599%09red
Terpenoid backbone biosynthesis	KEGG PATHWAY	osa00900	5	47	0.009638945	0.232239065	Os08g0512700|Os02g0744900|Os12g0271700|Os05g0408900|Os01g0642100	osa:4346017|osa:4330711|osa:4351957|osa:4338768|osa:4326560|	4346017|4330711|4351957|4338768|4326560|	http://www.genome.jp/kegg-bin/show_pathway?osa00900/osa:4330711%09red/osa:4338768%09red/osa:4326560%09red/osa:4351957%09red/osa:4346017%09red
Starch and sucrose metabolism	KEGG PATHWAY	osa00500	9	145	0.015753306	0.232239065	Os02g0744800|Os05g0365700|Os07g0624600|Os08g0450100|Os08g0526100|Os02g0744700|Os06g0222100|Os01g0940100|Os03g0401900	osa:4330709|osa:4338556|osa:4343959|osa:4345722|osa:4346094|osa:4330709|osa:4340524|osa:4326516|osa:4333062|	4330709|4338556|4343959|4345722|4346094|4330709|4340524|4326516|4333062|	http://www.genome.jp/kegg-bin/show_pathway?osa00500/osa:4346094%09red/osa:4326516%09red/osa:4338556%09red/osa:4330709%09red/osa:4345722%09red/osa:4340524%09red/osa:4333062%09red/osa:4343959%09red
Porphyrin and chlorophyll metabolism	KEGG PATHWAY	osa00860	4	35	0.016180132	0.232239065	Os10g0567400|Os02g0744900|Os06g0704600|Os04g0678700	osa:4349433|osa:4330711|osa:4341997|osa:4337415|	4349433|4330711|4341997|4337415|	http://www.genome.jp/kegg-bin/show_pathway?osa00860/osa:4330711%09red/osa:4349433%09red/osa:4337415%09red/osa:4341997%09red
Phenylpropanoid biosynthesis	KEGG PATHWAY	osa00940	8	125	0.019035989	0.232239065	Os02g0626100|Os09g0400100|Os05g0365700|Os01g0327400|Os10g0430200|Os09g0400000|Os09g0400300|Os09g0400200	osa:4330034|osa:4346989|osa:4338556|osa:4326970|osa:4348690|osa:4346989|osa:4346989|osa:4346989|	4330034|4346989|4338556|4326970|4348690|4346989|4346989|4346989|	http://www.genome.jp/kegg-bin/show_pathway?osa00940/osa:4346989%09red/osa:4348690%09red/osa:4326970%09red/osa:4338556%09red/osa:4330034%09red
Biosynthesis of unsaturated fatty acids	KEGG PATHWAY	osa01040	4	40	0.024237157	0.246411096	Os03g0290300|Os08g0440900|Os01g0880800|Os07g0170033	osa:4332500|osa:4345686|osa:4324844|osa:9270991|	4332500|4345686|4324844|9270991|	http://www.genome.jp/kegg-bin/show_pathway?osa01040/osa:4324844%09red/osa:4332500%09red/osa:4345686%09red/osa:9270991%09red
Biosynthesis of secondary metabolites	KEGG PATHWAY	osa01110	29	779	0.032232078	0.26927908	Os10g0533500|Os02g0744900|Os01g0323600|Os02g0744800|Os02g0744700|Os05g0408900|Os03g0192700|Os01g0940100|Os12g0145700|Os02g0601300|Os11g0210300|Os11g0591200|Os05g0365700|Os12g0271700|Os01g0327400|Os10g0430200|Os04g0678700|Os09g0400100|Os02g0771600|Os09g0400000|Os08g0512700|Os12g0169600|Os03g0291500|Os06g0704600|Os09g0400200|Os02g0626100|Os04g0578400|Os10g0567400|Os09g0400300	osa:4349224|osa:4330711|osa:4337733|osa:4330709|osa:4330709|osa:4338768|osa:4331917|osa:4326516|osa:4351493|osa:4329892|osa:4350053|osa:4350817|osa:4338556|osa:4351957|osa:4326970|osa:4348690|osa:4337415|osa:4346989|osa:4330873|osa:4346989|osa:4346017|osa:4349897|osa:4340706|osa:4341997|osa:4346989|osa:4330034|osa:4336753|osa:4349433|osa:4346989|	4349224|4330711|4337733|4330709|4330709|4338768|4331917|4326516|4351493|4329892|4350053|4350817|4338556|4351957|4326970|4348690|4337415|4346989|4330873|4346989|4346017|4349897|4340706|4341997|4346989|4330034|4336753|4349433|4346989|	http://www.genome.jp/kegg-bin/show_pathway?osa01110/osa:4330711%09red/osa:4348690%09red/osa:4326516%09red/osa:4331917%09red/osa:4346017%09red/osa:4341997%09red/osa:4337415%09red/osa:4330873%09red/osa:4349433%09red/osa:4336753%09red/osa:4337733%09red/osa:4338556%09red/osa:4346989%09red/osa:4350817%09red/osa:4329892%09red/osa:4350053%09red/osa:4349224%09red/osa:4330709%09red/osa:4340706%09red/osa:4…
Thiamine metabolism	KEGG PATHWAY	osa00730	2	10	0.035315289	0.26927908	Os03g0679700|Os05g0408900	osa:4333719|osa:4338768|	4333719|4338768|	http://www.genome.jp/kegg-bin/show_pathway?osa00730/osa:4333719%09red/osa:4338768%09red
Cysteine and methionine metabolism	KEGG PATHWAY	osa00270	5	85	0.07644656	0.518137794	Os11g0484000|Os01g0323600|Os09g0424300|Os02g0771600|Os06g0564700	osa:4350524|osa:4337733|osa:4347103|osa:4330873|osa:4341322|	4350524|4337733|4347103|4330873|4341322|	http://www.genome.jp/kegg-bin/show_pathway?osa00270/osa:4337733%09red/osa:4347103%09red/osa:4350524%09red/osa:4330873%09red/osa:4341322%09red
Metabolic pathways	KEGG PATHWAY	osa01100	48	1549	0.102028598	0.622374447	Os10g0533500|Os02g0744900|Os01g0323600|Os09g0424300|Os07g0170033|Os02g0744800|Os08g0526100|Os02g0744700|Os12g0589100|Os12g0623600|Os03g0192700|Os01g0940100|Os12g0145700|Os02g0601300|Os04g0595700|Os11g0210300|Os02g0771600|Os05g0365700|Os07g0624600|Os08g0450100|Os01g0327400|Os10g0430200|Os06g0564700|Os06g0222100|Os01g0102000|Os01g0600900|Os09g0400100|Os03g0592500|Os09g0400000|Os08g0512700|Os03g0708…	osa:4349224|osa:4330711|osa:4337733|osa:4347103|osa:9270991|osa:4330709|osa:4346094|osa:4330709|osa:4352670|osa:4352829|osa:4331917|osa:4326516|osa:4351493|osa:4329892|osa:9268984|osa:4350053|osa:4330873|osa:4338556|osa:4343959|osa:4345722|osa:4326970|osa:4348690|osa:4341322|osa:4340524|osa:4326465|osa:4324599|osa:4346989|osa:4333359|osa:4346989|osa:4346017|osa:4333862|osa:4329853|osa:4343604|osa…	4349224|4330711|4337733|4347103|9270991|4330709|4346094|4330709|4352670|4352829|4331917|4326516|4351493|4329892|9268984|4350053|4330873|4338556|4343959|4345722|4326970|4348690|4341322|4340524|4326465|4324599|4346989|4333359|4346989|4346017|4333862|4329853|4343604|4340706|4341997|4337415|4346989|4330034|4333719|4342395|4336753|4349897|4349433|4338768|4350524|4333062|4352015|4346989|	http://www.genome.jp/kegg-bin/show_pathway?osa01100/osa:4333359%09red/osa:4330711%09red/osa:4346094%09red/osa:4326516%09red/osa:4331917%09red/osa:4347103%09red/osa:4348690%09red/osa:4329853%09red/osa:4341997%09red/osa:4346017%09red/osa:4337415%09red/osa:4330873%09red/osa:4349433%09red/osa:4352670%09red/osa:4336753%09red/osa:4352015%09red/osa:4333862%09red/osa:4337733%09red/osa:4342395%09red/osa:4…
Ether lipid metabolism	KEGG PATHWAY	osa00565	2	22	0.121530622	0.623009122	Os03g0708000|Os01g0102000	osa:4333862|osa:4326465|	4333862|4326465|	http://www.genome.jp/kegg-bin/show_pathway?osa00565/osa:4333862%09red/osa:4326465%09red
Fatty acid metabolism	KEGG PATHWAY	osa01212	4	72	0.124581358	0.623009122	Os03g0290300|Os08g0440900|Os01g0880800|Os07g0170033	osa:4332500|osa:4345686|osa:4324844|osa:9270991|	4332500|4345686|4324844|9270991|	http://www.genome.jp/kegg-bin/show_pathway?osa01212/osa:4324844%09red/osa:4332500%09red/osa:4345686%09red/osa:9270991%09red
Carbon fixation in photosynthetic organisms	KEGG PATHWAY	osa00710	4	77	0.147168747	0.623009122	Os12g0169600|Os02g0601300|Os04g0595700|Os12g0291350	osa:4349897|osa:4329892|osa:9268984|osa:4352015|	4349897|4329892|9268984|4352015|	http://www.genome.jp/kegg-bin/show_pathway?osa00710/osa:4349897%09red/osa:4352015%09red/osa:9268984%09red/osa:4329892%09red
Circadian rhythm - plant	KEGG PATHWAY	osa04712	2	25	0.147326711	0.623009122	Os02g0618200|Os08g0157600	osa:4330000|osa:4344703|	4330000|4344703|	http://www.genome.jp/kegg-bin/show_pathway?osa04712/osa:4344703%09red/osa:4330000%09red
Carotenoid biosynthesis	KEGG PATHWAY	osa00906	2	26	0.156158081	0.623009122	Os10g0533500|Os04g0578400	osa:4349224|osa:4336753|	4349224|4336753|	http://www.genome.jp/kegg-bin/show_pathway?osa00906/osa:4349224%09red/osa:4336753%09red
Protein processing in endoplasmic reticulum	KEGG PATHWAY	osa04141	8	203	0.163412229	0.623009122	Os06g0219500|Os01g0895600|Os02g0758000|Os01g0840100|Os03g0832200|Os01g0184100|Os03g0799900|Os11g0703900	osa:4340508|osa:4339262|osa:4330786|osa:4327388|osa:4334675|osa:4325341|osa:4342601|osa:4351208|	4340508|4339262|4330786|4327388|4334675|4325341|4342601|4351208|	http://www.genome.jp/kegg-bin/show_pathway?osa04141/osa:4327388%09red/osa:4339262%09red/osa:4334675%09red/osa:4351208%09red/osa:4325341%09red/osa:4342601%09red/osa:4330786%09red/osa:4340508%09red
Glycolysis / Gluconeogenesis	KEGG PATHWAY	osa00010	5	119	0.202876524	0.700945278	Os01g0940100|Os11g0210300|Os12g0169600|Os02g0601300|Os12g0145700	osa:4326516|osa:4350053|osa:4349897|osa:4329892|osa:4351493|	4326516|4350053|4349897|4329892|4351493|	http://www.genome.jp/kegg-bin/show_pathway?osa00010/osa:4350053%09red/osa:4326516%09red/osa:4349897%09red/osa:4351493%09red/osa:4329892%09red
Plant hormone signal transduction	KEGG PATHWAY	osa04075	7	184	0.206836312	0.700945278	Os01g0221100|Os01g0583100|Os11g0143300|Os12g0139400|Os02g0557800|Os05g0186100|Os05g0457200	osa:4324650|osa:4339797|osa:4349747|osa:4351462|osa:4329677|osa:4338006|osa:4327465|	4324650|4339797|4349747|4351462|4329677|4338006|4327465|	http://www.genome.jp/kegg-bin/show_pathway?osa04075/osa:4324650%09red/osa:4339797%09red/osa:4349747%09red/osa:4338006%09red/osa:4351462%09red/osa:4329677%09red/osa:4327465%09red
Carbon metabolism	KEGG PATHWAY	osa01200	8	225	0.234259522	0.730717295	Os06g0564700|Os01g0764900|Os12g0169600|Os01g0940100|Os12g0145700|Os02g0601300|Os04g0595700|Os12g0291350	osa:4341322|osa:4326894|osa:4349897|osa:4326516|osa:4351493|osa:4329892|osa:9268984|osa:4352015|	4341322|4326894|4349897|4326516|4351493|4329892|9268984|4352015|	http://www.genome.jp/kegg-bin/show_pathway?osa01200/osa:4326894%09red/osa:4326516%09red/osa:4352015%09red/osa:4349897%09red/osa:4351493%09red/osa:9268984%09red/osa:4341322%09red/osa:4329892%09red
Cyanoamino acid metabolism	KEGG PATHWAY	osa00460	2	36	0.248263542	0.730717295	Os01g0764900|Os05g0365700	osa:4326894|osa:4338556|	4326894|4338556|	http://www.genome.jp/kegg-bin/show_pathway?osa00460/osa:4326894%09red/osa:4338556%09red
Arachidonic acid metabolism	KEGG PATHWAY	osa00590	1	12	0.282455624	0.730717295	Os03g0708000	osa:4333862|	4333862|	http://www.genome.jp/kegg-bin/show_pathway?osa00590/osa:4333862%09red
Degradation of aromatic compounds	KEGG PATHWAY	osa01220	1	12	0.282455624	0.730717295	Os11g0210300	osa:4350053|	4350053|	http://www.genome.jp/kegg-bin/show_pathway?osa01220/osa:4350053%09red
Fatty acid biosynthesis	KEGG PATHWAY	osa00061	2	40	0.285877574	0.730717295	Os01g0880800|Os07g0170033	osa:4324844|osa:9270991|	4324844|9270991|	http://www.genome.jp/kegg-bin/show_pathway?osa00061/osa:4324844%09red/osa:9270991%09red
Other glycan degradation	KEGG PATHWAY	osa00511	1	14	0.318206513	0.730717295	Os10g0140200	osa:4348080|	4348080|	http://www.genome.jp/kegg-bin/show_pathway?osa00511/osa:4348080%09red
Sulfur relay system	KEGG PATHWAY	osa04122	1	14	0.318206513	0.730717295	Os12g0588900	osa:4352669|	4352669|	http://www.genome.jp/kegg-bin/show_pathway?osa04122/osa:4352669%09red
Zeatin biosynthesis	KEGG PATHWAY	osa00908	1	14	0.318206513	0.730717295	Novel01039	osa:4348932|	4348932|	http://www.genome.jp/kegg-bin/show_pathway?osa00908/osa:4348932%09red
Inositol phosphate metabolism	KEGG PATHWAY	osa00562	2	45	0.332587919	0.730717295	Os01g0102000|Os03g0192700	osa:4326465|osa:4331917|	4326465|4331917|	http://www.genome.jp/kegg-bin/show_pathway?osa00562/osa:4326465%09red/osa:4331917%09red
Linoleic acid metabolism	KEGG PATHWAY	osa00591	1	15	0.335411217	0.730717295	Os03g0708000	osa:4333862|	4333862|	http://www.genome.jp/kegg-bin/show_pathway?osa00591/osa:4333862%09red
Taurine and hypotaurine metabolism	KEGG PATHWAY	osa00430	1	16	0.352183642	0.740800075	Os12g0623600	osa:4352829|	4352829|	http://www.genome.jp/kegg-bin/show_pathway?osa00430/osa:4352829%09red
Folate biosynthesis	KEGG PATHWAY	osa00790	1	19	0.400014045	0.791404155	Os02g0273100	osa:4328992|	4328992|	http://www.genome.jp/kegg-bin/show_pathway?osa00790/osa:4328992%09red
Fructose and mannose metabolism	KEGG PATHWAY	osa00051	2	53	0.405267286	0.791404155	Os01g0940100|Os12g0169600	osa:4326516|osa:4349897|	4326516|4349897|	http://www.genome.jp/kegg-bin/show_pathway?osa00051/osa:4326516%09red/osa:4349897%09red
Biotin metabolism	KEGG PATHWAY	osa00780	1	20	0.415162836	0.791404155	Os07g0170033	osa:9270991|	9270991|	http://www.genome.jp/kegg-bin/show_pathway?osa00780/osa:9270991%09red
Plant-pathogen interaction	KEGG PATHWAY	osa04626	4	130	0.437968954	0.805118223	Os01g0949500|Os02g0606600|Os04g0492800|Os05g0223000	osa:4325762|osa:9269542|osa:4336258|osa:4325693|	4325762|9269542|4336258|4325693|	http://www.genome.jp/kegg-bin/show_pathway?osa04626/osa:4325693%09red/osa:4325762%09red/osa:9269542%09red/osa:4336258%09red
Glyoxylate and dicarboxylate metabolism	KEGG PATHWAY	osa00630	2	58	0.448754419	0.805118223	Os01g0764900|Os12g0291350	osa:4326894|osa:4352015|	4326894|4352015|	http://www.genome.jp/kegg-bin/show_pathway?osa00630/osa:4326894%09red/osa:4352015%09red
Fatty acid elongation	KEGG PATHWAY	osa00062	1	24	0.472043787	0.819643006	Os11g0591200	osa:4350817|	4350817|	http://www.genome.jp/kegg-bin/show_pathway?osa00062/osa:4350817%09red
Endocytosis	KEGG PATHWAY	osa04144	3	103	0.502163257	0.819643006	Os01g0840100|Os11g0703900|Os08g0425100	osa:4327388|osa:4351208|osa:4345610|	4327388|4351208|4345610|	http://www.genome.jp/kegg-bin/show_pathway?osa04144/osa:4351208%09red/osa:4345610%09red/osa:4327388%09red
Nitrogen metabolism	KEGG PATHWAY	osa00910	1	27	0.511058497	0.819643006	Os01g0764900	osa:4326894|	4326894|	http://www.genome.jp/kegg-bin/show_pathway?osa00910/osa:4326894%09red
Glycerophospholipid metabolism	KEGG PATHWAY	osa00564	2	68	0.530035209	0.819643006	Os03g0708000|Os01g0102000	osa:4333862|osa:4326465|	4333862|4326465|	http://www.genome.jp/kegg-bin/show_pathway?osa00564/osa:4333862%09red/osa:4326465%09red
alpha-Linolenic acid metabolism	KEGG PATHWAY	osa00592	1	33	0.580684515	0.819643006	Os03g0708000	osa:4333862|	4333862|	http://www.genome.jp/kegg-bin/show_pathway?osa00592/osa:4333862%09red
N-Glycan biosynthesis	KEGG PATHWAY	osa00510	1	35	0.601624931	0.819643006	Os02g0594900	osa:4329853|	4329853|	http://www.genome.jp/kegg-bin/show_pathway?osa00510/osa:4329853%09red
Sulfur metabolism	KEGG PATHWAY	osa00920	1	35	0.601624931	0.819643006	Os06g0564700	osa:4341322|	4341322|	http://www.genome.jp/kegg-bin/show_pathway?osa00920/osa:4341322%09red
Photosynthesis	KEGG PATHWAY	osa00195	2	79	0.609621659	0.819643006	Os03g0835900|Os07g0147500	osa:4334701|osa:4342395|	4334701|4342395|	http://www.genome.jp/kegg-bin/show_pathway?osa00195/osa:4342395%09red/osa:4334701%09red
Phagosome	KEGG PATHWAY	osa04145	2	80	0.616327648	0.819643006	Os01g0895600|Os03g0832200	osa:4339262|osa:4334675|	4339262|4334675|	http://www.genome.jp/kegg-bin/show_pathway?osa04145/osa:4339262%09red/osa:4334675%09red
Tyrosine metabolism	KEGG PATHWAY	osa00350	1	37	0.621523989	0.819643006	Os11g0210300	osa:4350053|	4350053|	http://www.genome.jp/kegg-bin/show_pathway?osa00350/osa:4350053%09red
Biosynthesis of amino acids	KEGG PATHWAY	osa01230	5	207	0.622509482	0.819643006	Os12g0145700|Os01g0323600|Os02g0601300|Os12g0169600|Os06g0564700	osa:4351493|osa:4337733|osa:4329892|osa:4349897|osa:4341322|	4351493|4337733|4329892|4349897|4341322|	http://www.genome.jp/kegg-bin/show_pathway?osa01230/osa:4337733%09red/osa:4329892%09red/osa:4349897%09red/osa:4351493%09red/osa:4341322%09red
Basal transcription factors	KEGG PATHWAY	osa03022	1	41	0.658401759	0.819643006	Os12g0580300	osa:4352633|	4352633|	http://www.genome.jp/kegg-bin/show_pathway?osa03022/osa:4352633%09red
Alanine, aspartate and glutamate metabolism	KEGG PATHWAY	osa00250	1	41	0.658401759	0.819643006	Os03g0291500	osa:4340706|	4340706|	http://www.genome.jp/kegg-bin/show_pathway?osa00250/osa:4340706%09red
Fatty acid degradation	KEGG PATHWAY	osa00071	1	41	0.658401759	0.819643006	Os11g0210300	osa:4350053|	4350053|	http://www.genome.jp/kegg-bin/show_pathway?osa00071/osa:4350053%09red
Pentose and glucuronate interconversions	KEGG PATHWAY	osa00040	1	41	0.658401759	0.819643006	Os08g0450100	osa:4345722|	4345722|	http://www.genome.jp/kegg-bin/show_pathway?osa00040/osa:4345722%09red
Pentose phosphate pathway	KEGG PATHWAY	osa00030	1	48	0.714535431	0.853181805	Os12g0169600	osa:4349897|	4349897|	http://www.genome.jp/kegg-bin/show_pathway?osa00030/osa:4349897%09red
Phenylalanine metabolism	KEGG PATHWAY	osa00360	2	99	0.72735725	0.853181805	Os01g0327400|Os02g0626100	osa:4326970|osa:4330034|	4326970|4330034|	http://www.genome.jp/kegg-bin/show_pathway?osa00360/osa:4326970%09red/osa:4330034%09red
Amino sugar and nucleotide sugar metabolism	KEGG PATHWAY	osa00520	2	103	0.746955216	0.853181805	Os01g0940100|Os08g0526100	osa:4326516|osa:4346094|	4326516|4346094|	http://www.genome.jp/kegg-bin/show_pathway?osa00520/osa:4346094%09red/osa:4326516%09red
Spliceosome	KEGG PATHWAY	osa03040	4	196	0.747079202	0.853181805	Os11g0703900|Os10g0328700|Os10g0328600|Os01g0840100	osa:4351208|osa:4348330|osa:4348330|osa:4327388|	4351208|4348330|4348330|4327388|	http://www.genome.jp/kegg-bin/show_pathway?osa03040/osa:4351208%09red/osa:4348330%09red/osa:4327388%09red
Galactose metabolism	KEGG PATHWAY	osa00052	1	54	0.755275696	0.853181805	Os01g0940100	osa:4326516|	4326516|	http://www.genome.jp/kegg-bin/show_pathway?osa00052/osa:4326516%09red
Arginine and proline metabolism	KEGG PATHWAY	osa00330	1	63	0.805786722	0.893690728	Os09g0424300	osa:4347103|	4347103|	http://www.genome.jp/kegg-bin/show_pathway?osa00330/osa:4347103%09red
Pyruvate metabolism	KEGG PATHWAY	osa00620	1	75	0.857355605	0.904229635	Os12g0145700	osa:4351493|	4351493|	http://www.genome.jp/kegg-bin/show_pathway?osa00620/osa:4351493%09red
Purine metabolism	KEGG PATHWAY	osa00230	2	135	0.864310876	0.904229635	Os12g0145700|Os12g0589100	osa:4351493|osa:4352670|	4351493|4352670|	http://www.genome.jp/kegg-bin/show_pathway?osa00230/osa:4352670%09red/osa:4351493%09red
Peroxisome	KEGG PATHWAY	osa04146	1	78	0.867955583	0.904229635	Os03g0583800	osa:4333336|	4333336|	http://www.genome.jp/kegg-bin/show_pathway?osa04146/osa:4333336%09red
Glutathione metabolism	KEGG PATHWAY	osa00480	1	80	0.874582762	0.904229635	Os10g0528900	osa:4349191|	4349191|	http://www.genome.jp/kegg-bin/show_pathway?osa00480/osa:4349191%09red
Ubiquitin mediated proteolysis	KEGG PATHWAY	osa04120	1	119	0.954158288	0.970060926	Os06g0679200	osa:4330199|	4330199|	http://www.genome.jp/kegg-bin/show_pathway?osa04120/osa:4330199%09red
Ribosome	KEGG PATHWAY	osa03010	2	330	0.998234008	0.998234008	Os12g0133050|Os08g0130500	osa:4344590|osa:4344590|	4344590|4344590|	http://www.genome.jp/kegg-bin/show_pathway?osa03010/osa:4344590%09red
--------------------
#Term	Database	ID	Input number	Background number	P-Value	Corrected P-Value	Input	KEGG_ID/KO	Entrez_ID	Hyperlink
--------------------
#Term	Database	ID	Input number	Background number	P-Value	Corrected P-Value	Input	KEGG_ID/KO	Entrez_ID	Hyperlink
--------------------
