# Supplementary material for: Comparative transcriptome analysis of the cold resistance of the sterile rice line 33S
Source: PLoS One. 2022 Jan 14;17(1):e0261822. doi: 10.1371/journal.pone.0261822 (PMC8759683; doi:10.1371/journal.pone.0261822)
Supplement: S11 Table — (XLS) [file pone.0261822.s011.xls]

## Sheet: Table S7
Gene_id	readcount_ST_Str1	readcount_SC_Str2	log2FoldChange	pval	padj	Blast swiss prot
Os02g0594300	0.285874	33.083	-6.8546	6.5383e-07	0.00013494	sp|Q9SAD4|ESR1_ARATH Ethylene-responsive transcription factor ESR1 OS=Arabidopsis thaliana GN=ESR1 PE=1 SV=1//5.89898e-10
Os03g0191900	610.715	104.568	2.5461	6.4102e-05	0.0052521	sp|Q8H1E4|RAP24_ARATH Ethylene-responsive transcription factor RAP2-4 OS=Arabidopsis thaliana GN=RAP2-4 PE=1 SV=1//4.19035e-38
Os02g0764100	83.2146	1029.72	-3.6293	3.1633e-06	0.00048078	sp|Q0DXB1|Y2641_ORYSJ B3 domain-containing protein Os02g0764100 OS=Oryza sativa subsp. japonica GN=Os02g0764100 PE=2 SV=2//9.70758e-95
Os01g0566800	107.272	710.668	-2.7279	0.00011649	0.0082159	sp|Q8S3D2|BH087_ARATH Transcription factor bHLH87 OS=Arabidopsis thaliana GN=BHLH87 PE=2 SV=1//2.51001e-31
Os01g0577300	0.596852	24.8143	-5.3777	0.00032423	0.016846	sp|P13027|ARRS_MAIZE Anthocyanin regulatory R-S protein OS=Zea mays GN=R-S PE=2 SV=1//6.8885e-66
Os01g0952800	2340.77	15423	-2.72	5.0372e-07	0.00010818	sp|Q9M1K1|ORG2_ARATH Transcription factor ORG2 OS=Arabidopsis thaliana GN=ORG2 PE=1 SV=1//6.14844e-25
Os03g0127500	78.1652	10.4717	2.9	7.6418e-05	0.0058956	sp|Q6S4P4|RF2B_ORYSJ Transcription factor RF2b OS=Oryza sativa subsp. japonica GN=RF2b PE=1 SV=1//1.39757e-43
Os07g0182000	154.75	20.0303	2.9497	3.1611e-05	0.0030027	sp|Q9M1G6|BZP25_ARATH Basic leucine zipper 25 OS=Arabidopsis thaliana GN=BZIP25 PE=1 SV=1//1.09205e-18
Os10g0531900	145.906	16.7746	3.1207	0.00062286	0.027233	sp|Q69IL4|RF2A_ORYSJ Transcription factor RF2a OS=Oryza sativa subsp. japonica GN=RF2a PE=1 SV=1//2.02522e-34
Os02g0724000	124.76	1020.01	-3.0314	1.3385e-07	3.427e-05	sp|Q9SSE5|COL9_ARATH Zinc finger protein CONSTANS-LIKE 9 OS=Arabidopsis thaliana GN=COL9 PE=2 SV=1//1.13609e-85
Os06g0264200	39.0972	1531.78	-5.292	5.0434e-07	0.00010818	sp|Q8RWD0|COL16_ARATH Zinc finger protein CONSTANS-LIKE 16 OS=Arabidopsis thaliana GN=COL16 PE=2 SV=2//2.17063e-51
Os01g0871200	1782.22	5798.76	-1.7021	0.0011649	0.041173	sp|Q943I6|STOP1_ORYSJ Zinc finger protein STOP1 homolog OS=Oryza sativa subsp. japonica GN=Os01g0871200 PE=2 SV=1//0
Os02g0709000	43.3034	2.48451	4.1234	1.931e-05	0.0020524	sp|Q91560|REXO4_XENLA RNA exonuclease 4 OS=Xenopus laevis GN=rexo4 PE=2 SV=2//1.95986e-18
Os03g0239300	172.31	767.4	-2.155	0.00012519	0.0085129	sp|Q39263|ZFP4_ARATH Zinc finger protein 4 OS=Arabidopsis thaliana GN=ZFP4 PE=2 SV=2//1.71495e-07
Os06g0166200	42.5123	208.195	-2.292	0.0007757	0.031692	-//-
Os09g0431900	13.7732	147.718	-3.4229	2.6403e-06	0.000418	sp|Q39261|ZFP2_ARATH Zinc finger protein 2 OS=Arabidopsis thaliana GN=ZFP2 PE=2 SV=1//3.3115e-12
Os09g0527900	1445.88	358.262	2.0129	0.00015861	0.010166	sp|Q9SYM2|STHY_ARATH Probable salt tolerance-like protein At1g78600 OS=Arabidopsis thaliana GN=At1g78600 PE=1 SV=2//4.88972e-21
Os01g0971800	2.96121	912.12	-8.2669	7.4742e-09	3.2456e-06	sp|P62598|ARR12_ARATH Two-component response regulator ARR12 OS=Arabidopsis thaliana GN=ARR12 PE=2 SV=2//6.83137e-19
Os05g0488600	211.519	56.8284	1.8961	0.0011879	0.041776	sp|Q9SAK5|APL_ARATH Myb family transcription factor APL OS=Arabidopsis thaliana GN=APL PE=2 SV=2//6.77435e-51
Os12g0136500	814.454	2682.57	-1.7197	0.0011187	0.040164	sp|O80933|SCL9_ARATH Scarecrow-like protein 9 OS=Arabidopsis thaliana GN=SCL9 PE=2 SV=1//2.05834e-78
Os10g0534900	119.242	829.738	-2.7988	0.00075215	0.03098	sp|Q9SW80|BLH2_ARATH BEL1-like homeodomain protein 2 OS=Arabidopsis thaliana GN=BLH2 PE=1 SV=3//2.31341e-77
Os02g0649300	511.386	6.55975	6.2846	4.5253e-06	0.00062597	sp|Q6H6S3|HOX24_ORYSJ Homeobox-leucine zipper protein HOX24 OS=Oryza sativa subsp. japonica GN=HOX24 PE=2 SV=1//1.59975e-152
Os04g0569100	91.2447	20.7196	2.1387	0.0011888	0.041776	sp|Q7Y0V9|ROC4_ORYSJ Homeobox-leucine zipper protein ROC4 OS=Oryza sativa subsp. japonica GN=ROC4 PE=2 SV=2//0
Os08g0101100	1312.5	323.988	2.0183	0.00019623	0.011835	sp|Q8LDF9|HMGB7_ARATH High mobility group B protein 7 OS=Arabidopsis thaliana GN=HMGB7 PE=1 SV=1//4.94677e-35
Os01g0733200	57.5002	330.778	-2.5242	1.2379e-05	0.0014362	sp|Q942D6|HFC1B_ORYSJ Heat stress transcription factor C-1b OS=Oryza sativa subsp. japonica GN=HSFC1B PE=2 SV=1//6.40834e-160
Os03g0161900	647.641	63.4626	3.3512	6.4188e-09	2.9563e-06	sp|Q8H7Y6|HFA2D_ORYSJ Heat stress transcription factor A-2d OS=Oryza sativa subsp. japonica GN=HSFA2D PE=2 SV=2//0
Os04g0568700	609.748	48.7853	3.6437	0.00045025	0.021252	sp|Q7XRX3|HFB2A_ORYSJ Heat stress transcription factor B-2a OS=Oryza sativa subsp. japonica GN=HSFB2A PE=2 SV=2//5.61263e-90
Os01g0169400	72.4262	15.1572	2.2565	0.0013135	0.044612	sp|Q9FML4|LOB_ARATH Protein LATERAL ORGAN BOUNDARIES OS=Arabidopsis thaliana GN=LOB PE=2 SV=1//1.52479e-59
Os08g0563400	31.7209	3.29618	3.2666	0.00088337	0.034292	sp|Q9M2J7|LBD29_ARATH LOB domain-containing protein 29 OS=Arabidopsis thaliana GN=LBD29 PE=2 SV=1//9.86274e-51
Os02g0731300	1264.69	245.771	2.3634	1.4301e-05	0.001616	sp|Q6Z6W2|MAD57_ORYSJ MADS-box transcription factor 57 OS=Oryza sativa subsp. japonica GN=MADS57 PE=2 SV=2//4.19076e-48
Os01g0812000	1599.64	316.8	2.3361	2.2877e-05	0.0023258	sp|Q0JIC2|GAM1_ORYSJ Transcription factor GAMYB OS=Oryza sativa subsp. japonica GN=GAM1 PE=2 SV=1//0
Os02g0685200	46.6698	7.46248	2.6448	0.00082277	0.033038	sp|Q6R0H1|LHY_ARATH Protein LHY OS=Arabidopsis thaliana GN=LHY PE=1 SV=2//3.82845e-28
Os06g0728700	1305.36	47.2445	4.7882	2.7618e-15	4.1975e-12	sp|P92973|CCA1_ARATH Protein CCA1 OS=Arabidopsis thaliana GN=CCA1 PE=1 SV=1//1.06465e-28
Os08g0157600	7996.55	276.892	4.852	2.4291e-16	4.102e-13	sp|P92973|CCA1_ARATH Protein CCA1 OS=Arabidopsis thaliana GN=CCA1 PE=1 SV=1//4.31679e-31
Os01g0393100	18.651	0.337694	5.7874	0.00035553	0.018042	sp|Q9FLJ2|NC100_ARATH NAC domain-containing protein 20 OS=Arabidopsis thaliana GN=NAC100 PE=2 SV=1//1.83383e-69
Os02g0214500	16.3241	0	Inf	0.00022596	0.013058	sp|Q7F2L3|NAC48_ORYSJ NAC domain-containing protein 48 OS=Oryza sativa subsp. japonica GN=NAC48 PE=2 SV=1//9.44064e-32
Os04g0460900	765.595	2884.51	-1.9137	0.00028701	0.01555	sp|Q9FLJ2|NC100_ARATH NAC domain-containing protein 100 OS=Arabidopsis thaliana GN=NAC100 PE=2 SV=1//2.25952e-74
Os11g0512000	16.4199	0	Inf	0.00020777	0.012335	sp|Q52QH4|NAC68_ORYSJ NAC domain-containing protein 26 OS=Oryza sativa subsp. japonica GN=NAC68 PE=2 SV=1//2.65881e-29
Os01g0346900	15.925	0.337694	5.5594	0.0011084	0.039967	sp|Q9FMV5|NFYC4_ARATH Nuclear transcription factor Y subunit C-4 OS=Arabidopsis thaliana GN=NFYC4 PE=2 SV=1//6.32308e-21
Os11g0128300	64.5472	262.972	-2.0265	0.00044878	0.021215	sp|Q9SB61|Y4466_ARATH ZF-HD homeobox protein At4g24660 OS=Arabidopsis thaliana GN=At4g24660 PE=1 SV=1//1.3474e-10
