# Supplementary material for: Comparative transcriptome analysis of the cold resistance of the sterile rice line 33S
Source: PLoS One. 2022 Jan 14;17(1):e0261822. doi: 10.1371/journal.pone.0261822 (PMC8759683; doi:10.1371/journal.pone.0261822)
Supplement: S12 Table — (XLS) [file pone.0261822.s012.xls]

## Sheet: Table S8
Gene_id	readcount_JT_Str6	readcount_JC_Str7	log2FoldChange	pval	padj	Blast swiss prot
Os02g0202000	285.467	119.812	1.2526	0.0009475	0.042324	sp|Q9XI33|WIN1_ARATH Ethylene-responsive transcription factor WIN1 OS=Arabidopsis thaliana GN=WIN1 PE=2 SV=1//6.99903e-60
Os02g0638650	115.537	22.758	2.3439	0.00050213	0.027715	sp|Q9SKT1|ERF53_ARATH Ethylene-responsive transcription factor ERF053 OS=Arabidopsis thaliana GN=ERF053 PE=2 SV=1//4.95258e-33
Os03g0183000	1966.01	4527.11	-1.2033	0.00016575	0.011909	sp|Q6K7E6|ERF1_ORYSJ Ethylene-responsive transcription factor 1 OS=Oryza sativa subsp. japonica GN=EREBP1 PE=1 SV=1//2.88455e-25
Os06g0127100	70.5172	18.9547	1.8954	0.00051127	0.027975	sp|Q9LWV3|DRE1C_ORYSJ Dehydration-responsive element-binding protein 1C OS=Oryza sativa subsp. japonica GN=DREB1C PE=2 SV=1//1.00748e-90
Os06g0210300	41.1726	7.54181	2.4487	0.00060583	0.031205	sp|Q9LPE8|ERF14_ARATH Ethylene-responsive transcription factor ERF014 OS=Arabidopsis thaliana GN=ERF014 PE=2 SV=1//6.7173e-21
Os01g0723500	121.15	37.3489	1.6977	0.0002787	0.017699	sp|Q8S2E6|Y1235_ORYSJ B3 domain-containing protein Os01g0723500 OS=Oryza sativa subsp. japonica GN=Os01g0723500 PE=2 SV=1//0
Os03g0127500	53.4056	6.88031	2.9564	1.18e-05	0.0014494	sp|Q6S4P4|RF2B_ORYSJ Transcription factor RF2b OS=Oryza sativa subsp. japonica GN=RF2b PE=1 SV=1//1.39757e-43
Os10g0531900	113.279	35.7486	1.6639	0.00034562	0.020741	sp|Q69IL4|RF2A_ORYSJ Transcription factor RF2a OS=Oryza sativa subsp. japonica GN=RF2a PE=1 SV=1//2.02522e-34
Os02g0724000	157.198	821.958	-2.3865	2.3263e-11	2.2991e-08	sp|Q9SSE5|COL9_ARATH Zinc finger protein CONSTANS-LIKE 9 OS=Arabidopsis thaliana GN=COL9 PE=2 SV=1//1.13609e-85
Os06g0298200	191.021	550.28	-1.5264	1.6223e-05	0.0019289	sp|Q9LUA9|COL10_ARATH Zinc finger protein CONSTANS-LIKE 10 OS=Arabidopsis thaliana GN=COL10 PE=1 SV=1//1.84856e-87
Os09g0240200	142.606	13.3849	3.4134	0.0010313	0.044737	sp|O50055|COL1_ARATH Zinc finger protein CONSTANS-LIKE 1 OS=Arabidopsis thaliana GN=COL1 PE=1 SV=1//2.60287e-10
Os02g0610500	1143.46	199.882	2.5162	5.5917e-13	1.1789e-09	sp|Q9SK53|COL3_ARATH Zinc finger protein CONSTANS-LIKE 3 OS=Arabidopsis thaliana GN=COL3 PE=1 SV=1//2.02115e-37
Os01g0263900	66.9514	19.2749	1.7964	0.0010122	0.044214	sp|Q93ZL5|DOF52_ARATH Dof zinc finger protein DOF5.2 OS=Arabidopsis thaliana GN=DOF5.2 PE=1 SV=2//9.50674e-50
Os09g0527900	1520.6	488.313	1.6388	7.5405e-07	0.00016223	sp|Q9SYM2|STHY_ARATH Probable salt tolerance-like protein At1g78600 OS=Arabidopsis thaliana GN=At1g78600 PE=1 SV=2//4.88972e-21
Os02g0606200	998.219	475.326	1.0704	0.0010959	0.046775	sp|Q96288|STO_ARATH Salt tolerance protein OS=Arabidopsis thaliana GN=STO PE=1 SV=1//8.76764e-44
Os01g0971800	19.6425	375.4	-4.2564	2.3579e-18	1.0653e-14	sp|P62598|ARR12_ARATH Two-component response regulator ARR12 OS=Arabidopsis thaliana GN=ARR12 PE=2 SV=2//6.83137e-19
Os03g0205800	170.842	471.885	-1.4658	4.7087e-05	0.0044189	-//-
Os01g0842200	3059.53	1244.89	1.2973	5.4836e-05	0.0049834	sp|O80933|SCL9_ARATH Scarecrow-like protein 9 OS=Arabidopsis thaliana GN=SCL9 PE=2 SV=1//7.09041e-169
Os05g0500600	99.653	33.3437	1.5795	0.0011116	0.047377	sp|Q9SN22|SCL32_ARATH Scarecrow-like protein 32 OS=Arabidopsis thaliana GN=SCL32 PE=2 SV=1//4.25173e-91
Os01g0788800	116.323	36.1004	1.688	0.00029994	0.01871	sp|Q5ZAY0|TF1_ORYSJ Homeobox-leucine zipper protein TF1 OS=Oryza sativa subsp. japonica GN=TF1 PE=2 SV=1//0
Os06g0140700	252.221	577.115	-1.1942	0.00062391	0.031672	sp|Q5VPE3|HOX2_ORYSJ Homeobox-leucine zipper protein HOX2 OS=Oryza sativa subsp. japonica GN=HOX2 PE=1 SV=1//3.08527e-107
Os10g0561800	243.767	589.935	-1.2751	0.00023841	0.015874	sp|Q7XC54|HOX1_ORYSJ Homeobox-leucine zipper protein HOX1 OS=Oryza sativa subsp. japonica GN=HOX1 PE=1 SV=1//1.01762e-112
Os01g0733200	46.4722	233.993	-2.332	0.00069229	0.034154	sp|Q942D6|HFC1B_ORYSJ Heat stress transcription factor C-1b OS=Oryza sativa subsp. japonica GN=HSFC1B PE=2 SV=1//6.40834e-160
Os03g0161900	872.071	82.1665	3.4078	1.159e-06	0.00022767	sp|Q8H7Y6|HFA2D_ORYSJ Heat stress transcription factor A-2d OS=Oryza sativa subsp. japonica GN=HSFA2D PE=2 SV=2//0
Os04g0568700	373.054	34.8992	3.4181	1.5018e-16	5.937e-13	sp|Q7XRX3|HFB2A_ORYSJ Heat stress transcription factor B-2a OS=Oryza sativa subsp. japonica GN=HSFB2A PE=2 SV=2//5.61263e-90
Os03g0745000	1242.93	19.9134	5.9639	1.0132e-06	0.00020562	sp|Q84MN7|HFA2A_ORYSJ Heat stress transcription factor A-2a OS=Oryza sativa subsp. japonica GN=HSFA2A PE=2 SV=1//0
Os08g0546800	791.755	30.3527	4.7052	1.0225e-07	3.1395e-05	sp|Q6Z9C8|HFB2B_ORYSJ Heat stress transcription factor B-2b OS=Oryza sativa subsp. japonica GN=HSFB2B PE=2 SV=1//1.39784e-173
Os09g0526600	1011.36	176.84	2.5158	1.9243e-05	0.002158	sp|Q652B0|HFB2C_ORYSJ Heat stress transcription factor B-2c OS=Oryza sativa subsp. japonica GN=HSFB2C PE=2 SV=1//0
Os02g0731300	2878.38	247.637	3.539	0.00018179	0.012776	sp|Q6Z6W2|MAD57_ORYSJ MADS-box transcription factor 57 OS=Oryza sativa subsp. japonica GN=MADS57 PE=2 SV=2//4.19076e-48
Os04g0304400	1.67992	20.4353	-3.6046	0.0011237	0.047702	sp|Q84NC5|MAD25_ORYSJ MADS-box transcription factor 25 OS=Oryza sativa subsp. japonica GN=MADS25 PE=2 SV=2//1.26837e-163
Os10g0536100	340.35	856.882	-1.3321	9.9131e-05	0.0078378	sp|P0C5B2|MAD56_ORYSJ MADS-box transcription factor 56 OS=Oryza sativa subsp. japonica GN=MADS56 PE=2 SV=1//1.27177e-158
Os01g0863300	248.917	73.3084	1.7636	7.09e-06	0.00095013	sp|Q8S9H7|DIV_ANTMA Transcription factor DIVARICATA OS=Antirrhinum majus GN=DIVARICATA PE=2 SV=1//4.23167e-35
Os02g0271900	372.114	801.276	-1.1066	0.0010327	0.044737	sp|Q9S7G7|MB3R1_ARATH Myb-related protein 3R-1 OS=Arabidopsis thaliana GN=MYB3R-1 PE=2 SV=1//1.27678e-28
Os07g0629000	260.535	106.314	1.2931	0.0007513	0.035892	sp|P81392|MYB06_ANTMA Myb-related protein 306 OS=Antirrhinum majus GN=MYB306 PE=2 SV=1//4.31518e-72
Os02g0685200	46.5745	4.6064	3.3378	3.1602e-05	0.0031728	sp|Q6R0H1|LHY_ARATH Protein LHY OS=Arabidopsis thaliana GN=LHY PE=1 SV=2//3.82845e-28
Os06g0728700	1306.28	51.8562	4.6548	2.174e-08	8.8148e-06	sp|P92973|CCA1_ARATH Protein CCA1 OS=Arabidopsis thaliana GN=CCA1 PE=1 SV=1//1.06465e-28
Os08g0157600	11122.9	500.262	4.4747	4.2686e-35	1.35e-30	sp|P92973|CCA1_ARATH Protein CCA1 OS=Arabidopsis thaliana GN=CCA1 PE=1 SV=1//4.31679e-31
Os07g0432800	480.255	172.941	1.4735	3.6443e-05	0.0035354	sp|P0C508|RPOC2_ORYSI DNA-directed RNA polymerase subunit beta&apos;&apos; OS=Oryza sativa subsp. indica GN=rpoC2 PE=3 SV=1//1.46073e-50
Os03g0815100	1908.5	724.506	1.3974	1.9163e-05	0.0021568	sp|Q7EZT1|NAC67_ORYSJ NAC domain-containing protein 67 OS=Oryza sativa subsp. japonica GN=NAC67 PE=2 SV=1//4.25679e-103
Os09g0507100	42.3771	120.461	-1.5072	0.00093206	0.041931	sp|Q0J0K1|SPL18_ORYSJ Squamosa promoter-binding-like protein 18 OS=Oryza sativa subsp. japonica GN=SPL18 PE=2 SV=1//0
Os05g0560600	1523.98	659.935	1.2075	0.00022508	0.015146	-//-
Os03g0718500	34.5632	1.67573	4.3664	2.3584e-05	0.0025113	sp|Q9SB61|Y4466_ARATH ZF-HD homeobox protein At4g24660 OS=Arabidopsis thaliana GN=At4g24660 PE=1 SV=1//5.21059e-29
